# Supplementary material for: Qifuyin improves physiological frailty by regulating the intestinal flora in 3xTg-AD mice
Source: Front Microbiol. 2026 Apr 1;17:1753643. doi: 10.3389/fmicb.2026.1753643 (PMC13079586; doi:10.3389/fmicb.2026.1753643)
Supplement: Supplementary file 1 [file Data_Sheet_1.zip]

Archive with 41 entries (29 files):
- Original data/
- Original data/Figure1/
- Original data/Figure1/Original data of the grip strength measurement experiment.xlsx
- Original data/Figure2/
- Original data/Figure2/Original data of Latency to fall.xlsx
- Original data/Figure3/
- Original data/Figure3/Original data of Degree of aging score.xlsx
- Original data/Figure4/
- Original data/Figure4/A.xls
- Original data/Figure4/B.xls
- Original data/Figure4/C.xls
- Original data/Figure4/D.xls
- Original data/Figure4/E.xls
- Original data/Figure4/F.xls
- Original data/Figure5/
- Original data/Figure5/C,D,E,F,G,H.xlsx
- Original data/Figure5/Heatmap of species differences among samples.xls
- Original data/Figure5/PCA_coordinate.xls
- Original data/Figure5/The original data of the top 10 groups in terms of species abundance.xls
- Original data/Figure6/
- Original data/Figure6/Keggenzyme.xls
- Original data/Figure6/KeggKO.xls
- Original data/Figure6/Keggpathway3.xls
- Original data/Figure7/
- Original data/Figure7/A.xls
- Original data/Figure7/B.xls
- Original data/Figure8/
- Original data/Figure8/A.xls
- Original data/Figure8/B.xls
- Original data/Table2/
- Original data/Table2/KeggKO.xls
- Original data/Table2/Keggpathway1.xls
- Original data/Table2/Keggpathway2.xls
- Original data/Table2/Keggpathway3.xls
- Original data/Table2/sample_abund_tab.xls
- Original data/Table4/
- Original data/Table4/eggNOGCategroy.xls
- Original data/Table4/eggNOGClass.xls
- Original data/Table4/eggNOGNOG.xls
- Original data/Table6/
- Original data/Table6/sample_abund_tab.xls
