# Supplementary material for: Qifuyin improves physiological frailty by regulating the intestinal flora in 3xTg-AD mice
Source: Front Microbiol. 2026 Apr 1;17:1753643. doi: 10.3389/fmicb.2026.1753643 (PMC13079586; doi:10.3389/fmicb.2026.1753643)
Supplement: Supplementary file 1 [file Data_Sheet_1.zip › Original data/Figure1/Original data of the grip strength measurement experiment.xlsx]

## Sheet: Sheet1
Grip strength of male mice							Grip strength of female mice
Con	Mod	1.0+2.8	1.06	2.12	4.24		Con	Mod	1.0+2.8	1.06	2.12	4.24
1.96333	1.33	1.62	1.84667	1.96333	1.71333		1.87	1.89	1.59667	1.55667	2.10667	1.63
1.83667	1.35667	2.03333	1.62333	2.27667	2.02		1.79667	1.29333	1.64	2.03333	1.81	1.61667
2.19333	1.4	1.80333	1.78333	1.90333	2.06		1.90333	1.46333	1.88333	1.8	1.83	1.63333
2.13	1.17	1.82333	1.79333	2.2	1.47		1.71333	1.22333	1.65333	1.74	2.04	1.8
2.01	1.43667	1.90333	1.62	1.94	1.38333		1.92	1.42667	1.80333	1.92333	1.80333	1.79667
1.73	1.23	1.96667	1.82	1.97333	1.67667		1.53	1.23	2.03667	1.31333	1.69667	1.43667
1.89667	1.18	1.89	1.68667	2.30333	1.69333		1.72667	1.26333	1.91	1.64333	1.79667	1.53667
1.72		2.01333	1.64				1.61		1.86333	1.67333	1.93333	2.15333
1.96667							1.58		2.15333	1.54333	1.27	1.89667
2.01							1.92667			1.8	1.56667
Grip strength/weight of male mice							Grip strength/weight of female mice
Con	Mod	1.0+2.8	1.06	2.12	4.24		Con	Mod	1.0+2.8	1.06	2.12	4.24
0.0690037	0.0821739	0.0621271	0.0546199	0.0721461	0.0592727		0.0690037	0.0821739	0.0621271	0.0546199	0.0721461	0.0592727
0.0677987	0.0513228	0.0592058	0.0623722	0.0637324	0.0577381		0.0677987	0.0513228	0.0592058	0.0623722	0.0637324	0.0577381
0.0694647	0.0517079	0.0647194	0.0590164	0.0644366	0.0640523		0.0694647	0.0517079	0.0647194	0.0590164	0.0644366	0.0640523
0.064899	0.0487384	0.0619226	0.0583893	0.0701031	0.0654545		0.064899	0.0487384	0.0619226	0.0583893	0.0701031	0.0654545
0.0713755	0.0504122	0.0628339	0.0595459	0.0632749	0.061954		0.0713755	0.0504122	0.0628339	0.0595459	0.0632749	0.061954
0.0597656	0.044086	0.0636458	0.0515033	0.0623775	0.0528186		0.0597656	0.044086	0.0636458	0.0515033	0.0623775	0.0528186
0.0671855	0.0469641	0.0643098	0.0601954	0.0643967	0.0586514		0.0671855	0.0469641	0.0643098	0.0601954	0.0643967	0.0586514
0.0624031		0.0612939	0.0583043	0.0664376	0.0696872		0.0624031		0.0612939	0.0583043	0.0664376	0.0696872
0.0614786		0.0658512	0.056326	0.0466912	0.0642938		0.0614786		0.0658512	0.056326	0.0466912	0.0642938
0.0659817			0.0614334	0.0582404			0.0659817			0.0614334	0.0582404
Weight of male mice（g）							Weight of female mice（g）
Con	Mod	1.0+2.8	1.06	2.12	4.24		Con	Mod	1.0+2.8	1.06	2.12	4.24
29.2	26.5	24	27.2	27.6	28.8		27.1	23	25.7	28.5	29.2	27.5
27.7	31	26.8	24	28.7	28.9		26.5	25.2	27.7	32.6	28.4	28
29.2	31.8	29.1	26.5	23.5	32		27.4	28.3	29.1	30.5	28.4	25.5
29.2	24.8	25.1	26.9	28.7	21.6		26.4	25.1	26.7	29.8	29.1	27.5
28.9	33.2	27.6	31.8	25.5	24.3		26.9	28.3	28.7	32.3	28.5	29
26.9	23.6	27	27.1	26.5	27.5		25.6	27.9	32	25.5	27.2	27.2
29.8	22.3	27.4	29.1	29.3	26.2		25.7	26.9	29.7	27.3	27.9	26.2
27.6		29	26.2				25.8		30.4	28.7	29.1	30.9
29.1							25.7		32.7	27.4	27.2	29.5
29.2							29.2			29.3	26.9
