# Supplementary material for: Qifuyin improves physiological frailty by regulating the intestinal flora in 3xTg-AD mice
Source: Front Microbiol. 2026 Apr 1;17:1753643. doi: 10.3389/fmicb.2026.1753643 (PMC13079586; doi:10.3389/fmicb.2026.1753643)
Supplement: Supplementary file 1 [file Data_Sheet_1.zip › Original data/Figure2/Original data of Latency to fall.xlsx]

## Sheet: Sheet1
Latency to fall of male mice(s)							Latency to fall of male mice(s)
Con	Mod	1.0+2.8	1.06	2.12	4.24		Con	Mod	1.0+2.8	1.06	2.12	4.24
226.217	300	297.857	285.483	300	300		265.43	300	287.007	291.803	300	161.293
222.82	122.853	229.937	281.71	300	223.193		276.68	300	259.52	286.89	285.89	240.723
277.293	189.52	273.023	294.52	300	212.423		277.293	147.72	293.533	243.167	106.61	229.753
274.217	89.75	257.427	248.863	270.213	248.863		263.007	89.75	270.747	227.867	272.68	300
294.6	86.7667	230.087	256.1	287.587	241.423		285.157	75.84	230.99	289.54	300	253.857
284.38	89.7967	251.11	259.16	210.543	266.227		273.72	124.47	232.788	280.693	254.677	259.497
219.767	127.92	288.64	186.597	189.92	259.563		255.01	127.92	272.987	209.047	296.587	238.563
226.23		288.147	298.977				273.587		218.76	279.413	293.9	154.997
212.15							272.813		264.99	279.92	264.957	300
300							275.35			204.79	271.267
Weight of male mice(g)							Weight of female mice(g)
Con	Mod	1.0+2.8	1.06	2.12	4.24		Con	Mod	1.0+2.8	1.06	2.12	4.24
26.6	29.1	27.2	28.6	28.3	29.2		27.1	23	25.7	28.5	29.2	27.5
30.5	31.3	31.1	29.7	29	29.3		26.5	25.2	27.7	32.6	28.4	28
29.6	34.1	32.4	30.6	29.7	30.7		27.4	28.3	29.1	30.5	28.4	25.5
31	34.6	32.2	32.2	34	32.2		26.4	25.1	26.7	29.8	29.1	27.5
31.2	35.8	33.2	31.4	33.5	34.8		26.9	28.3	28.7	32.3	28.5	29
32.2	35.3	35.5	33.9	38.6	34.4		25.6	27.9	32	25.5	27.2	27.2
33	37.5	36.5	36.3	40.3	39.4		25.7	26.9	29.7	27.3	27.9	26.2
36.8		36.6	37.2				25.8		30.4	28.7	29.1	30.9
37							25.7		32.7	27.4	27.2	29.5
39.5							29.2			29.3	26.9
