# Supplementary material for: Qifuyin improves physiological frailty by regulating the intestinal flora in 3xTg-AD mice
Source: Front Microbiol. 2026 Apr 1;17:1753643. doi: 10.3389/fmicb.2026.1753643 (PMC13079586; doi:10.3389/fmicb.2026.1753643)
Supplement: Supplementary file 1 [file Data_Sheet_1.zip › Original data/Figure3/Original data of Degree of aging score.xlsx]

## Sheet: Sheet1
Degree of aging score of male mice							Degree of aging score of female mice
Con	Mod	1.0+2.8	1.06	2.12	4.24		Con	Mod	1.0+2.8	1.06	2.12	4.24
20.6667	26	21.6667	20	20.6667	25.6667		18	18.3333	16.6667	20	21.6667	19.6667
19.6667	26.3333	21	20	22.3333	26		18	22.6667	17	22.3333	18	21.6667
19.3333	26.6667	19.3333	21	24.6667	21.3333		18.3333	20.6667	18.6667	20	18.6667	22
19.6667	24	22.6667	23.6667	22.3333	23.3333		17	24	23.3333	22.3333	18	22.3333
26	24	22.3333	20.3333	21	23.3333		17.6667	26	21.3333	27	20.6667	23.6667
24.6667	27	22.6667	19.3333	18.6667	23.3333		18.6667	24.6667	20	23.3333	20	21.6667
20	21.3333	20.3333	19.3333	20	19.3333		19.6667	22.3333	20.3333	22	19.3333	26.3333
26.3333		18.3333	18				18.6667		17	19.3333	19.6667	23
22							18.3333		16	20	19	21
19.6667							14			18	21
