# Supplementary material for: Qifuyin improves physiological frailty by regulating the intestinal flora in 3xTg-AD mice
Source: Front Microbiol. 2026 Apr 1;17:1753643. doi: 10.3389/fmicb.2026.1753643 (PMC13079586; doi:10.3389/fmicb.2026.1753643)
Supplement: Supplementary file 1 [file Data_Sheet_1.zip › Original data/Figure4/A.xls]

taxonomy	Control	Model	QFY
Unassigned; Unassigned;	3	16	1
k__Archaea; p__Halobacterota;	2	6	2
k__Archaea; p__unclassified_Archaea;	2	1	4
k__Bacteria; p__Acidobacteriota;	14	73	29
k__Bacteria; p__Actinobacteriota;	10214	9435	9223
k__Bacteria; p__Armatimonadota;	0	1	0
k__Bacteria; p__Bacteroidota;	344025	209055	304914
k__Bacteria; p__Bdellovibrionota;	0	2	0
k__Bacteria; p__Calditrichota;	0	4	0
k__Bacteria; p__Campylobacterota;	13148	29893	18349
k__Bacteria; p__Chloroflexi;	16	37	13
k__Bacteria; p__Cyanobacteria;	256	355	949
k__Bacteria; p__Deferribacterota;	7002	16971	4757
k__Bacteria; p__Deinococcota;	3	0	0
k__Bacteria; p__Desulfobacterota;	6928	7506	7435
k__Bacteria; p__Fibrobacterota;	0	0	1
k__Bacteria; p__Firmicutes;	230797	332068	267593
k__Bacteria; p__Fusobacteriota;	3	5	19
k__Bacteria; p__Gemmatimonadota;	5	35	15
k__Bacteria; p__Methylomirabilota;	0	6	5
k__Bacteria; p__Myxococcota;	0	11	8
k__Bacteria; p__Nitrospirota;	4	0	1
k__Bacteria; p__Patescibacteria;	1164	2592	2688
k__Bacteria; p__Planctomycetota;	1	3	6
k__Bacteria; p__Proteobacteria;	31725	36754	28030
k__Bacteria; p__Spirochaetota;	49	407	177
k__Bacteria; p__Synergistota;	0	5	0
k__Bacteria; p__Verrucomicrobiota;	17	47	1097
k__Bacteria; p__unclassified_Bacteria;	78	168	140
