# Supplementary material for: Qifuyin improves physiological frailty by regulating the intestinal flora in 3xTg-AD mice
Source: Front Microbiol. 2026 Apr 1;17:1753643. doi: 10.3389/fmicb.2026.1753643 (PMC13079586; doi:10.3389/fmicb.2026.1753643)
Supplement: Supplementary file 1 [file Data_Sheet_1.zip › Original data/Figure4/B.xls]

taxonomy	Control	Model	QFY
Unassigned; Unassigned; Unassigned;	3	16	1
k__Archaea; p__Halobacterota; c__Halobacteria;	2	6	2
k__Archaea; p__unclassified_Archaea; c__unclassified_Archaea;	2	1	4
k__Bacteria; p__Acidobacteriota; c__Acidobacteriae;	2	20	7
k__Bacteria; p__Acidobacteriota; c__Blastocatellia;	0	12	6
k__Bacteria; p__Acidobacteriota; c__Holophagae;	3	6	5
k__Bacteria; p__Acidobacteriota; c__Thermoanaerobaculia;	0	1	2
k__Bacteria; p__Acidobacteriota; c__Vicinamibacteria;	9	34	9
k__Bacteria; p__Actinobacteriota; c__Acidimicrobiia;	0	6	5
k__Bacteria; p__Actinobacteriota; c__Actinobacteria;	2564	3965	4294
k__Bacteria; p__Actinobacteriota; c__Coriobacteriia;	7646	5456	4923
k__Bacteria; p__Actinobacteriota; c__Thermoleophilia;	4	8	1
k__Bacteria; p__Armatimonadota; c__Armatimonadia;	0	1	0
k__Bacteria; p__Bacteroidota; c__Bacteroidia;	344025	209051	304912
k__Bacteria; p__Bacteroidota; c__Ignavibacteria;	0	1	0
k__Bacteria; p__Bacteroidota; c__Rhodothermia;	0	3	2
k__Bacteria; p__Bdellovibrionota; c__Oligoflexia;	0	2	0
k__Bacteria; p__Calditrichota; c__Calditrichia;	0	4	0
k__Bacteria; p__Campylobacterota; c__Campylobacteria;	13148	29893	18349
k__Bacteria; p__Chloroflexi; c__Anaerolineae;	12	12	3
k__Bacteria; p__Chloroflexi; c__Chloroflexia;	0	12	3
k__Bacteria; p__Chloroflexi; c__Dehalococcoidia;	0	3	4
k__Bacteria; p__Chloroflexi; c__Ktedonobacteria;	1	2	2
k__Bacteria; p__Chloroflexi; c__unclassified_Chloroflexi;	3	8	1
k__Bacteria; p__Cyanobacteria; c__Cyanobacteriia;	77	131	158
k__Bacteria; p__Cyanobacteria; c__Vampirivibrionia;	179	224	791
k__Bacteria; p__Deferribacterota; c__Deferribacteres;	7002	16971	4757
k__Bacteria; p__Deinococcota; c__Deinococci;	3	0	0
k__Bacteria; p__Desulfobacterota; c__Desulfobulbia;	2	1	0
k__Bacteria; p__Desulfobacterota; c__Desulfovibrionia;	6926	7503	7435
k__Bacteria; p__Desulfobacterota; c__Syntrophobacteria;	0	2	0
k__Bacteria; p__Fibrobacterota; c__Fibrobacteria;	0	0	1
k__Bacteria; p__Firmicutes; c__Bacilli;	87737	202103	157802
k__Bacteria; p__Firmicutes; c__Clostridia;	133030	108227	97960
k__Bacteria; p__Firmicutes; c__Desulfitobacteriia;	0	3	0
k__Bacteria; p__Firmicutes; c__Negativicutes;	10027	21701	11806
k__Bacteria; p__Firmicutes; c__Symbiobacteriia;	0	2	0
k__Bacteria; p__Firmicutes; c__unclassified_Firmicutes;	3	32	25
k__Bacteria; p__Fusobacteriota; c__Fusobacteriia;	3	5	19
k__Bacteria; p__Gemmatimonadota; c__Gemmatimonadetes;	4	30	10
k__Bacteria; p__Gemmatimonadota; c__Longimicrobia;	1	5	3
k__Bacteria; p__Gemmatimonadota; c__unclassified_Gemmatimonadota;	0	0	2
k__Bacteria; p__Methylomirabilota; c__Methylomirabilia;	0	6	5
k__Bacteria; p__Myxococcota; c__Myxococcia;	0	4	2
k__Bacteria; p__Myxococcota; c__Polyangia;	0	7	6
k__Bacteria; p__Nitrospirota; c__Nitrospiria;	4	0	1
k__Bacteria; p__Patescibacteria; c__Parcubacteria;	0	2	0
k__Bacteria; p__Patescibacteria; c__Saccharimonadia;	1164	2590	2688
k__Bacteria; p__Planctomycetota; c__Phycisphaerae;	0	2	0
k__Bacteria; p__Planctomycetota; c__Planctomycetes;	1	1	6
k__Bacteria; p__Proteobacteria; c__Alphaproteobacteria;	8200	4710	5942
k__Bacteria; p__Proteobacteria; c__Gammaproteobacteria;	23525	32041	22088
k__Bacteria; p__Proteobacteria; c__unclassified_Proteobacteria;	0	3	0
k__Bacteria; p__Spirochaetota; c__Brachyspirae;	49	377	177
k__Bacteria; p__Spirochaetota; c__Spirochaetia;	0	30	0
k__Bacteria; p__Synergistota; c__Synergistia;	0	5	0
k__Bacteria; p__Verrucomicrobiota; c__Chlamydiae;	3	2	0
k__Bacteria; p__Verrucomicrobiota; c__Omnitrophia;	0	6	0
k__Bacteria; p__Verrucomicrobiota; c__Verrucomicrobiae;	14	39	1097
k__Bacteria; p__unclassified_Bacteria; c__unclassified_Bacteria;	78	168	140
