# Supplementary material for: Qifuyin improves physiological frailty by regulating the intestinal flora in 3xTg-AD mice
Source: Front Microbiol. 2026 Apr 1;17:1753643. doi: 10.3389/fmicb.2026.1753643 (PMC13079586; doi:10.3389/fmicb.2026.1753643)
Supplement: Supplementary file 1 [file Data_Sheet_1.zip › Original data/Figure4/C.xls]

taxonomy	Control	Model	QFY
Unassigned; Unassigned; Unassigned; Unassigned;	3	16	1
k__Archaea; p__Halobacterota; c__Halobacteria; o__Halobacterales;	2	6	2
k__Archaea; p__unclassified_Archaea; c__unclassified_Archaea; o__unclassified_Archaea;	2	1	4
k__Bacteria; p__Acidobacteriota; c__Acidobacteriae; o__Acidobacteriales;	0	4	2
k__Bacteria; p__Acidobacteriota; c__Acidobacteriae; o__Bryobacterales;	0	2	0
k__Bacteria; p__Acidobacteriota; c__Acidobacteriae; o__GOUTB8;	0	0	1
k__Bacteria; p__Acidobacteriota; c__Acidobacteriae; o__Solibacterales;	0	4	0
k__Bacteria; p__Acidobacteriota; c__Acidobacteriae; o__Subgroup_13;	1	0	0
k__Bacteria; p__Acidobacteriota; c__Acidobacteriae; o__Subgroup_2;	1	10	4
k__Bacteria; p__Acidobacteriota; c__Blastocatellia; o__Blastocatellales;	0	3	1
k__Bacteria; p__Acidobacteriota; c__Blastocatellia; o__Elev_16S_573;	0	0	1
k__Bacteria; p__Acidobacteriota; c__Blastocatellia; o__Pyrinomonadales;	0	9	4
k__Bacteria; p__Acidobacteriota; c__Holophagae; o__Subgroup_7;	3	6	5
k__Bacteria; p__Acidobacteriota; c__Thermoanaerobaculia; o__Thermoanaerobaculales;	0	1	2
k__Bacteria; p__Acidobacteriota; c__Vicinamibacteria; o__Subgroup_17;	0	0	1
k__Bacteria; p__Acidobacteriota; c__Vicinamibacteria; o__Vicinamibacterales;	9	34	8
k__Bacteria; p__Actinobacteriota; c__Acidimicrobiia; o__IMCC26256;	0	0	1
k__Bacteria; p__Actinobacteriota; c__Acidimicrobiia; o__Microtrichales;	0	4	4
k__Bacteria; p__Actinobacteriota; c__Acidimicrobiia; o__unclassified_Acidimicrobiia;	0	2	0
k__Bacteria; p__Actinobacteriota; c__Actinobacteria; o__Bifidobacteriales;	2527	3884	4212
k__Bacteria; p__Actinobacteriota; c__Actinobacteria; o__Corynebacteriales;	12	21	48
k__Bacteria; p__Actinobacteriota; c__Actinobacteria; o__Frankiales;	10	5	5
k__Bacteria; p__Actinobacteriota; c__Actinobacteria; o__Micrococcales;	13	46	28
k__Bacteria; p__Actinobacteriota; c__Actinobacteria; o__Micromonosporales;	1	0	0
k__Bacteria; p__Actinobacteriota; c__Actinobacteria; o__Propionibacteriales;	1	3	1
k__Bacteria; p__Actinobacteriota; c__Actinobacteria; o__Streptomycetales;	0	2	0
k__Bacteria; p__Actinobacteriota; c__Actinobacteria; o__Streptosporangiales;	0	2	0
k__Bacteria; p__Actinobacteriota; c__Actinobacteria; o__unclassified_Actinobacteria;	0	2	0
k__Bacteria; p__Actinobacteriota; c__Coriobacteriia; o__Coriobacteriales;	7646	5456	4923
k__Bacteria; p__Actinobacteriota; c__Thermoleophilia; o__Gaiellales;	2	8	1
k__Bacteria; p__Actinobacteriota; c__Thermoleophilia; o__Solirubrobacterales;	2	0	0
k__Bacteria; p__Armatimonadota; c__Armatimonadia; o__Armatimonadales;	0	1	0
k__Bacteria; p__Bacteroidota; c__Bacteroidia; o__Bacteroidales;	344014	209016	304893
k__Bacteria; p__Bacteroidota; c__Bacteroidia; o__Chitinophagales;	0	10	4
k__Bacteria; p__Bacteroidota; c__Bacteroidia; o__Cytophagales;	0	5	7
k__Bacteria; p__Bacteroidota; c__Bacteroidia; o__Flavobacteriales;	3	6	0
k__Bacteria; p__Bacteroidota; c__Bacteroidia; o__Sphingobacteriales;	0	2	0
k__Bacteria; p__Bacteroidota; c__Bacteroidia; o__unclassified_Bacteroidia;	8	12	8
k__Bacteria; p__Bacteroidota; c__Ignavibacteria; o__Ignavibacteriales;	0	1	0
k__Bacteria; p__Bacteroidota; c__Rhodothermia; o__Rhodothermales;	0	3	2
k__Bacteria; p__Bdellovibrionota; c__Oligoflexia; o__0319_6G20;	0	2	0
k__Bacteria; p__Calditrichota; c__Calditrichia; o__Calditrichales;	0	4	0
k__Bacteria; p__Campylobacterota; c__Campylobacteria; o__Campylobacterales;	13148	29893	18349
k__Bacteria; p__Chloroflexi; c__Anaerolineae; o__Anaerolineales;	2	6	0
k__Bacteria; p__Chloroflexi; c__Anaerolineae; o__SBR1031;	4	4	3
k__Bacteria; p__Chloroflexi; c__Anaerolineae; o__SJA_15;	0	2	0
k__Bacteria; p__Chloroflexi; c__Anaerolineae; o__unclassified_Anaerolineae;	6	0	0
k__Bacteria; p__Chloroflexi; c__Chloroflexia; o__Chloroflexales;	0	2	3
k__Bacteria; p__Chloroflexi; c__Chloroflexia; o__Thermomicrobiales;	0	10	0
k__Bacteria; p__Chloroflexi; c__Dehalococcoidia; o__S085;	0	2	0
k__Bacteria; p__Chloroflexi; c__Dehalococcoidia; o__SAR202_clade;	0	0	4
k__Bacteria; p__Chloroflexi; c__Dehalococcoidia; o__unclassified_Dehalococcoidia;	0	1	0
k__Bacteria; p__Chloroflexi; c__Ktedonobacteria; o__Ktedonobacterales;	1	2	2
k__Bacteria; p__Chloroflexi; c__unclassified_Chloroflexi; o__unclassified_Chloroflexi;	3	8	1
k__Bacteria; p__Cyanobacteria; c__Cyanobacteriia; o__Cyanobacteriales;	71	129	158
k__Bacteria; p__Cyanobacteria; c__Cyanobacteriia; o__Leptolyngbyales;	0	2	0
k__Bacteria; p__Cyanobacteria; c__Cyanobacteriia; o__unclassified_Cyanobacteriia;	6	0	0
k__Bacteria; p__Cyanobacteria; c__Vampirivibrionia; o__Gastranaerophilales;	179	224	791
k__Bacteria; p__Deferribacterota; c__Deferribacteres; o__Deferribacterales;	7002	16971	4757
k__Bacteria; p__Deinococcota; c__Deinococci; o__Deinococcales;	3	0	0
k__Bacteria; p__Desulfobacterota; c__Desulfobulbia; o__Desulfobulbales;	2	1	0
k__Bacteria; p__Desulfobacterota; c__Desulfovibrionia; o__Desulfovibrionales;	6926	7503	7435
k__Bacteria; p__Desulfobacterota; c__Syntrophobacteria; o__Syntrophobacterales;	0	2	0
k__Bacteria; p__Fibrobacterota; c__Fibrobacteria; o__Fibrobacterales;	0	0	1
k__Bacteria; p__Firmicutes; c__Bacilli; o__Acholeplasmatales;	163	49	15
k__Bacteria; p__Firmicutes; c__Bacilli; o__Alicyclobacillales;	0	0	1
k__Bacteria; p__Firmicutes; c__Bacilli; o__Bacillales;	2662	7014	7937
k__Bacteria; p__Firmicutes; c__Bacilli; o__Brevibacillales;	0	2	0
k__Bacteria; p__Firmicutes; c__Bacilli; o__Entomoplasmatales;	0	0	4
k__Bacteria; p__Firmicutes; c__Bacilli; o__Erysipelotrichales;	31923	69207	36720
k__Bacteria; p__Firmicutes; c__Bacilli; o__Lactobacillales;	48326	122361	107771
k__Bacteria; p__Firmicutes; c__Bacilli; o__Mycoplasmatales;	2710	2330	2394
k__Bacteria; p__Firmicutes; c__Bacilli; o__RF39;	1328	348	1236
k__Bacteria; p__Firmicutes; c__Bacilli; o__Staphylococcales;	378	418	706
k__Bacteria; p__Firmicutes; c__Bacilli; o__Thermoactinomycetales;	4	0	0
k__Bacteria; p__Firmicutes; c__Bacilli; o__unclassified_Bacilli;	243	374	1018
k__Bacteria; p__Firmicutes; c__Clostridia; o__Christensenellales;	4	6	10
k__Bacteria; p__Firmicutes; c__Clostridia; o__Clostridia_UCG_014;	3560	2953	4143
k__Bacteria; p__Firmicutes; c__Clostridia; o__Clostridia_vadinBB60_group;	849	390	332
k__Bacteria; p__Firmicutes; c__Clostridia; o__Clostridiales;	624	644	311
k__Bacteria; p__Firmicutes; c__Clostridia; o__Eubacteriales;	6	5	8
k__Bacteria; p__Firmicutes; c__Clostridia; o__Lachnospirales;	101875	81766	72501
k__Bacteria; p__Firmicutes; c__Clostridia; o__Monoglobales;	498	122	116
k__Bacteria; p__Firmicutes; c__Clostridia; o__Oscillospirales;	24060	21320	19402
k__Bacteria; p__Firmicutes; c__Clostridia; o__Peptococcales;	1030	168	580
k__Bacteria; p__Firmicutes; c__Clostridia; o__Peptostreptococcales_Tissierellales;	464	825	457
k__Bacteria; p__Firmicutes; c__Clostridia; o__Thermincolales;	1	0	0
k__Bacteria; p__Firmicutes; c__Clostridia; o__unclassified_Clostridia;	59	28	100
k__Bacteria; p__Firmicutes; c__Desulfitobacteriia; o__Desulfitobacteriales;	0	3	0
k__Bacteria; p__Firmicutes; c__Negativicutes; o__Acidaminococcales;	9399	19917	9041
k__Bacteria; p__Firmicutes; c__Negativicutes; o__Veillonellales_Selenomonadales;	628	1784	2765
k__Bacteria; p__Firmicutes; c__Symbiobacteriia; o__Symbiobacteriales;	0	2	0
k__Bacteria; p__Firmicutes; c__unclassified_Firmicutes; o__unclassified_Firmicutes;	3	32	25
k__Bacteria; p__Fusobacteriota; c__Fusobacteriia; o__Fusobacteriales;	3	5	19
k__Bacteria; p__Gemmatimonadota; c__Gemmatimonadetes; o__Gemmatimonadales;	4	30	10
k__Bacteria; p__Gemmatimonadota; c__Longimicrobia; o__Longimicrobiales;	1	5	3
k__Bacteria; p__Gemmatimonadota; c__unclassified_Gemmatimonadota; o__unclassified_Gemmatimonadota;	0	0	2
k__Bacteria; p__Methylomirabilota; c__Methylomirabilia; o__Rokubacteriales;	0	6	5
k__Bacteria; p__Myxococcota; c__Myxococcia; o__Myxococcales;	0	4	2
k__Bacteria; p__Myxococcota; c__Polyangia; o__Blfdi19;	0	0	3
k__Bacteria; p__Myxococcota; c__Polyangia; o__Haliangiales;	0	3	0
k__Bacteria; p__Myxococcota; c__Polyangia; o__Polyangiales;	0	4	3
k__Bacteria; p__Nitrospirota; c__Nitrospiria; o__Nitrospirales;	4	0	1
k__Bacteria; p__Patescibacteria; c__Parcubacteria; o__Candidatus_Yanofskybacteria;	0	2	0
k__Bacteria; p__Patescibacteria; c__Saccharimonadia; o__Saccharimonadales;	1164	2590	2688
k__Bacteria; p__Planctomycetota; c__Phycisphaerae; o__Phycisphaerales;	0	2	0
k__Bacteria; p__Planctomycetota; c__Planctomycetes; o__Gemmatales;	1	1	2
k__Bacteria; p__Planctomycetota; c__Planctomycetes; o__Isosphaerales;	0	0	4
k__Bacteria; p__Proteobacteria; c__Alphaproteobacteria; o__Acetobacterales;	0	5	1
k__Bacteria; p__Proteobacteria; c__Alphaproteobacteria; o__Azospirillales;	0	1	0
k__Bacteria; p__Proteobacteria; c__Alphaproteobacteria; o__Caulobacterales;	3	2	2
k__Bacteria; p__Proteobacteria; c__Alphaproteobacteria; o__Elsterales;	0	3	0
k__Bacteria; p__Proteobacteria; c__Alphaproteobacteria; o__Kiloniellales;	0	2	0
k__Bacteria; p__Proteobacteria; c__Alphaproteobacteria; o__Micavibrionales;	0	1	0
k__Bacteria; p__Proteobacteria; c__Alphaproteobacteria; o__Micropepsales;	0	1	3
k__Bacteria; p__Proteobacteria; c__Alphaproteobacteria; o__Paracaedibacterales;	33	32	6
k__Bacteria; p__Proteobacteria; c__Alphaproteobacteria; o__Reyranellales;	3	1	3
k__Bacteria; p__Proteobacteria; c__Alphaproteobacteria; o__Rhizobiales;	12	37	49
k__Bacteria; p__Proteobacteria; c__Alphaproteobacteria; o__Rhodobacterales;	0	6	4
k__Bacteria; p__Proteobacteria; c__Alphaproteobacteria; o__Rhodospirillales;	6758	3457	5000
k__Bacteria; p__Proteobacteria; c__Alphaproteobacteria; o__Rickettsiales;	1	4	8
k__Bacteria; p__Proteobacteria; c__Alphaproteobacteria; o__Sphingomonadales;	7	18	12
k__Bacteria; p__Proteobacteria; c__Alphaproteobacteria; o__Tistrellales;	0	2	0
k__Bacteria; p__Proteobacteria; c__Alphaproteobacteria; o__unclassified_Alphaproteobacteria;	1383	1138	854
k__Bacteria; p__Proteobacteria; c__Gammaproteobacteria; o__B2M28;	0	4	0
k__Bacteria; p__Proteobacteria; c__Gammaproteobacteria; o__Burkholderiales;	16715	6717	13933
k__Bacteria; p__Proteobacteria; c__Gammaproteobacteria; o__Coxiellales;	0	3	0
k__Bacteria; p__Proteobacteria; c__Gammaproteobacteria; o__Diplorickettsiales;	0	0	2
k__Bacteria; p__Proteobacteria; c__Gammaproteobacteria; o__Enterobacterales;	6804	25253	8121
k__Bacteria; p__Proteobacteria; c__Gammaproteobacteria; o__Gammaproteobacteria_Incertae_Sedis;	0	2	0
k__Bacteria; p__Proteobacteria; c__Gammaproteobacteria; o__Legionellales;	0	2	0
k__Bacteria; p__Proteobacteria; c__Gammaproteobacteria; o__MBMPE27;	1	0	0
k__Bacteria; p__Proteobacteria; c__Gammaproteobacteria; o__PLTA13;	0	0	2
k__Bacteria; p__Proteobacteria; c__Gammaproteobacteria; o__Pseudomonadales;	5	29	25
k__Bacteria; p__Proteobacteria; c__Gammaproteobacteria; o__Steroidobacterales;	0	0	3
k__Bacteria; p__Proteobacteria; c__Gammaproteobacteria; o__Xanthomonadales;	0	19	2
k__Bacteria; p__Proteobacteria; c__Gammaproteobacteria; o__unclassified_Gammaproteobacteria;	0	12	0
k__Bacteria; p__Proteobacteria; c__unclassified_Proteobacteria; o__unclassified_Proteobacteria;	0	3	0
k__Bacteria; p__Spirochaetota; c__Brachyspirae; o__Brachyspirales;	49	377	177
k__Bacteria; p__Spirochaetota; c__Spirochaetia; o__Spirochaetales;	0	30	0
k__Bacteria; p__Synergistota; c__Synergistia; o__Synergistales;	0	5	0
k__Bacteria; p__Verrucomicrobiota; c__Chlamydiae; o__Chlamydiales;	3	2	0
k__Bacteria; p__Verrucomicrobiota; c__Omnitrophia; o__Omnitrophales;	0	6	0
k__Bacteria; p__Verrucomicrobiota; c__Verrucomicrobiae; o__Chthoniobacterales;	1	6	0
k__Bacteria; p__Verrucomicrobiota; c__Verrucomicrobiae; o__Pedosphaerales;	1	4	0
k__Bacteria; p__Verrucomicrobiota; c__Verrucomicrobiae; o__Verrucomicrobiales;	12	29	1097
k__Bacteria; p__unclassified_Bacteria; c__unclassified_Bacteria; o__unclassified_Bacteria;	78	168	140
