# Supplementary material for: Qifuyin improves physiological frailty by regulating the intestinal flora in 3xTg-AD mice
Source: Front Microbiol. 2026 Apr 1;17:1753643. doi: 10.3389/fmicb.2026.1753643 (PMC13079586; doi:10.3389/fmicb.2026.1753643)
Supplement: Supplementary file 1 [file Data_Sheet_1.zip › Original data/Figure4/D.xls]

taxonomy	Control	Model	QFY
k__Bacteria; p__Acidobacteriota; c__Acidobacteriae; o__Acidobacteriales; f__unclassified_Acidobacteriales;	0	4	2
k__Bacteria; p__Acidobacteriota; c__Acidobacteriae; o__Bryobacterales; f__Bryobacteraceae;	0	2	0
k__Bacteria; p__Acidobacteriota; c__Acidobacteriae; o__GOUTB8; f__uncultured_Acidobacterium_sp.;	0	0	1
k__Bacteria; p__Acidobacteriota; c__Acidobacteriae; o__Solibacterales; f__Solibacteraceae;	0	4	0
k__Bacteria; p__Acidobacteriota; c__Acidobacteriae; o__Subgroup_2; f__unclassified_Subgroup_2;	0	7	2
k__Bacteria; p__Acidobacteriota; c__Acidobacteriae; o__Subgroup_2; f__uncultured_eubacterium_WD2123;	0	1	0
k__Bacteria; p__Acidobacteriota; c__Acidobacteriae; o__Subgroup_2; f__uncultured_Holophaga_sp.;	0	0	2
k__Bacteria; p__Acidobacteriota; c__Blastocatellia; o__Blastocatellales; f__Blastocatellaceae;	0	3	1
k__Bacteria; p__Acidobacteriota; c__Blastocatellia; o__Elev_16S_573; f__uncultured_Acidobacteria_bacterium;	0	0	1
k__Bacteria; p__Acidobacteriota; c__Blastocatellia; o__Pyrinomonadales; f__Pyrinomonadaceae;	0	9	4
k__Bacteria; p__Acidobacteriota; c__Holophagae; o__Subgroup_7; f__unclassified_Subgroup_7;	0	6	0
k__Bacteria; p__Acidobacteriota; c__Holophagae; o__Subgroup_7; f__uncultured_Desulfovirga_sp.;	0	0	2
k__Bacteria; p__Acidobacteriota; c__Thermoanaerobaculia; o__Thermoanaerobaculales; f__Thermoanaerobaculaceae;	0	1	2
k__Bacteria; p__Acidobacteriota; c__Vicinamibacteria; o__Subgroup_17; f__unclassified_Subgroup_17;	0	0	1
k__Bacteria; p__Actinobacteriota; c__Acidimicrobiia; o__IMCC26256; f__uncultured_Ferrimicrobium_sp.;	0	0	1
k__Bacteria; p__Actinobacteriota; c__Acidimicrobiia; o__Microtrichales; f__Ilumatobacteraceae;	0	1	4
k__Bacteria; p__Actinobacteriota; c__Acidimicrobiia; o__Microtrichales; f__unclassified_Microtrichales;	0	3	0
k__Bacteria; p__Actinobacteriota; c__Acidimicrobiia; o__unclassified_Acidimicrobiia; f__uncultured_actinobacterium;	0	2	0
k__Bacteria; p__Actinobacteriota; c__Actinobacteria; o__Corynebacteriales; f__Mycobacteriaceae;	0	1	0
k__Bacteria; p__Actinobacteriota; c__Actinobacteria; o__Corynebacteriales; f__Nocardiaceae;	0	1	0
k__Bacteria; p__Actinobacteriota; c__Actinobacteria; o__Frankiales; f__Frankiaceae;	0	3	0
k__Bacteria; p__Actinobacteriota; c__Actinobacteria; o__Frankiales; f__Sporichthyaceae;	0	2	0
k__Bacteria; p__Actinobacteriota; c__Actinobacteria; o__Micrococcales; f__Dermabacteraceae;	0	3	0
k__Bacteria; p__Actinobacteriota; c__Actinobacteria; o__Micrococcales; f__Intrasporangiaceae;	0	3	2
k__Bacteria; p__Actinobacteriota; c__Actinobacteria; o__Micrococcales; f__unclassified_Micrococcales;	0	3	0
k__Bacteria; p__Actinobacteriota; c__Actinobacteria; o__Streptomycetales; f__Streptomycetaceae;	0	2	0
k__Bacteria; p__Actinobacteriota; c__Actinobacteria; o__Streptosporangiales; f__Thermomonosporaceae;	0	2	0
k__Bacteria; p__Actinobacteriota; c__Actinobacteria; o__unclassified_Actinobacteria; f__unclassified_Actinobacteria;	0	2	0
k__Bacteria; p__Actinobacteriota; c__Coriobacteriia; o__Coriobacteriales; f__Coriobacteriaceae;	0	0	1
k__Bacteria; p__Actinobacteriota; c__Thermoleophilia; o__Gaiellales; f__unclassified_Gaiellales;	0	8	0
k__Bacteria; p__Armatimonadota; c__Armatimonadia; o__Armatimonadales; f__uncultured_actinobacterium;	0	1	0
k__Bacteria; p__Bacteroidota; c__Bacteroidia; o__Bacteroidales; f__Bacteroidetes_vadinHA17;	0	1	0
k__Bacteria; p__Bacteroidota; c__Bacteroidia; o__Bacteroidales; f__p_251_o5;	0	4	0
k__Bacteria; p__Bacteroidota; c__Bacteroidia; o__Chitinophagales; f__Chitinophagaceae;	0	10	3
k__Bacteria; p__Bacteroidota; c__Bacteroidia; o__Chitinophagales; f__Saprospiraceae;	0	0	1
k__Bacteria; p__Bacteroidota; c__Bacteroidia; o__Cytophagales; f__Hymenobacteraceae;	0	0	5
k__Bacteria; p__Bacteroidota; c__Bacteroidia; o__Cytophagales; f__Microscillaceae;	0	3	2
k__Bacteria; p__Bacteroidota; c__Bacteroidia; o__Cytophagales; f__Spirosomaceae;	0	2	0
k__Bacteria; p__Bacteroidota; c__Bacteroidia; o__Flavobacteriales; f__Flavobacteriaceae;	0	3	0
k__Bacteria; p__Bacteroidota; c__Bacteroidia; o__Sphingobacteriales; f__Sphingobacteriaceae;	0	2	0
k__Bacteria; p__Bacteroidota; c__Ignavibacteria; o__Ignavibacteriales; f__BSV40;	0	1	0
k__Bacteria; p__Bacteroidota; c__Rhodothermia; o__Rhodothermales; f__Rhodothermaceae;	0	3	2
k__Bacteria; p__Bdellovibrionota; c__Oligoflexia; o__0319_6G20; f__uncultured_soil_bacterium;	0	2	0
k__Bacteria; p__Calditrichota; c__Calditrichia; o__Calditrichales; f__Calditrichaceae;	0	4	0
k__Bacteria; p__Chloroflexi; c__Anaerolineae; o__SBR1031; f__uncultured_Chloroflexi_bacterium;	0	0	2
k__Bacteria; p__Chloroflexi; c__Anaerolineae; o__SBR1031; f__uncultured_Gemmatimonadetes_bacterium;	0	0	1
k__Bacteria; p__Chloroflexi; c__Anaerolineae; o__SBR1031; f__uncultured_soil_bacterium;	0	2	0
k__Bacteria; p__Chloroflexi; c__Anaerolineae; o__SJA_15; f__unclassified_SJA_15;	0	2	0
k__Bacteria; p__Chloroflexi; c__Chloroflexia; o__Chloroflexales; f__Chloroflexaceae;	0	0	1
k__Bacteria; p__Chloroflexi; c__Chloroflexia; o__Chloroflexales; f__Herpetosiphonaceae;	0	2	0
k__Bacteria; p__Chloroflexi; c__Chloroflexia; o__Chloroflexales; f__Roseiflexaceae;	0	0	2
k__Bacteria; p__Chloroflexi; c__Chloroflexia; o__Thermomicrobiales; f__AKYG1722;	0	2	0
k__Bacteria; p__Chloroflexi; c__Chloroflexia; o__Thermomicrobiales; f__JG30_KF_CM45;	0	8	0
k__Bacteria; p__Chloroflexi; c__Dehalococcoidia; o__S085; f__unclassified_S085;	0	2	0
k__Bacteria; p__Chloroflexi; c__Dehalococcoidia; o__SAR202_clade; f__uncultured_Chloroflexi_bacterium;	0	0	4
k__Bacteria; p__Chloroflexi; c__Dehalococcoidia; o__unclassified_Dehalococcoidia; f__unclassified_Dehalococcoidia;	0	1	0
k__Bacteria; p__Chloroflexi; c__Ktedonobacteria; o__Ktedonobacterales; f__JG30_KF_AS9;	0	0	2
k__Bacteria; p__Cyanobacteria; c__Cyanobacteriia; o__Leptolyngbyales; f__Leptolyngbyaceae;	0	2	0
k__Bacteria; p__Cyanobacteria; c__Vampirivibrionia; o__Gastranaerophilales; f__Candidatus_Gastranaerophilales_bacterium_Zag_111;	0	0	2
k__Bacteria; p__Desulfobacterota; c__Desulfobulbia; o__Desulfobulbales; f__Desulfocapsaceae;	0	1	0
k__Bacteria; p__Desulfobacterota; c__Syntrophobacteria; o__Syntrophobacterales; f__Syntrophobacteraceae;	0	1	0
k__Bacteria; p__Desulfobacterota; c__Syntrophobacteria; o__Syntrophobacterales; f__unclassified_Syntrophobacterales;	0	1	0
k__Bacteria; p__Fibrobacterota; c__Fibrobacteria; o__Fibrobacterales; f__Fibrobacteraceae;	0	0	1
k__Bacteria; p__Firmicutes; c__Bacilli; o__Alicyclobacillales; f__Alicyclobacillaceae;	0	0	1
k__Bacteria; p__Firmicutes; c__Bacilli; o__Bacillales; f__Planococcaceae;	0	1	4
k__Bacteria; p__Firmicutes; c__Bacilli; o__Brevibacillales; f__Brevibacillaceae;	0	2	0
k__Bacteria; p__Firmicutes; c__Bacilli; o__Entomoplasmatales; f__type_III;	0	0	4
k__Bacteria; p__Firmicutes; c__Bacilli; o__Erysipelotrichales; f__unclassified_Erysipelotrichales;	0	8	220
k__Bacteria; p__Firmicutes; c__Bacilli; o__Lactobacillales; f__Aerococcaceae;	0	0	2
k__Bacteria; p__Firmicutes; c__Bacilli; o__Lactobacillales; f__Carnobacteriaceae;	0	0	3
k__Bacteria; p__Firmicutes; c__Bacilli; o__Lactobacillales; f__unclassified_Lactobacillales;	0	0	1
k__Bacteria; p__Firmicutes; c__Bacilli; o__RF39; f__Firmicutes_bacterium_CAG_822;	0	11	0
k__Bacteria; p__Firmicutes; c__Bacilli; o__RF39; f__uncultured_Erysipelotrichia_bacterium;	0	17	13
k__Bacteria; p__Firmicutes; c__Bacilli; o__Staphylococcales; f__Gemellaceae;	0	338	149
k__Bacteria; p__Firmicutes; c__Clostridia; o__Clostridia_UCG_014; f__uncultured_Acetivibrio_sp.;	0	14	75
k__Bacteria; p__Firmicutes; c__Clostridia; o__Clostridia_UCG_014; f__uncultured_Clostridiales_bacterium;	0	18	4
k__Bacteria; p__Firmicutes; c__Clostridia; o__Clostridia_UCG_014; f__uncultured_rumen_bacterium_5C0d_12;	0	0	2
k__Bacteria; p__Firmicutes; c__Clostridia; o__Clostridia_UCG_014; Unclassified;	0	14	0
k__Bacteria; p__Firmicutes; c__Clostridia; o__Lachnospirales; f__Defluviitaleaceae;	0	0	6
k__Bacteria; p__Firmicutes; c__Clostridia; o__Oscillospirales; f__[Eubacterium]_coprostanoligenes_group;	0	8	1561
k__Bacteria; p__Firmicutes; c__Clostridia; o__Oscillospirales; f__Hungateiclostridiaceae;	0	2	0
k__Bacteria; p__Firmicutes; c__Clostridia; o__Peptostreptococcales_Tissierellales; f__Family_XI;	0	2	0
k__Bacteria; p__Firmicutes; c__Desulfitobacteriia; o__Desulfitobacteriales; f__Desulfitobacteriaceae;	0	3	0
k__Bacteria; p__Firmicutes; c__Symbiobacteriia; o__Symbiobacteriales; f__Symbiobacteraceae;	0	2	0
k__Bacteria; p__Gemmatimonadota; c__unclassified_Gemmatimonadota; o__unclassified_Gemmatimonadota; f__unclassified_Gemmatimonadota;	0	0	2
k__Bacteria; p__Methylomirabilota; c__Methylomirabilia; o__Rokubacteriales; f__unclassified_Rokubacteriales;	0	6	0
k__Bacteria; p__Methylomirabilota; c__Methylomirabilia; o__Rokubacteriales; f__uncultured_Firmicutes_bacterium;	0	0	5
k__Bacteria; p__Myxococcota; c__Myxococcia; o__Myxococcales; f__Myxococcaceae;	0	4	2
k__Bacteria; p__Myxococcota; c__Polyangia; o__Blfdi19; f__uncultured_soil_bacterium;	0	0	3
k__Bacteria; p__Myxococcota; c__Polyangia; o__Haliangiales; f__Haliangiaceae;	0	3	0
k__Bacteria; p__Myxococcota; c__Polyangia; o__Polyangiales; f__BIrii41;	0	0	2
k__Bacteria; p__Myxococcota; c__Polyangia; o__Polyangiales; f__Sandaracinaceae;	0	4	1
k__Bacteria; p__Patescibacteria; c__Parcubacteria; o__Candidatus_Yanofskybacteria; f__Candidatus_Yanofskybacteria_bacterium_GW2011_GWF1_44_227;	0	2	0
k__Bacteria; p__Patescibacteria; c__Saccharimonadia; o__Saccharimonadales; f__LWQ8;	0	9	0
k__Bacteria; p__Patescibacteria; c__Saccharimonadia; o__Saccharimonadales; f__unclassified_Saccharimonadales;	0	7	6
k__Bacteria; p__Patescibacteria; c__Saccharimonadia; o__Saccharimonadales; f__uncultured_Candidatus_Saccharibacteria_bacterium;	0	7	0
k__Bacteria; p__Patescibacteria; c__Saccharimonadia; o__Saccharimonadales; f__uncultured_soil_bacterium;	0	4	0
k__Bacteria; p__Planctomycetota; c__Phycisphaerae; o__Phycisphaerales; f__Phycisphaeraceae;	0	2	0
k__Bacteria; p__Planctomycetota; c__Planctomycetes; o__Isosphaerales; f__Isosphaeraceae;	0	0	4
k__Bacteria; p__Proteobacteria; c__Alphaproteobacteria; o__Acetobacterales; f__Acetobacteraceae;	0	5	1
k__Bacteria; p__Proteobacteria; c__Alphaproteobacteria; o__Azospirillales; f__Azospirillaceae;	0	1	0
k__Bacteria; p__Proteobacteria; c__Alphaproteobacteria; o__Elsterales; f__unclassified_Elsterales;	0	3	0
k__Bacteria; p__Proteobacteria; c__Alphaproteobacteria; o__Kiloniellales; f__Kiloniellaceae;	0	2	0
k__Bacteria; p__Proteobacteria; c__Alphaproteobacteria; o__Micavibrionales; f__Micavibrionaceae;	0	1	0
k__Bacteria; p__Proteobacteria; c__Alphaproteobacteria; o__Micropepsales; f__Micropepsaceae;	0	1	3
k__Bacteria; p__Proteobacteria; c__Alphaproteobacteria; o__Rhizobiales; f__Xanthobacteraceae;	0	5	6
k__Bacteria; p__Proteobacteria; c__Alphaproteobacteria; o__Rhodobacterales; f__Rhodobacteraceae;	0	6	4
k__Bacteria; p__Proteobacteria; c__Alphaproteobacteria; o__Rickettsiales; f__SM2D12;	0	4	8
k__Bacteria; p__Proteobacteria; c__Alphaproteobacteria; o__Tistrellales; f__Geminicoccaceae;	0	2	0
k__Bacteria; p__Proteobacteria; c__Gammaproteobacteria; o__B2M28; f__unclassified_B2M28;	0	4	0
k__Bacteria; p__Proteobacteria; c__Gammaproteobacteria; o__Burkholderiales; f__Alcaligenaceae;	0	11	1
k__Bacteria; p__Proteobacteria; c__Gammaproteobacteria; o__Burkholderiales; f__Hydrogenophilaceae;	0	5	0
k__Bacteria; p__Proteobacteria; c__Gammaproteobacteria; o__Burkholderiales; f__Methylophilaceae;	0	3	0
k__Bacteria; p__Proteobacteria; c__Gammaproteobacteria; o__Burkholderiales; f__T34;	0	4	0
k__Bacteria; p__Proteobacteria; c__Gammaproteobacteria; o__Burkholderiales; f__TRA3_20;	0	0	1
k__Bacteria; p__Proteobacteria; c__Gammaproteobacteria; o__Coxiellales; f__Coxiellaceae;	0	3	0
k__Bacteria; p__Proteobacteria; c__Gammaproteobacteria; o__Diplorickettsiales; f__Diplorickettsiaceae;	0	0	2
k__Bacteria; p__Proteobacteria; c__Gammaproteobacteria; o__Enterobacterales; f__Idiomarinaceae;	0	3	2
k__Bacteria; p__Proteobacteria; c__Gammaproteobacteria; o__Gammaproteobacteria_Incertae_Sedis; Unclassified;	0	2	0
k__Bacteria; p__Proteobacteria; c__Gammaproteobacteria; o__Legionellales; f__Legionellaceae;	0	2	0
k__Bacteria; p__Proteobacteria; c__Gammaproteobacteria; o__PLTA13; f__uncultured_gamma_proteobacterium;	0	0	2
k__Bacteria; p__Proteobacteria; c__Gammaproteobacteria; o__Pseudomonadales; f__Pseudomonadaceae;	0	7	4
k__Bacteria; p__Proteobacteria; c__Gammaproteobacteria; o__Steroidobacterales; f__Steroidobacteraceae;	0	0	3
k__Bacteria; p__Proteobacteria; c__Gammaproteobacteria; o__unclassified_Gammaproteobacteria; f__unclassified_Gammaproteobacteria;	0	12	0
k__Bacteria; p__Proteobacteria; c__Gammaproteobacteria; o__Xanthomonadales; f__Rhodanobacteraceae;	0	11	0
k__Bacteria; p__Proteobacteria; c__Gammaproteobacteria; o__Xanthomonadales; f__unclassified_Xanthomonadales;	0	2	0
k__Bacteria; p__Proteobacteria; c__Gammaproteobacteria; o__Xanthomonadales; f__Xanthomonadaceae;	0	6	2
k__Bacteria; p__Proteobacteria; c__unclassified_Proteobacteria; o__unclassified_Proteobacteria; f__unclassified_Proteobacteria;	0	3	0
k__Bacteria; p__Spirochaetota; c__Spirochaetia; o__Spirochaetales; f__Spirochaetaceae;	0	30	0
k__Bacteria; p__Synergistota; c__Synergistia; o__Synergistales; f__Synergistaceae;	0	5	0
k__Bacteria; p__Verrucomicrobiota; c__Chlamydiae; o__Chlamydiales; f__cvE6;	0	2	0
k__Bacteria; p__Verrucomicrobiota; c__Omnitrophia; o__Omnitrophales; f__Omnitrophaceae;	0	6	0
k__Bacteria; p__Verrucomicrobiota; c__Verrucomicrobiae; o__Chthoniobacterales; f__Xiphinematobacteraceae;	0	3	0
k__Bacteria; p__Verrucomicrobiota; c__Verrucomicrobiae; o__Verrucomicrobiales; f__Verrucomicrobiaceae;	0	3	0
k__Bacteria; p__Acidobacteriota; c__Acidobacteriae; o__Subgroup_13; f__unclassified_Subgroup_13;	1	0	0
k__Bacteria; p__Acidobacteriota; c__Acidobacteriae; o__Subgroup_2; f__uncultured_Acidobacteria_bacterium;	1	2	0
k__Bacteria; p__Actinobacteriota; c__Actinobacteria; o__Frankiales; f__Nakamurellaceae;	1	0	0
k__Bacteria; p__Actinobacteriota; c__Actinobacteria; o__Micrococcales; f__Microbacteriaceae;	1	15	9
k__Bacteria; p__Actinobacteriota; c__Actinobacteria; o__Micromonosporales; f__Micromonosporaceae;	1	0	0
k__Bacteria; p__Actinobacteriota; c__Actinobacteria; o__Propionibacteriales; f__Nocardioidaceae;	1	3	1
k__Bacteria; p__Actinobacteriota; c__Coriobacteriia; o__Coriobacteriales; f__unclassified_Coriobacteriales;	1	4	0
k__Bacteria; p__Chloroflexi; c__Ktedonobacteria; o__Ktedonobacterales; f__Ktedonobacteraceae;	1	2	0
k__Bacteria; p__Cyanobacteria; c__Cyanobacteriia; o__Cyanobacteriales; f__Microcystaceae;	1	0	0
k__Bacteria; p__Deinococcota; c__Deinococci; o__Deinococcales; f__Deinococcaceae;	1	0	0
k__Bacteria; p__Firmicutes; c__Clostridia; o__Thermincolales; f__Thermincolaceae;	1	0	0
k__Bacteria; p__Gemmatimonadota; c__Longimicrobia; o__Longimicrobiales; f__Longimicrobiaceae;	1	5	3
k__Bacteria; p__Planctomycetota; c__Planctomycetes; o__Gemmatales; f__Gemmataceae;	1	1	2
k__Bacteria; p__Proteobacteria; c__Alphaproteobacteria; o__Rickettsiales; f__Rickettsiaceae;	1	0	0
k__Bacteria; p__Proteobacteria; c__Gammaproteobacteria; o__Burkholderiales; f__Rhodocyclaceae;	1	4	2
k__Bacteria; p__Proteobacteria; c__Gammaproteobacteria; o__MBMPE27; f__unclassified_MBMPE27;	1	0	0
k__Bacteria; p__Proteobacteria; c__Gammaproteobacteria; o__Pseudomonadales; f__Halomonadaceae;	1	7	7
k__Bacteria; p__Verrucomicrobiota; c__Verrucomicrobiae; o__Chthoniobacterales; f__Chthoniobacteraceae;	1	3	0
k__Bacteria; p__Verrucomicrobiota; c__Verrucomicrobiae; o__Pedosphaerales; f__Pedosphaeraceae;	1	4	0
k__Archaea; p__Halobacterota; c__Halobacteria; o__Halobacterales; f__Haloferacaceae;	2	6	2
k__Archaea; p__unclassified_Archaea; c__unclassified_Archaea; o__unclassified_Archaea; f__unclassified_Archaea;	2	1	4
k__Bacteria; p__Actinobacteriota; c__Thermoleophilia; o__Gaiellales; f__Gaiellaceae;	2	0	1
k__Bacteria; p__Actinobacteriota; c__Thermoleophilia; o__Solirubrobacterales; f__Solirubrobacteraceae;	2	0	0
k__Bacteria; p__Chloroflexi; c__Anaerolineae; o__Anaerolineales; f__Anaerolineaceae;	2	6	0
k__Bacteria; p__Deinococcota; c__Deinococci; o__Deinococcales; f__Trueperaceae;	2	0	0
k__Bacteria; p__Desulfobacterota; c__Desulfobulbia; o__Desulfobulbales; f__unclassified_Desulfobulbales;	2	0	0
k__Bacteria; p__Firmicutes; c__Negativicutes; o__Veillonellales_Selenomonadales; f__Selenomonadaceae;	2	8	4
k__Bacteria; p__Proteobacteria; c__Alphaproteobacteria; o__Rhizobiales; f__Beijerinckiaceae;	2	8	0
k__Bacteria; p__Proteobacteria; c__Gammaproteobacteria; o__Burkholderiales; f__Comamonadaceae;	2	9	2
k__Bacteria; p__Proteobacteria; c__Gammaproteobacteria; o__Burkholderiales; f__SC_I_84;	2	0	0
k__Bacteria; p__Acidobacteriota; c__Holophagae; o__Subgroup_7; f__uncultured_Thermaerobacter_sp.;	3	0	3
k__Bacteria; p__Actinobacteriota; c__Actinobacteria; o__Frankiales; f__Geodermatophilaceae;	3	0	1
k__Bacteria; p__Bacteroidota; c__Bacteroidia; o__Flavobacteriales; f__Weeksellaceae;	3	3	0
k__Bacteria; p__Chloroflexi; c__unclassified_Chloroflexi; o__unclassified_Chloroflexi; f__unclassified_Chloroflexi;	3	8	1
k__Bacteria; p__Cyanobacteria; c__Cyanobacteriia; o__Cyanobacteriales; f__Chroococcidiopsaceae;	3	0	0
k__Bacteria; p__Firmicutes; c__Clostridia; o__Peptostreptococcales_Tissierellales; f__Peptostreptococcaceae;	3	284	70
k__Bacteria; p__Firmicutes; c__unclassified_Firmicutes; o__unclassified_Firmicutes; f__unclassified_Firmicutes;	3	32	25
k__Bacteria; p__Fusobacteriota; c__Fusobacteriia; o__Fusobacteriales; f__Fusobacteriaceae;	3	5	19
k__Bacteria; p__Proteobacteria; c__Alphaproteobacteria; o__Caulobacterales; f__Caulobacteraceae;	3	2	2
k__Bacteria; p__Proteobacteria; c__Alphaproteobacteria; o__Reyranellales; f__Reyranellaceae;	3	1	3
k__Bacteria; p__Proteobacteria; c__Alphaproteobacteria; o__Rhizobiales; f__Pleomorphomonadaceae;	3	0	0
k__Bacteria; p__Proteobacteria; c__Gammaproteobacteria; o__Burkholderiales; f__Oxalobacteraceae;	3	0	0
k__Bacteria; p__Verrucomicrobiota; c__Chlamydiae; o__Chlamydiales; f__Simkaniaceae;	3	0	0
Unassigned; Unassigned; Unassigned; Unassigned; Unassigned;	3	16	1
k__Bacteria; p__Acidobacteriota; c__Vicinamibacteria; o__Vicinamibacterales; f__Vicinamibacteraceae;	4	13	4
k__Bacteria; p__Actinobacteriota; c__Actinobacteria; o__Corynebacteriales; f__Dietziaceae;	4	0	3
k__Bacteria; p__Chloroflexi; c__Anaerolineae; o__SBR1031; f__unclassified_SBR1031;	4	2	0
k__Bacteria; p__Firmicutes; c__Bacilli; o__RF39; f__uncultured_Erysipelotrichaceae_bacterium;	4	0	4
k__Bacteria; p__Firmicutes; c__Bacilli; o__Thermoactinomycetales; f__Thermoactinomycetaceae;	4	0	0
k__Bacteria; p__Firmicutes; c__Clostridia; o__Christensenellales; f__Christensenellaceae;	4	6	10
k__Bacteria; p__Gemmatimonadota; c__Gemmatimonadetes; o__Gemmatimonadales; f__Gemmatimonadaceae;	4	30	10
k__Bacteria; p__Nitrospirota; c__Nitrospiria; o__Nitrospirales; f__Nitrospiraceae;	4	0	1
k__Bacteria; p__Proteobacteria; c__Gammaproteobacteria; o__Burkholderiales; f__Nitrosomonadaceae;	4	13	3
k__Bacteria; p__Proteobacteria; c__Gammaproteobacteria; o__Pseudomonadales; f__Moraxellaceae;	4	15	14
k__Bacteria; p__Acidobacteriota; c__Vicinamibacteria; o__Vicinamibacterales; f__unclassified_Vicinamibacterales;	5	21	4
k__Bacteria; p__Proteobacteria; c__Gammaproteobacteria; o__Burkholderiales; f__Burkholderiaceae;	5	23	5
k__Bacteria; p__Proteobacteria; c__Gammaproteobacteria; o__Burkholderiales; f__Neisseriaceae;	5	0	0
k__Bacteria; p__Actinobacteriota; c__Actinobacteria; o__Frankiales; f__unclassified_Frankiales;	6	0	4
k__Bacteria; p__Chloroflexi; c__Anaerolineae; o__unclassified_Anaerolineae; f__unclassified_Anaerolineae;	6	0	0
k__Bacteria; p__Cyanobacteria; c__Cyanobacteriia; o__unclassified_Cyanobacteriia; f__unclassified_Cyanobacteriia;	6	0	0
k__Bacteria; p__Firmicutes; c__Clostridia; o__Eubacteriales; f__Anaerofustaceae;	6	5	8
k__Bacteria; p__Cyanobacteria; c__Cyanobacteriia; o__Cyanobacteriales; f__Nostocaceae;	7	81	146
k__Bacteria; p__Firmicutes; c__Clostridia; o__Clostridia_UCG_014; f__uncultured_rumen_bacterium;	7	0	4
k__Bacteria; p__Proteobacteria; c__Alphaproteobacteria; o__Rhizobiales; f__Rhizobiaceae;	7	24	43
k__Bacteria; p__Proteobacteria; c__Alphaproteobacteria; o__Sphingomonadales; f__Sphingomonadaceae;	7	18	12
k__Bacteria; p__Actinobacteriota; c__Actinobacteria; o__Corynebacteriales; f__Corynebacteriaceae;	8	19	45
k__Bacteria; p__Bacteroidota; c__Bacteroidia; o__unclassified_Bacteroidia; f__unclassified_Bacteroidia;	8	12	8
k__Bacteria; p__Proteobacteria; c__Gammaproteobacteria; o__Burkholderiales; f__unclassified_Burkholderiales;	8	17	33
k__Bacteria; p__Proteobacteria; c__Gammaproteobacteria; o__Enterobacterales; f__Pasteurellaceae;	8	16	364
k__Bacteria; p__Actinobacteriota; c__Coriobacteriia; o__Coriobacteriales; f__Coriobacteriales_Incertae_Sedis;	10	1	0
k__Bacteria; p__Firmicutes; c__Bacilli; o__RF39; f__uncultured_Paenibacillaceae_bacterium;	11	4	9
k__Bacteria; p__Actinobacteriota; c__Actinobacteria; o__Micrococcales; f__Micrococcaceae;	12	22	17
k__Bacteria; p__Proteobacteria; c__Gammaproteobacteria; o__Enterobacterales; f__Morganellaceae;	12	27	115
k__Bacteria; p__Verrucomicrobiota; c__Verrucomicrobiae; o__Verrucomicrobiales; f__Akkermansiaceae;	12	26	1097
k__Bacteria; p__Firmicutes; c__Bacilli; o__RF39; f__uncultured_Firmicutes_bacterium;	16	2	53
k__Bacteria; p__Cyanobacteria; c__Vampirivibrionia; o__Gastranaerophilales; f__unclassified_Gastranaerophilales;	33	117	52
k__Bacteria; p__Firmicutes; c__Clostridia; o__Oscillospirales; f__[Clostridium]_methylpentosum_group;	33	16	5
k__Bacteria; p__Firmicutes; c__Clostridia; o__Oscillospirales; f__unclassified_Oscillospirales;	33	1609	200
k__Bacteria; p__Proteobacteria; c__Alphaproteobacteria; o__Paracaedibacterales; f__Paracaedibacteraceae;	33	32	6
k__Bacteria; p__Spirochaetota; c__Brachyspirae; o__Brachyspirales; f__Brachyspiraceae;	49	377	177
k__Bacteria; p__Firmicutes; c__Clostridia; o__unclassified_Clostridia; f__unclassified_Clostridia;	59	28	100
k__Bacteria; p__Cyanobacteria; c__Cyanobacteriia; o__Cyanobacteriales; f__unclassified_Cyanobacteriales;	60	48	12
k__Bacteria; p__Firmicutes; c__Clostridia; o__Clostridia_vadinBB60_group; f__uncultured_Clostridiales_bacterium;	61	6	9
k__Bacteria; p__Firmicutes; c__Clostridia; o__Oscillospirales; f__UCG_010;	71	27	211
k__Bacteria; p__unclassified_Bacteria; c__unclassified_Bacteria; o__unclassified_Bacteria; f__unclassified_Bacteria;	78	168	140
k__Bacteria; p__Bacteroidota; c__Bacteroidia; o__Bacteroidales; f__unclassified_Bacteroidales;	79	97	144
k__Bacteria; p__Firmicutes; c__Bacilli; o__RF39; f__uncultured_Lachnospiraceae_bacterium;	107	0	18
k__Bacteria; p__Firmicutes; c__Clostridia; o__Clostridia_vadinBB60_group; f__uncultured_Clostridia_bacterium;	135	0	2
k__Bacteria; p__Cyanobacteria; c__Vampirivibrionia; o__Gastranaerophilales; f__uncultured_rumen_bacterium;	146	107	737
k__Bacteria; p__Firmicutes; c__Bacilli; o__Acholeplasmatales; f__Acholeplasmataceae;	163	49	15
k__Bacteria; p__Firmicutes; c__Bacilli; o__Lactobacillales; f__Enterococcaceae;	208	129	248
k__Bacteria; p__Firmicutes; c__Bacilli; o__unclassified_Bacilli; f__unclassified_Bacilli;	243	374	1018
k__Bacteria; p__Firmicutes; c__Bacilli; o__RF39; f__unclassified_RF39;	250	256	267
k__Bacteria; p__Firmicutes; c__Bacilli; o__Staphylococcales; f__Staphylococcaceae;	378	80	557
k__Bacteria; p__Firmicutes; c__Bacilli; o__Lactobacillales; f__Streptococcaceae;	393	38416	16365
k__Bacteria; p__Firmicutes; c__Clostridia; o__Peptostreptococcales_Tissierellales; f__Anaerovoracaceae;	461	539	387
k__Bacteria; p__Firmicutes; c__Clostridia; o__Monoglobales; f__Monoglobaceae;	498	122	116
k__Bacteria; p__Firmicutes; c__Clostridia; o__Clostridiales; f__Clostridiaceae;	624	644	311
k__Bacteria; p__Firmicutes; c__Negativicutes; o__Veillonellales_Selenomonadales; f__Veillonellaceae;	626	1776	2761
k__Bacteria; p__Firmicutes; c__Clostridia; o__Clostridia_vadinBB60_group; f__unclassified_Clostridia_vadinBB60_group;	653	384	321
k__Bacteria; p__Bacteroidota; c__Bacteroidia; o__Bacteroidales; f__Rs_E47_termite_group;	804	0	0
k__Bacteria; p__Bacteroidota; c__Bacteroidia; o__Bacteroidales; f__Marinifilaceae;	812	2029	3177
k__Bacteria; p__Firmicutes; c__Bacilli; o__RF39; f__uncultured_rumen_bacterium;	940	58	872
k__Bacteria; p__Firmicutes; c__Clostridia; o__Peptococcales; f__Peptococcaceae;	1030	168	580
k__Bacteria; p__Bacteroidota; c__Bacteroidia; o__Bacteroidales; f__F082;	1054	3	2
k__Bacteria; p__Patescibacteria; c__Saccharimonadia; o__Saccharimonadales; f__Saccharimonadaceae;	1164	2563	2682
k__Bacteria; p__Proteobacteria; c__Alphaproteobacteria; o__unclassified_Alphaproteobacteria; f__unclassified_Alphaproteobacteria;	1383	1138	854
k__Bacteria; p__Firmicutes; c__Clostridia; o__Oscillospirales; f__Butyricicoccaceae;	1468	497	950
k__Bacteria; p__Actinobacteriota; c__Coriobacteriia; o__Coriobacteriales; f__Eggerthellaceae;	2158	3682	2527
k__Bacteria; p__Actinobacteriota; c__Actinobacteria; o__Bifidobacteriales; f__Bifidobacteriaceae;	2527	3884	4212
k__Bacteria; p__Firmicutes; c__Bacilli; o__Bacillales; f__Bacillaceae;	2662	7013	7933
k__Bacteria; p__Firmicutes; c__Bacilli; o__Mycoplasmatales; f__Mycoplasmataceae;	2710	2330	2394
k__Bacteria; p__Firmicutes; c__Clostridia; o__Clostridia_UCG_014; f__unclassified_Clostridia_UCG_014;	3553	2907	4058
k__Bacteria; p__Firmicutes; c__Bacilli; o__Erysipelotrichales; f__Erysipelatoclostridiaceae;	3818	19075	6355
k__Bacteria; p__Actinobacteriota; c__Coriobacteriia; o__Coriobacteriales; f__Atopobiaceae;	5477	1769	2395
k__Bacteria; p__Firmicutes; c__Clostridia; o__Oscillospirales; f__Oscillospiraceae;	6698	5261	6382
k__Bacteria; p__Proteobacteria; c__Alphaproteobacteria; o__Rhodospirillales; f__unclassified_Rhodospirillales;	6758	3457	5000
k__Bacteria; p__Proteobacteria; c__Gammaproteobacteria; o__Enterobacterales; f__Enterobacteriaceae;	6784	25207	7640
k__Bacteria; p__Desulfobacterota; c__Desulfovibrionia; o__Desulfovibrionales; f__Desulfovibrionaceae;	6926	7503	7435
k__Bacteria; p__Deferribacterota; c__Deferribacteres; o__Deferribacterales; f__Deferribacteraceae;	7002	16971	4757
k__Bacteria; p__Bacteroidota; c__Bacteroidia; o__Bacteroidales; f__Tannerellaceae;	7822	6472	4941
k__Bacteria; p__Bacteroidota; c__Bacteroidia; o__Bacteroidales; f__Rikenellaceae;	8439	19530	14511
k__Bacteria; p__Firmicutes; c__Negativicutes; o__Acidaminococcales; f__Acidaminococcaceae;	9399	19917	9041
k__Bacteria; p__Campylobacterota; c__Campylobacteria; o__Campylobacterales; f__Helicobacteraceae;	13148	29893	18349
k__Bacteria; p__Firmicutes; c__Clostridia; o__Oscillospirales; f__Ruminococcaceae;	15757	13900	10093
k__Bacteria; p__Proteobacteria; c__Gammaproteobacteria; o__Burkholderiales; f__Sutterellaceae;	16685	6628	13886
k__Bacteria; p__Firmicutes; c__Bacilli; o__Erysipelotrichales; f__Erysipelotrichaceae;	28105	50124	30145
k__Bacteria; p__Bacteroidota; c__Bacteroidia; o__Bacteroidales; f__Bacteroidaceae;	33827	58526	31280
k__Bacteria; p__Firmicutes; c__Bacilli; o__Lactobacillales; f__Lactobacillaceae;	47725	83816	91152
k__Bacteria; p__Bacteroidota; c__Bacteroidia; o__Bacteroidales; f__Prevotellaceae;	78062	48345	80357
k__Bacteria; p__Firmicutes; c__Clostridia; o__Lachnospirales; f__Lachnospiraceae;	101875	81766	72495
k__Bacteria; p__Bacteroidota; c__Bacteroidia; o__Bacteroidales; f__Muribaculaceae;	213115	74009	170481
