# Supplementary material for: Qifuyin improves physiological frailty by regulating the intestinal flora in 3xTg-AD mice
Source: Front Microbiol. 2026 Apr 1;17:1753643. doi: 10.3389/fmicb.2026.1753643 (PMC13079586; doi:10.3389/fmicb.2026.1753643)
Supplement: Supplementary file 1 [file Data_Sheet_1.zip › Original data/Figure4/E.xls]

taxonomy	Control	Model	QFY
Unassigned; Unassigned; Unassigned; Unassigned; Unassigned; Unassigned;	3	16	1
k__Archaea; p__Halobacterota; c__Halobacteria; o__Halobacterales; f__Haloferacaceae; g__unclassified_Haloferacaceae;	2	6	2
k__Archaea; p__unclassified_Archaea; c__unclassified_Archaea; o__unclassified_Archaea; f__unclassified_Archaea; g__unclassified_Archaea;	2	1	4
k__Bacteria; p__Acidobacteriota; c__Acidobacteriae; o__Acidobacteriales; f__unclassified_Acidobacteriales; g__unclassified_Acidobacteriales;	0	4	2
k__Bacteria; p__Acidobacteriota; c__Acidobacteriae; o__Bryobacterales; f__Bryobacteraceae; g__Bryobacter;	0	2	0
k__Bacteria; p__Acidobacteriota; c__Acidobacteriae; o__GOUTB8; f__uncultured_Acidobacterium_sp.; g__uncultured_Acidobacterium_sp.;	0	0	1
k__Bacteria; p__Acidobacteriota; c__Acidobacteriae; o__Solibacterales; f__Solibacteraceae; g__Candidatus_Solibacter;	0	4	0
k__Bacteria; p__Acidobacteriota; c__Acidobacteriae; o__Subgroup_13; f__unclassified_Subgroup_13; g__unclassified_Subgroup_13;	1	0	0
k__Bacteria; p__Acidobacteriota; c__Acidobacteriae; o__Subgroup_2; f__unclassified_Subgroup_2; g__unclassified_Subgroup_2;	0	7	2
k__Bacteria; p__Acidobacteriota; c__Acidobacteriae; o__Subgroup_2; f__uncultured_Acidobacteria_bacterium; g__uncultured_Acidobacteria_bacterium;	1	2	0
k__Bacteria; p__Acidobacteriota; c__Acidobacteriae; o__Subgroup_2; f__uncultured_Holophaga_sp.; g__uncultured_Holophaga_sp.;	0	0	2
k__Bacteria; p__Acidobacteriota; c__Acidobacteriae; o__Subgroup_2; f__uncultured_eubacterium_WD2123; g__uncultured_eubacterium_WD2123;	0	1	0
k__Bacteria; p__Acidobacteriota; c__Blastocatellia; o__Blastocatellales; f__Blastocatellaceae; g__Aridibacter;	0	0	1
k__Bacteria; p__Acidobacteriota; c__Blastocatellia; o__Blastocatellales; f__Blastocatellaceae; g__unclassified_Blastocatellaceae;	0	3	0
k__Bacteria; p__Acidobacteriota; c__Blastocatellia; o__Elev_16S_573; f__uncultured_Acidobacteria_bacterium; g__uncultured_Acidobacteria_bacterium;	0	0	1
k__Bacteria; p__Acidobacteriota; c__Blastocatellia; o__Pyrinomonadales; f__Pyrinomonadaceae; g__RB41;	0	9	4
k__Bacteria; p__Acidobacteriota; c__Holophagae; o__Subgroup_7; f__unclassified_Subgroup_7; g__unclassified_Subgroup_7;	0	6	0
k__Bacteria; p__Acidobacteriota; c__Holophagae; o__Subgroup_7; f__uncultured_Desulfovirga_sp.; g__uncultured_Desulfovirga_sp.;	0	0	2
k__Bacteria; p__Acidobacteriota; c__Holophagae; o__Subgroup_7; f__uncultured_Thermaerobacter_sp.; g__uncultured_Thermaerobacter_sp.;	3	0	3
k__Bacteria; p__Acidobacteriota; c__Thermoanaerobaculia; o__Thermoanaerobaculales; f__Thermoanaerobaculaceae; g__Subgroup_10;	0	1	2
k__Bacteria; p__Acidobacteriota; c__Vicinamibacteria; o__Subgroup_17; f__unclassified_Subgroup_17; g__unclassified_Subgroup_17;	0	0	1
k__Bacteria; p__Acidobacteriota; c__Vicinamibacteria; o__Vicinamibacterales; f__Vicinamibacteraceae; g__unclassified_Vicinamibacteraceae;	4	13	4
k__Bacteria; p__Acidobacteriota; c__Vicinamibacteria; o__Vicinamibacterales; f__unclassified_Vicinamibacterales; g__unclassified_Vicinamibacterales;	5	18	4
k__Bacteria; p__Acidobacteriota; c__Vicinamibacteria; o__Vicinamibacterales; f__unclassified_Vicinamibacterales; g__uncultured_Acidobacterium_sp.;	0	3	0
k__Bacteria; p__Actinobacteriota; c__Acidimicrobiia; o__IMCC26256; f__uncultured_Ferrimicrobium_sp.; g__uncultured_Ferrimicrobium_sp.;	0	0	1
k__Bacteria; p__Actinobacteriota; c__Acidimicrobiia; o__Microtrichales; f__Ilumatobacteraceae; g__CL500_29_marine_group;	0	1	0
k__Bacteria; p__Actinobacteriota; c__Acidimicrobiia; o__Microtrichales; f__Ilumatobacteraceae; g__unclassified_Ilumatobacteraceae;	0	0	4
k__Bacteria; p__Actinobacteriota; c__Acidimicrobiia; o__Microtrichales; f__unclassified_Microtrichales; g__unclassified_Microtrichales;	0	1	0
k__Bacteria; p__Actinobacteriota; c__Acidimicrobiia; o__Microtrichales; f__unclassified_Microtrichales; g__uncultured_Actinomycetales_bacterium;	0	2	0
k__Bacteria; p__Actinobacteriota; c__Acidimicrobiia; o__unclassified_Acidimicrobiia; f__uncultured_actinobacterium; g__unclassified_Acidimicrobiia;	0	2	0
k__Bacteria; p__Actinobacteriota; c__Actinobacteria; o__Bifidobacteriales; f__Bifidobacteriaceae; g__Bifidobacterium;	2527	3884	4212
k__Bacteria; p__Actinobacteriota; c__Actinobacteria; o__Corynebacteriales; f__Corynebacteriaceae; g__Corynebacterium;	8	18	45
k__Bacteria; p__Actinobacteriota; c__Actinobacteria; o__Corynebacteriales; f__Corynebacteriaceae; g__Lawsonella;	0	1	0
k__Bacteria; p__Actinobacteriota; c__Actinobacteria; o__Corynebacteriales; f__Dietziaceae; g__Dietzia;	4	0	3
k__Bacteria; p__Actinobacteriota; c__Actinobacteria; o__Corynebacteriales; f__Mycobacteriaceae; g__Mycobacterium;	0	1	0
k__Bacteria; p__Actinobacteriota; c__Actinobacteria; o__Corynebacteriales; f__Nocardiaceae; g__Rhodococcus;	0	1	0
k__Bacteria; p__Actinobacteriota; c__Actinobacteria; o__Frankiales; f__Frankiaceae; g__Jatrophihabitans;	0	3	0
k__Bacteria; p__Actinobacteriota; c__Actinobacteria; o__Frankiales; f__Geodermatophilaceae; g__Blastococcus;	3	0	1
k__Bacteria; p__Actinobacteriota; c__Actinobacteria; o__Frankiales; f__Nakamurellaceae; g__Nakamurella;	1	0	0
k__Bacteria; p__Actinobacteriota; c__Actinobacteria; o__Frankiales; f__Sporichthyaceae; g__hgcI_clade;	0	2	0
k__Bacteria; p__Actinobacteriota; c__Actinobacteria; o__Frankiales; f__unclassified_Frankiales; g__unclassified_Frankiales;	6	0	4
k__Bacteria; p__Actinobacteriota; c__Actinobacteria; o__Micrococcales; f__Dermabacteraceae; g__Brachybacterium;	0	3	0
k__Bacteria; p__Actinobacteriota; c__Actinobacteria; o__Micrococcales; f__Intrasporangiaceae; g__Ornithinimicrobium;	0	3	0
k__Bacteria; p__Actinobacteriota; c__Actinobacteria; o__Micrococcales; f__Intrasporangiaceae; g__unclassified_Intrasporangiaceae;	0	0	2
k__Bacteria; p__Actinobacteriota; c__Actinobacteria; o__Micrococcales; f__Microbacteriaceae; g__Aurantimicrobium;	0	14	6
k__Bacteria; p__Actinobacteriota; c__Actinobacteria; o__Micrococcales; f__Microbacteriaceae; g__unclassified_Microbacteriaceae;	1	1	3
k__Bacteria; p__Actinobacteriota; c__Actinobacteria; o__Micrococcales; f__Micrococcaceae; g__Kocuria;	0	1	0
k__Bacteria; p__Actinobacteriota; c__Actinobacteria; o__Micrococcales; f__Micrococcaceae; g__Rothia;	9	13	6
k__Bacteria; p__Actinobacteriota; c__Actinobacteria; o__Micrococcales; f__Micrococcaceae; g__Yaniella;	0	0	7
k__Bacteria; p__Actinobacteriota; c__Actinobacteria; o__Micrococcales; f__Micrococcaceae; g__unclassified_Micrococcaceae;	3	8	4
k__Bacteria; p__Actinobacteriota; c__Actinobacteria; o__Micrococcales; f__unclassified_Micrococcales; g__unclassified_Micrococcales;	0	3	0
k__Bacteria; p__Actinobacteriota; c__Actinobacteria; o__Micromonosporales; f__Micromonosporaceae; g__unclassified_Micromonosporaceae;	1	0	0
k__Bacteria; p__Actinobacteriota; c__Actinobacteria; o__Propionibacteriales; f__Nocardioidaceae; g__Nocardioides;	1	3	1
k__Bacteria; p__Actinobacteriota; c__Actinobacteria; o__Streptomycetales; f__Streptomycetaceae; g__Streptomyces;	0	2	0
k__Bacteria; p__Actinobacteriota; c__Actinobacteria; o__Streptosporangiales; f__Thermomonosporaceae; g__unclassified_Thermomonosporaceae;	0	2	0
k__Bacteria; p__Actinobacteriota; c__Actinobacteria; o__unclassified_Actinobacteria; f__unclassified_Actinobacteria; g__unclassified_Actinobacteria;	0	2	0
k__Bacteria; p__Actinobacteriota; c__Coriobacteriia; o__Coriobacteriales; f__Atopobiaceae; g__Coriobacteriaceae_UCG_002;	691	1170	428
k__Bacteria; p__Actinobacteriota; c__Coriobacteriia; o__Coriobacteriales; f__Atopobiaceae; g__Olsenella;	14	0	45
k__Bacteria; p__Actinobacteriota; c__Coriobacteriia; o__Coriobacteriales; f__Atopobiaceae; g__unclassified_Atopobiaceae;	4772	599	1922
k__Bacteria; p__Actinobacteriota; c__Coriobacteriia; o__Coriobacteriales; f__Coriobacteriaceae; g__Collinsella;	0	0	1
k__Bacteria; p__Actinobacteriota; c__Coriobacteriia; o__Coriobacteriales; f__Coriobacteriales_Incertae_Sedis; g__unclassified_Coriobacteriales_Incertae_Sedis;	10	1	0
k__Bacteria; p__Actinobacteriota; c__Coriobacteriia; o__Coriobacteriales; f__Eggerthellaceae; g__Adlercreutzia;	256	697	127
k__Bacteria; p__Actinobacteriota; c__Coriobacteriia; o__Coriobacteriales; f__Eggerthellaceae; g__Asaccharobacter;	0	0	2
k__Bacteria; p__Actinobacteriota; c__Coriobacteriia; o__Coriobacteriales; f__Eggerthellaceae; g__DNF00809;	22	0	7
k__Bacteria; p__Actinobacteriota; c__Coriobacteriia; o__Coriobacteriales; f__Eggerthellaceae; g__Enterorhabdus;	1742	2176	1853
k__Bacteria; p__Actinobacteriota; c__Coriobacteriia; o__Coriobacteriales; f__Eggerthellaceae; g__Gordonibacter;	6	558	274
k__Bacteria; p__Actinobacteriota; c__Coriobacteriia; o__Coriobacteriales; f__Eggerthellaceae; g__Parvibacter;	11	2	22
k__Bacteria; p__Actinobacteriota; c__Coriobacteriia; o__Coriobacteriales; f__Eggerthellaceae; g__unclassified_Eggerthellaceae;	121	249	242
k__Bacteria; p__Actinobacteriota; c__Coriobacteriia; o__Coriobacteriales; f__unclassified_Coriobacteriales; g__unclassified_Coriobacteriales;	1	4	0
k__Bacteria; p__Actinobacteriota; c__Thermoleophilia; o__Gaiellales; f__Gaiellaceae; g__Gaiella;	2	0	1
k__Bacteria; p__Actinobacteriota; c__Thermoleophilia; o__Gaiellales; f__unclassified_Gaiellales; g__unclassified_Gaiellales;	0	8	0
k__Bacteria; p__Actinobacteriota; c__Thermoleophilia; o__Solirubrobacterales; f__Solirubrobacteraceae; g__Conexibacter;	2	0	0
k__Bacteria; p__Armatimonadota; c__Armatimonadia; o__Armatimonadales; f__uncultured_actinobacterium; g__uncultured_actinobacterium;	0	1	0
k__Bacteria; p__Bacteroidota; c__Bacteroidia; o__Bacteroidales; f__Bacteroidaceae; g__Bacteroides;	33827	58526	31280
k__Bacteria; p__Bacteroidota; c__Bacteroidia; o__Bacteroidales; f__Bacteroidetes_vadinHA17; g__unclassified_Bacteroidetes_vadinHA17;	0	1	0
k__Bacteria; p__Bacteroidota; c__Bacteroidia; o__Bacteroidales; f__F082; g__Bacteroidia_bacterium_feline_oral_taxon_141;	0	2	0
k__Bacteria; p__Bacteroidota; c__Bacteroidia; o__Bacteroidales; f__F082; g__unclassified_F082;	1054	1	2
k__Bacteria; p__Bacteroidota; c__Bacteroidia; o__Bacteroidales; f__Marinifilaceae; g__Butyricimonas;	3	0	0
k__Bacteria; p__Bacteroidota; c__Bacteroidia; o__Bacteroidales; f__Marinifilaceae; g__Odoribacter;	809	2029	3177
k__Bacteria; p__Bacteroidota; c__Bacteroidia; o__Bacteroidales; f__Muribaculaceae; g__Muribaculum;	979	1031	3574
k__Bacteria; p__Bacteroidota; c__Bacteroidia; o__Bacteroidales; f__Muribaculaceae; g__unclassified_Muribaculaceae;	198113	71333	154450
k__Bacteria; p__Bacteroidota; c__Bacteroidia; o__Bacteroidales; f__Muribaculaceae; g__uncultured_Bacteroidales_bacterium;	13538	1403	12008
k__Bacteria; p__Bacteroidota; c__Bacteroidia; o__Bacteroidales; f__Muribaculaceae; g__uncultured_Barnesiella_sp.;	256	213	124
k__Bacteria; p__Bacteroidota; c__Bacteroidia; o__Bacteroidales; f__Muribaculaceae; g__uncultured_Muribaculaceae_bacterium;	229	29	325
k__Bacteria; p__Bacteroidota; c__Bacteroidia; o__Bacteroidales; f__Prevotellaceae; g__Alloprevotella;	2	4	35140
k__Bacteria; p__Bacteroidota; c__Bacteroidia; o__Bacteroidales; f__Prevotellaceae; g__Paraprevotella;	4287	290	137
k__Bacteria; p__Bacteroidota; c__Bacteroidia; o__Bacteroidales; f__Prevotellaceae; g__Prevotella;	6	4	0
k__Bacteria; p__Bacteroidota; c__Bacteroidia; o__Bacteroidales; f__Prevotellaceae; g__Prevotella_9;	1	0	3
k__Bacteria; p__Bacteroidota; c__Bacteroidia; o__Bacteroidales; f__Prevotellaceae; g__Prevotellaceae_NK3B31_group;	0	0	9
k__Bacteria; p__Bacteroidota; c__Bacteroidia; o__Bacteroidales; f__Prevotellaceae; g__Prevotellaceae_UCG_001;	1975	525	3875
k__Bacteria; p__Bacteroidota; c__Bacteroidia; o__Bacteroidales; f__Prevotellaceae; g__Prevotellaceae_UCG_003;	23917	22350	8395
k__Bacteria; p__Bacteroidota; c__Bacteroidia; o__Bacteroidales; f__Prevotellaceae; g__unclassified_Prevotellaceae;	47874	25172	32798
k__Bacteria; p__Bacteroidota; c__Bacteroidia; o__Bacteroidales; f__Rikenellaceae; g__Alistipes;	3907	4959	3723
k__Bacteria; p__Bacteroidota; c__Bacteroidia; o__Bacteroidales; f__Rikenellaceae; g__Rikenella;	3100	9957	8424
k__Bacteria; p__Bacteroidota; c__Bacteroidia; o__Bacteroidales; f__Rikenellaceae; g__Rikenella_sp._Marseille_P3215;	0	2	2
k__Bacteria; p__Bacteroidota; c__Bacteroidia; o__Bacteroidales; f__Rikenellaceae; g__Rikenellaceae_RC9_gut_group;	1378	4580	2334
k__Bacteria; p__Bacteroidota; c__Bacteroidia; o__Bacteroidales; f__Rikenellaceae; g__unclassified_Rikenellaceae;	54	32	28
k__Bacteria; p__Bacteroidota; c__Bacteroidia; o__Bacteroidales; f__Rs_E47_termite_group; g__unclassified_Rs_E47_termite_group;	804	0	0
k__Bacteria; p__Bacteroidota; c__Bacteroidia; o__Bacteroidales; f__Tannerellaceae; g__Parabacteroides;	7822	6472	4941
k__Bacteria; p__Bacteroidota; c__Bacteroidia; o__Bacteroidales; f__p_251_o5; g__unclassified_p_251_o5;	0	4	0
k__Bacteria; p__Bacteroidota; c__Bacteroidia; o__Bacteroidales; f__unclassified_Bacteroidales; g__unclassified_Bacteroidales;	79	97	144
k__Bacteria; p__Bacteroidota; c__Bacteroidia; o__Chitinophagales; f__Chitinophagaceae; g__Cnuella;	0	0	2
k__Bacteria; p__Bacteroidota; c__Bacteroidia; o__Chitinophagales; f__Chitinophagaceae; g__Niastella;	0	2	0
k__Bacteria; p__Bacteroidota; c__Bacteroidia; o__Chitinophagales; f__Chitinophagaceae; g__unclassified_Chitinophagaceae;	0	8	1
k__Bacteria; p__Bacteroidota; c__Bacteroidia; o__Chitinophagales; f__Saprospiraceae; g__unclassified_Saprospiraceae;	0	0	1
k__Bacteria; p__Bacteroidota; c__Bacteroidia; o__Cytophagales; f__Hymenobacteraceae; g__Hymenobacter;	0	0	5
k__Bacteria; p__Bacteroidota; c__Bacteroidia; o__Cytophagales; f__Microscillaceae; g__Chryseolinea;	0	2	0
k__Bacteria; p__Bacteroidota; c__Bacteroidia; o__Cytophagales; f__Microscillaceae; g__Ohtaekwangia;	0	1	0
k__Bacteria; p__Bacteroidota; c__Bacteroidia; o__Cytophagales; f__Microscillaceae; g__unclassified_Microscillaceae;	0	0	2
k__Bacteria; p__Bacteroidota; c__Bacteroidia; o__Cytophagales; f__Spirosomaceae; g__Dyadobacter;	0	2	0
k__Bacteria; p__Bacteroidota; c__Bacteroidia; o__Flavobacteriales; f__Flavobacteriaceae; g__Flavobacterium;	0	3	0
k__Bacteria; p__Bacteroidota; c__Bacteroidia; o__Flavobacteriales; f__Weeksellaceae; g__Chryseobacterium;	1	0	0
k__Bacteria; p__Bacteroidota; c__Bacteroidia; o__Flavobacteriales; f__Weeksellaceae; g__Cloacibacterium;	2	0	0
k__Bacteria; p__Bacteroidota; c__Bacteroidia; o__Flavobacteriales; f__Weeksellaceae; g__Ornithobacterium;	0	3	0
k__Bacteria; p__Bacteroidota; c__Bacteroidia; o__Sphingobacteriales; f__Sphingobacteriaceae; g__Pedobacter;	0	2	0
k__Bacteria; p__Bacteroidota; c__Bacteroidia; o__unclassified_Bacteroidia; f__unclassified_Bacteroidia; g__unclassified_Bacteroidia;	8	12	8
k__Bacteria; p__Bacteroidota; c__Ignavibacteria; o__Ignavibacteriales; f__BSV40; g__uncultured_Chlorobiales_bacterium;	0	1	0
k__Bacteria; p__Bacteroidota; c__Rhodothermia; o__Rhodothermales; f__Rhodothermaceae; g__unclassified_Rhodothermaceae;	0	3	2
k__Bacteria; p__Bdellovibrionota; c__Oligoflexia; o__0319_6G20; f__uncultured_soil_bacterium; g__uncultured_soil_bacterium;	0	2	0
k__Bacteria; p__Calditrichota; c__Calditrichia; o__Calditrichales; f__Calditrichaceae; g__Calorithrix;	0	4	0
k__Bacteria; p__Campylobacterota; c__Campylobacteria; o__Campylobacterales; f__Helicobacteraceae; g__Helicobacter;	13148	29893	18349
k__Bacteria; p__Chloroflexi; c__Anaerolineae; o__Anaerolineales; f__Anaerolineaceae; g__RBG_16_58_14;	0	2	0
k__Bacteria; p__Chloroflexi; c__Anaerolineae; o__Anaerolineales; f__Anaerolineaceae; g__unclassified_Anaerolineaceae;	2	4	0
k__Bacteria; p__Chloroflexi; c__Anaerolineae; o__SBR1031; f__unclassified_SBR1031; g__unclassified_SBR1031;	4	2	0
k__Bacteria; p__Chloroflexi; c__Anaerolineae; o__SBR1031; f__uncultured_Chloroflexi_bacterium; g__uncultured_Chloroflexi_bacterium;	0	0	2
k__Bacteria; p__Chloroflexi; c__Anaerolineae; o__SBR1031; f__uncultured_Gemmatimonadetes_bacterium; g__uncultured_Gemmatimonadetes_bacterium;	0	0	1
k__Bacteria; p__Chloroflexi; c__Anaerolineae; o__SBR1031; f__uncultured_soil_bacterium; g__uncultured_soil_bacterium;	0	2	0
k__Bacteria; p__Chloroflexi; c__Anaerolineae; o__SJA_15; f__unclassified_SJA_15; g__unclassified_SJA_15;	0	2	0
k__Bacteria; p__Chloroflexi; c__Anaerolineae; o__unclassified_Anaerolineae; f__unclassified_Anaerolineae; g__unclassified_Anaerolineae;	6	0	0
k__Bacteria; p__Chloroflexi; c__Chloroflexia; o__Chloroflexales; f__Chloroflexaceae; g__Candidatus_Chlorothrix;	0	0	1
k__Bacteria; p__Chloroflexi; c__Chloroflexia; o__Chloroflexales; f__Herpetosiphonaceae; g__Herpetosiphon;	0	2	0
k__Bacteria; p__Chloroflexi; c__Chloroflexia; o__Chloroflexales; f__Roseiflexaceae; g__unclassified_Roseiflexaceae;	0	0	2
k__Bacteria; p__Chloroflexi; c__Chloroflexia; o__Thermomicrobiales; f__AKYG1722; g__unclassified_AKYG1722;	0	2	0
k__Bacteria; p__Chloroflexi; c__Chloroflexia; o__Thermomicrobiales; f__JG30_KF_CM45; g__unclassified_JG30_KF_CM45;	0	8	0
k__Bacteria; p__Chloroflexi; c__Dehalococcoidia; o__S085; f__unclassified_S085; g__unclassified_S085;	0	2	0
k__Bacteria; p__Chloroflexi; c__Dehalococcoidia; o__SAR202_clade; f__uncultured_Chloroflexi_bacterium; g__uncultured_Chloroflexi_bacterium;	0	0	4
k__Bacteria; p__Chloroflexi; c__Dehalococcoidia; o__unclassified_Dehalococcoidia; f__unclassified_Dehalococcoidia; g__unclassified_Dehalococcoidia;	0	1	0
k__Bacteria; p__Chloroflexi; c__Ktedonobacteria; o__Ktedonobacterales; f__JG30_KF_AS9; g__unclassified_JG30_KF_AS9;	0	0	2
k__Bacteria; p__Chloroflexi; c__Ktedonobacteria; o__Ktedonobacterales; f__Ktedonobacteraceae; g__FCPS473;	1	0	0
k__Bacteria; p__Chloroflexi; c__Ktedonobacteria; o__Ktedonobacterales; f__Ktedonobacteraceae; g__unclassified_Ktedonobacteraceae;	0	2	0
k__Bacteria; p__Chloroflexi; c__unclassified_Chloroflexi; o__unclassified_Chloroflexi; f__unclassified_Chloroflexi; g__unclassified_Chloroflexi;	3	8	1
k__Bacteria; p__Cyanobacteria; c__Cyanobacteriia; o__Cyanobacteriales; f__Chroococcidiopsaceae; g__Aliterella;	3	0	0
k__Bacteria; p__Cyanobacteria; c__Cyanobacteriia; o__Cyanobacteriales; f__Microcystaceae; g__Microcystis_PCC_7914;	1	0	0
k__Bacteria; p__Cyanobacteria; c__Cyanobacteriia; o__Cyanobacteriales; f__Nostocaceae; g__unclassified_Nostocaceae;	7	81	146
k__Bacteria; p__Cyanobacteria; c__Cyanobacteriia; o__Cyanobacteriales; f__unclassified_Cyanobacteriales; g__unclassified_Cyanobacteriales;	60	48	12
k__Bacteria; p__Cyanobacteria; c__Cyanobacteriia; o__Leptolyngbyales; f__Leptolyngbyaceae; g__Leptolyngbya_PCC_6306;	0	2	0
k__Bacteria; p__Cyanobacteria; c__Cyanobacteriia; o__unclassified_Cyanobacteriia; f__unclassified_Cyanobacteriia; g__unclassified_Cyanobacteriia;	6	0	0
k__Bacteria; p__Cyanobacteria; c__Vampirivibrionia; o__Gastranaerophilales; f__Candidatus_Gastranaerophilales_bacterium_Zag_111; g__unclassified_Candidatus_Gastranaerophilales_bacterium_Zag_111;	0	0	2
k__Bacteria; p__Cyanobacteria; c__Vampirivibrionia; o__Gastranaerophilales; f__unclassified_Gastranaerophilales; g__unclassified_Gastranaerophilales;	33	117	52
k__Bacteria; p__Cyanobacteria; c__Vampirivibrionia; o__Gastranaerophilales; f__uncultured_rumen_bacterium; g__uncultured_rumen_bacterium;	146	107	737
k__Bacteria; p__Deferribacterota; c__Deferribacteres; o__Deferribacterales; f__Deferribacteraceae; g__Mucispirillum;	7002	16971	4757
k__Bacteria; p__Deinococcota; c__Deinococci; o__Deinococcales; f__Deinococcaceae; g__Deinococcus;	1	0	0
k__Bacteria; p__Deinococcota; c__Deinococci; o__Deinococcales; f__Trueperaceae; g__Truepera;	2	0	0
k__Bacteria; p__Desulfobacterota; c__Desulfobulbia; o__Desulfobulbales; f__Desulfocapsaceae; g__unclassified_Desulfocapsaceae;	0	1	0
k__Bacteria; p__Desulfobacterota; c__Desulfobulbia; o__Desulfobulbales; f__unclassified_Desulfobulbales; g__unclassified_Desulfobulbales;	2	0	0
k__Bacteria; p__Desulfobacterota; c__Desulfovibrionia; o__Desulfovibrionales; f__Desulfovibrionaceae; g__Bilophila;	88	63	128
k__Bacteria; p__Desulfobacterota; c__Desulfovibrionia; o__Desulfovibrionales; f__Desulfovibrionaceae; g__Desulfovibrio;	2294	3460	1672
k__Bacteria; p__Desulfobacterota; c__Desulfovibrionia; o__Desulfovibrionales; f__Desulfovibrionaceae; g__unclassified_Desulfovibrionaceae;	4544	3980	5635
k__Bacteria; p__Desulfobacterota; c__Syntrophobacteria; o__Syntrophobacterales; f__Syntrophobacteraceae; g__Syntrophobacter;	0	1	0
k__Bacteria; p__Desulfobacterota; c__Syntrophobacteria; o__Syntrophobacterales; f__unclassified_Syntrophobacterales; g__uncultured_delta_proteobacterium;	0	1	0
k__Bacteria; p__Fibrobacterota; c__Fibrobacteria; o__Fibrobacterales; f__Fibrobacteraceae; g__possible_genus_04;	0	0	1
k__Bacteria; p__Firmicutes; c__Bacilli; o__Acholeplasmatales; f__Acholeplasmataceae; g__Anaeroplasma;	163	49	15
k__Bacteria; p__Firmicutes; c__Bacilli; o__Alicyclobacillales; f__Alicyclobacillaceae; g__Tumebacillus;	0	0	1
k__Bacteria; p__Firmicutes; c__Bacilli; o__Bacillales; f__Bacillaceae; g__Bacillus;	2662	7013	7933
k__Bacteria; p__Firmicutes; c__Bacilli; o__Bacillales; f__Planococcaceae; g__Solibacillus;	0	1	4
k__Bacteria; p__Firmicutes; c__Bacilli; o__Brevibacillales; f__Brevibacillaceae; g__Brevibacillus;	0	2	0
k__Bacteria; p__Firmicutes; c__Bacilli; o__Entomoplasmatales; f__type_III; g__uncultured_Mollicutes_bacterium;	0	0	4
k__Bacteria; p__Firmicutes; c__Bacilli; o__Erysipelotrichales; f__Erysipelatoclostridiaceae; g__Candidatus_Stoquefichus;	235	1712	1317
k__Bacteria; p__Firmicutes; c__Bacilli; o__Erysipelotrichales; f__Erysipelatoclostridiaceae; g__Coprobacillus;	0	0	136
k__Bacteria; p__Firmicutes; c__Bacilli; o__Erysipelotrichales; f__Erysipelatoclostridiaceae; g__Erysipelatoclostridium;	3487	17319	4816
k__Bacteria; p__Firmicutes; c__Bacilli; o__Erysipelotrichales; f__Erysipelatoclostridiaceae; g__unclassified_Erysipelatoclostridiaceae;	96	44	86
k__Bacteria; p__Firmicutes; c__Bacilli; o__Erysipelotrichales; f__Erysipelotrichaceae; g__Allobaculum;	309	15703	11547
k__Bacteria; p__Firmicutes; c__Bacilli; o__Erysipelotrichales; f__Erysipelotrichaceae; g__Dubosiella;	25552	26747	13053
k__Bacteria; p__Firmicutes; c__Bacilli; o__Erysipelotrichales; f__Erysipelotrichaceae; g__Faecalibaculum;	4	170	1611
k__Bacteria; p__Firmicutes; c__Bacilli; o__Erysipelotrichales; f__Erysipelotrichaceae; g__Holdemania;	0	114	30
k__Bacteria; p__Firmicutes; c__Bacilli; o__Erysipelotrichales; f__Erysipelotrichaceae; g__Ileibacterium;	1	0	820
k__Bacteria; p__Firmicutes; c__Bacilli; o__Erysipelotrichales; f__Erysipelotrichaceae; g__Turicibacter;	1	235	56
k__Bacteria; p__Firmicutes; c__Bacilli; o__Erysipelotrichales; f__Erysipelotrichaceae; g__[Clostridium]_innocuum_group;	0	177	20
k__Bacteria; p__Firmicutes; c__Bacilli; o__Erysipelotrichales; f__Erysipelotrichaceae; g__unclassified_Erysipelotrichaceae;	2238	6978	3008
k__Bacteria; p__Firmicutes; c__Bacilli; o__Erysipelotrichales; f__unclassified_Erysipelotrichales; g__unclassified_Erysipelotrichales;	0	8	220
k__Bacteria; p__Firmicutes; c__Bacilli; o__Lactobacillales; f__Aerococcaceae; g__Globicatella;	0	0	2
k__Bacteria; p__Firmicutes; c__Bacilli; o__Lactobacillales; f__Carnobacteriaceae; g__Atopostipes;	0	0	3
k__Bacteria; p__Firmicutes; c__Bacilli; o__Lactobacillales; f__Enterococcaceae; g__Enterococcus;	208	129	248
k__Bacteria; p__Firmicutes; c__Bacilli; o__Lactobacillales; f__Lactobacillaceae; g__Lactobacillus;	18002	50454	46285
k__Bacteria; p__Firmicutes; c__Bacilli; o__Lactobacillales; f__Lactobacillaceae; g__Leuconostoc;	0	0	5
k__Bacteria; p__Firmicutes; c__Bacilli; o__Lactobacillales; f__Lactobacillaceae; g__Ligilactobacillus;	29716	33273	44716
k__Bacteria; p__Firmicutes; c__Bacilli; o__Lactobacillales; f__Lactobacillaceae; g__Limosilactobacillus;	1	32	21
k__Bacteria; p__Firmicutes; c__Bacilli; o__Lactobacillales; f__Lactobacillaceae; g__Pediococcus;	0	2	0
k__Bacteria; p__Firmicutes; c__Bacilli; o__Lactobacillales; f__Lactobacillaceae; g__Weissella;	0	1	4
k__Bacteria; p__Firmicutes; c__Bacilli; o__Lactobacillales; f__Lactobacillaceae; g__unclassified_Lactobacillaceae;	6	54	121
k__Bacteria; p__Firmicutes; c__Bacilli; o__Lactobacillales; f__Streptococcaceae; g__Lactococcus;	212	0	7
k__Bacteria; p__Firmicutes; c__Bacilli; o__Lactobacillales; f__Streptococcaceae; g__Streptococcus;	181	38416	16358
k__Bacteria; p__Firmicutes; c__Bacilli; o__Lactobacillales; f__unclassified_Lactobacillales; g__unclassified_Lactobacillales;	0	0	1
k__Bacteria; p__Firmicutes; c__Bacilli; o__Mycoplasmatales; f__Mycoplasmataceae; g__Mycoplasma;	2710	2329	2394
k__Bacteria; p__Firmicutes; c__Bacilli; o__Mycoplasmatales; f__Mycoplasmataceae; g__unclassified_Mycoplasmataceae;	0	1	0
k__Bacteria; p__Firmicutes; c__Bacilli; o__RF39; f__Firmicutes_bacterium_CAG_822; g__unclassified_Firmicutes_bacterium_CAG_822;	0	11	0
k__Bacteria; p__Firmicutes; c__Bacilli; o__RF39; f__unclassified_RF39; g__unclassified_RF39;	250	256	267
k__Bacteria; p__Firmicutes; c__Bacilli; o__RF39; f__uncultured_Erysipelotrichaceae_bacterium; g__uncultured_Erysipelotrichaceae_bacterium;	4	0	4
k__Bacteria; p__Firmicutes; c__Bacilli; o__RF39; f__uncultured_Erysipelotrichia_bacterium; g__uncultured_Erysipelotrichia_bacterium;	0	17	13
k__Bacteria; p__Firmicutes; c__Bacilli; o__RF39; f__uncultured_Firmicutes_bacterium; g__uncultured_Firmicutes_bacterium;	16	2	53
k__Bacteria; p__Firmicutes; c__Bacilli; o__RF39; f__uncultured_Lachnospiraceae_bacterium; g__uncultured_Lachnospiraceae_bacterium;	107	0	18
k__Bacteria; p__Firmicutes; c__Bacilli; o__RF39; f__uncultured_Paenibacillaceae_bacterium; g__uncultured_Paenibacillaceae_bacterium;	11	4	9
k__Bacteria; p__Firmicutes; c__Bacilli; o__RF39; f__uncultured_rumen_bacterium; g__uncultured_rumen_bacterium;	940	58	872
k__Bacteria; p__Firmicutes; c__Bacilli; o__Staphylococcales; f__Gemellaceae; g__Gemella;	0	338	149
k__Bacteria; p__Firmicutes; c__Bacilli; o__Staphylococcales; f__Staphylococcaceae; g__Jeotgalicoccus;	4	0	13
k__Bacteria; p__Firmicutes; c__Bacilli; o__Staphylococcales; f__Staphylococcaceae; g__Macrococcus;	0	1	0
k__Bacteria; p__Firmicutes; c__Bacilli; o__Staphylococcales; f__Staphylococcaceae; g__Staphylococcus;	374	79	544
k__Bacteria; p__Firmicutes; c__Bacilli; o__Thermoactinomycetales; f__Thermoactinomycetaceae; g__Risungbinella;	4	0	0
k__Bacteria; p__Firmicutes; c__Bacilli; o__unclassified_Bacilli; f__unclassified_Bacilli; g__unclassified_Bacilli;	243	374	1018
k__Bacteria; p__Firmicutes; c__Clostridia; o__Christensenellales; f__Christensenellaceae; g__Christensenellaceae_R_7_group;	0	4	0
k__Bacteria; p__Firmicutes; c__Clostridia; o__Christensenellales; f__Christensenellaceae; g__unclassified_Christensenellaceae;	4	2	10
k__Bacteria; p__Firmicutes; c__Clostridia; o__Clostridia_UCG_014; Unclassified; Unclassified;	0	14	0
k__Bacteria; p__Firmicutes; c__Clostridia; o__Clostridia_UCG_014; f__unclassified_Clostridia_UCG_014; g__unclassified_Clostridia_UCG_014;	3553	2907	4058
k__Bacteria; p__Firmicutes; c__Clostridia; o__Clostridia_UCG_014; f__uncultured_Acetivibrio_sp.; g__uncultured_Acetivibrio_sp.;	0	14	75
k__Bacteria; p__Firmicutes; c__Clostridia; o__Clostridia_UCG_014; f__uncultured_Clostridiales_bacterium; g__uncultured_Clostridiales_bacterium;	0	18	4
k__Bacteria; p__Firmicutes; c__Clostridia; o__Clostridia_UCG_014; f__uncultured_rumen_bacterium; g__uncultured_rumen_bacterium;	7	0	4
k__Bacteria; p__Firmicutes; c__Clostridia; o__Clostridia_UCG_014; f__uncultured_rumen_bacterium_5C0d_12; g__uncultured_rumen_bacterium_5C0d_12;	0	0	2
k__Bacteria; p__Firmicutes; c__Clostridia; o__Clostridia_vadinBB60_group; f__unclassified_Clostridia_vadinBB60_group; g__unclassified_Clostridia_vadinBB60_group;	653	384	321
k__Bacteria; p__Firmicutes; c__Clostridia; o__Clostridia_vadinBB60_group; f__uncultured_Clostridia_bacterium; g__uncultured_Clostridia_bacterium;	135	0	2
k__Bacteria; p__Firmicutes; c__Clostridia; o__Clostridia_vadinBB60_group; f__uncultured_Clostridiales_bacterium; g__uncultured_Clostridiales_bacterium;	61	6	9
k__Bacteria; p__Firmicutes; c__Clostridia; o__Clostridiales; f__Clostridiaceae; g__Candidatus_Arthromitus;	615	433	208
k__Bacteria; p__Firmicutes; c__Clostridia; o__Clostridiales; f__Clostridiaceae; g__Clostridium_sensu_stricto_1;	9	211	103
k__Bacteria; p__Firmicutes; c__Clostridia; o__Eubacteriales; f__Anaerofustaceae; g__Anaerofustis;	6	5	8
k__Bacteria; p__Firmicutes; c__Clostridia; o__Lachnospirales; f__Defluviitaleaceae; g__Defluviitaleaceae_UCG_011;	0	0	6
k__Bacteria; p__Firmicutes; c__Clostridia; o__Lachnospirales; f__Lachnospiraceae; g__A2;	98	878	502
k__Bacteria; p__Firmicutes; c__Clostridia; o__Lachnospirales; f__Lachnospiraceae; g__ASF356;	1133	908	1012
k__Bacteria; p__Firmicutes; c__Clostridia; o__Lachnospirales; f__Lachnospiraceae; g__Acetatifactor;	8	0	34
k__Bacteria; p__Firmicutes; c__Clostridia; o__Lachnospirales; f__Lachnospiraceae; g__Anaerostignum;	0	10	11
k__Bacteria; p__Firmicutes; c__Clostridia; o__Lachnospirales; f__Lachnospiraceae; g__Anaerostipes;	0	45	13
k__Bacteria; p__Firmicutes; c__Clostridia; o__Lachnospirales; f__Lachnospiraceae; g__Blautia;	2374	7332	4209
k__Bacteria; p__Firmicutes; c__Clostridia; o__Lachnospirales; f__Lachnospiraceae; g__Frisingicoccus;	0	124	79
k__Bacteria; p__Firmicutes; c__Clostridia; o__Lachnospirales; f__Lachnospiraceae; g__GCA_900066575;	415	171	368
k__Bacteria; p__Firmicutes; c__Clostridia; o__Lachnospirales; f__Lachnospiraceae; g__Lachnoclostridium;	110	57	261
k__Bacteria; p__Firmicutes; c__Clostridia; o__Lachnospirales; f__Lachnospiraceae; g__Lachnospiraceae_FCS020_group;	22	16	70
k__Bacteria; p__Firmicutes; c__Clostridia; o__Lachnospirales; f__Lachnospiraceae; g__Lachnospiraceae_NC2004_group;	0	0	2
k__Bacteria; p__Firmicutes; c__Clostridia; o__Lachnospirales; f__Lachnospiraceae; g__Lachnospiraceae_ND3007_group;	1	0	0
k__Bacteria; p__Firmicutes; c__Clostridia; o__Lachnospirales; f__Lachnospiraceae; g__Lachnospiraceae_NK4A136_group;	48437	23949	22305
k__Bacteria; p__Firmicutes; c__Clostridia; o__Lachnospirales; f__Lachnospiraceae; g__Lachnospiraceae_UCG_001;	139	2463	2611
k__Bacteria; p__Firmicutes; c__Clostridia; o__Lachnospirales; f__Lachnospiraceae; g__Lachnospiraceae_UCG_004;	7	12	9
k__Bacteria; p__Firmicutes; c__Clostridia; o__Lachnospirales; f__Lachnospiraceae; g__Lachnospiraceae_UCG_006;	649	290	392
k__Bacteria; p__Firmicutes; c__Clostridia; o__Lachnospirales; f__Lachnospiraceae; g__Lachnospiraceae_UCG_010;	6	10	13
k__Bacteria; p__Firmicutes; c__Clostridia; o__Lachnospirales; f__Lachnospiraceae; g__Lachnospiraceae_XPB1014_group;	0	2	0
k__Bacteria; p__Firmicutes; c__Clostridia; o__Lachnospirales; f__Lachnospiraceae; g__Marvinbryantia;	15	25	659
k__Bacteria; p__Firmicutes; c__Clostridia; o__Lachnospirales; f__Lachnospiraceae; g__Roseburia;	158	1802	5558
k__Bacteria; p__Firmicutes; c__Clostridia; o__Lachnospirales; f__Lachnospiraceae; g__Sellimonas;	0	0	36
k__Bacteria; p__Firmicutes; c__Clostridia; o__Lachnospirales; f__Lachnospiraceae; g__Tuzzerella;	215	120	155
k__Bacteria; p__Firmicutes; c__Clostridia; o__Lachnospirales; f__Lachnospiraceae; g__Tyzzerella;	847	889	403
k__Bacteria; p__Firmicutes; c__Clostridia; o__Lachnospirales; f__Lachnospiraceae; g__[Eubacterium]_oxidoreducens_group;	51	21	13
k__Bacteria; p__Firmicutes; c__Clostridia; o__Lachnospirales; f__Lachnospiraceae; g__[Eubacterium]_ventriosum_group;	26	0	113
k__Bacteria; p__Firmicutes; c__Clostridia; o__Lachnospirales; f__Lachnospiraceae; g__[Eubacterium]_xylanophilum_group;	1904	368	1307
k__Bacteria; p__Firmicutes; c__Clostridia; o__Lachnospirales; f__Lachnospiraceae; g__[Ruminococcus]_gnavus_group;	1	7663	1187
k__Bacteria; p__Firmicutes; c__Clostridia; o__Lachnospirales; f__Lachnospiraceae; g__[Ruminococcus]_torques_group;	0	26	459
k__Bacteria; p__Firmicutes; c__Clostridia; o__Lachnospirales; f__Lachnospiraceae; g__unclassified_Lachnospiraceae;	45259	34585	30714
k__Bacteria; p__Firmicutes; c__Clostridia; o__Monoglobales; f__Monoglobaceae; g__Monoglobus;	498	122	116
k__Bacteria; p__Firmicutes; c__Clostridia; o__Oscillospirales; f__Butyricicoccaceae; g__Butyricicoccus;	1330	474	863
k__Bacteria; p__Firmicutes; c__Clostridia; o__Oscillospirales; f__Butyricicoccaceae; g__UCG_009;	138	23	87
k__Bacteria; p__Firmicutes; c__Clostridia; o__Oscillospirales; f__Hungateiclostridiaceae; g__unclassified_Hungateiclostridiaceae;	0	2	0
k__Bacteria; p__Firmicutes; c__Clostridia; o__Oscillospirales; f__Oscillospiraceae; g__Colidextribacter;	1875	1487	1198
k__Bacteria; p__Firmicutes; c__Clostridia; o__Oscillospirales; f__Oscillospiraceae; g__Flavonifractor;	3	0	0
k__Bacteria; p__Firmicutes; c__Clostridia; o__Oscillospirales; f__Oscillospiraceae; g__Intestinimonas;	32	572	363
k__Bacteria; p__Firmicutes; c__Clostridia; o__Oscillospirales; f__Oscillospiraceae; g__NK4A214_group;	163	99	162
k__Bacteria; p__Firmicutes; c__Clostridia; o__Oscillospirales; f__Oscillospiraceae; g__Oscillibacter;	1312	1217	1277
k__Bacteria; p__Firmicutes; c__Clostridia; o__Oscillospirales; f__Oscillospiraceae; g__UCG_005;	75	15	72
k__Bacteria; p__Firmicutes; c__Clostridia; o__Oscillospirales; f__Oscillospiraceae; g__unclassified_Oscillospiraceae;	3238	1871	3310
k__Bacteria; p__Firmicutes; c__Clostridia; o__Oscillospirales; f__Ruminococcaceae; g__Anaerotruncus;	814	1855	1197
k__Bacteria; p__Firmicutes; c__Clostridia; o__Oscillospirales; f__Ruminococcaceae; g__Faecalibacterium;	0	20	7
k__Bacteria; p__Firmicutes; c__Clostridia; o__Oscillospirales; f__Ruminococcaceae; g__Harryflintia;	67	148	96
k__Bacteria; p__Firmicutes; c__Clostridia; o__Oscillospirales; f__Ruminococcaceae; g__Incertae_Sedis;	1371	1653	943
k__Bacteria; p__Firmicutes; c__Clostridia; o__Oscillospirales; f__Ruminococcaceae; g__Negativibacillus;	70	50	185
k__Bacteria; p__Firmicutes; c__Clostridia; o__Oscillospirales; f__Ruminococcaceae; g__Paludicola;	48	65	28
k__Bacteria; p__Firmicutes; c__Clostridia; o__Oscillospirales; f__Ruminococcaceae; g__Ruminococcus;	197	3	86
k__Bacteria; p__Firmicutes; c__Clostridia; o__Oscillospirales; f__Ruminococcaceae; g__Subdoligranulum;	0	3	0
k__Bacteria; p__Firmicutes; c__Clostridia; o__Oscillospirales; f__Ruminococcaceae; g__UBA1819;	0	49	24
k__Bacteria; p__Firmicutes; c__Clostridia; o__Oscillospirales; f__Ruminococcaceae; g__[Eubacterium]_siraeum_group;	401	0	2
k__Bacteria; p__Firmicutes; c__Clostridia; o__Oscillospirales; f__Ruminococcaceae; g__unclassified_Ruminococcaceae;	12737	9838	7516
k__Bacteria; p__Firmicutes; c__Clostridia; o__Oscillospirales; f__Ruminococcaceae; g__uncultured_Clostridiales_bacterium;	52	216	9
k__Bacteria; p__Firmicutes; c__Clostridia; o__Oscillospirales; f__UCG_010; g__unclassified_UCG_010;	71	27	211
k__Bacteria; p__Firmicutes; c__Clostridia; o__Oscillospirales; f__[Clostridium]_methylpentosum_group; g__unclassified_[Clostridium]_methylpentosum_group;	33	16	5
k__Bacteria; p__Firmicutes; c__Clostridia; o__Oscillospirales; f__[Eubacterium]_coprostanoligenes_group; g__unclassified_[Eubacterium]_coprostanoligenes_group;	0	8	1561
k__Bacteria; p__Firmicutes; c__Clostridia; o__Oscillospirales; f__unclassified_Oscillospirales; g__unclassified_Oscillospirales;	33	1609	200
k__Bacteria; p__Firmicutes; c__Clostridia; o__Peptococcales; f__Peptococcaceae; g__Peptococcus;	77	86	75
k__Bacteria; p__Firmicutes; c__Clostridia; o__Peptococcales; f__Peptococcaceae; g__unclassified_Peptococcaceae;	953	82	505
k__Bacteria; p__Firmicutes; c__Clostridia; o__Peptostreptococcales_Tissierellales; f__Anaerovoracaceae; g__Anaerovorax;	0	12	7
k__Bacteria; p__Firmicutes; c__Clostridia; o__Peptostreptococcales_Tissierellales; f__Anaerovoracaceae; g__Family_XIII_AD3011_group;	0	0	3
k__Bacteria; p__Firmicutes; c__Clostridia; o__Peptostreptococcales_Tissierellales; f__Anaerovoracaceae; g__Family_XIII_UCG_001;	69	66	101
k__Bacteria; p__Firmicutes; c__Clostridia; o__Peptostreptococcales_Tissierellales; f__Anaerovoracaceae; g__[Eubacterium]_brachy_group;	188	95	87
k__Bacteria; p__Firmicutes; c__Clostridia; o__Peptostreptococcales_Tissierellales; f__Anaerovoracaceae; g__[Eubacterium]_nodatum_group;	180	341	154
k__Bacteria; p__Firmicutes; c__Clostridia; o__Peptostreptococcales_Tissierellales; f__Anaerovoracaceae; g__unclassified_Anaerovoracaceae;	24	25	35
k__Bacteria; p__Firmicutes; c__Clostridia; o__Peptostreptococcales_Tissierellales; f__Family_XI; g__Parvimonas;	0	2	0
k__Bacteria; p__Firmicutes; c__Clostridia; o__Peptostreptococcales_Tissierellales; f__Peptostreptococcaceae; g__Paeniclostridium;	0	17	0
k__Bacteria; p__Firmicutes; c__Clostridia; o__Peptostreptococcales_Tissierellales; f__Peptostreptococcaceae; g__Romboutsia;	3	262	70
k__Bacteria; p__Firmicutes; c__Clostridia; o__Peptostreptococcales_Tissierellales; f__Peptostreptococcaceae; g__unclassified_Peptostreptococcaceae;	0	5	0
k__Bacteria; p__Firmicutes; c__Clostridia; o__Thermincolales; f__Thermincolaceae; g__Thermincola;	1	0	0
k__Bacteria; p__Firmicutes; c__Clostridia; o__unclassified_Clostridia; f__unclassified_Clostridia; g__unclassified_Clostridia;	59	28	100
k__Bacteria; p__Firmicutes; c__Desulfitobacteriia; o__Desulfitobacteriales; f__Desulfitobacteriaceae; g__Desulfitobacterium;	0	3	0
k__Bacteria; p__Firmicutes; c__Negativicutes; o__Acidaminococcales; f__Acidaminococcaceae; g__Phascolarctobacterium;	9399	19917	9041
k__Bacteria; p__Firmicutes; c__Negativicutes; o__Veillonellales_Selenomonadales; f__Selenomonadaceae; g__Anaerovibrio;	0	3	0
k__Bacteria; p__Firmicutes; c__Negativicutes; o__Veillonellales_Selenomonadales; f__Selenomonadaceae; g__Megamonas;	0	5	4
k__Bacteria; p__Firmicutes; c__Negativicutes; o__Veillonellales_Selenomonadales; f__Selenomonadaceae; g__Veillonellaceae_UCG_001;	2	0	0
k__Bacteria; p__Firmicutes; c__Negativicutes; o__Veillonellales_Selenomonadales; f__Veillonellaceae; g__Dialister;	0	1	1
k__Bacteria; p__Firmicutes; c__Negativicutes; o__Veillonellales_Selenomonadales; f__Veillonellaceae; g__Veillonella;	626	1775	2760
k__Bacteria; p__Firmicutes; c__Symbiobacteriia; o__Symbiobacteriales; f__Symbiobacteraceae; g__unclassified_Symbiobacteraceae;	0	2	0
k__Bacteria; p__Firmicutes; c__unclassified_Firmicutes; o__unclassified_Firmicutes; f__unclassified_Firmicutes; g__unclassified_Firmicutes;	3	32	25
k__Bacteria; p__Fusobacteriota; c__Fusobacteriia; o__Fusobacteriales; f__Fusobacteriaceae; g__Cetobacterium;	0	2	6
k__Bacteria; p__Fusobacteriota; c__Fusobacteriia; o__Fusobacteriales; f__Fusobacteriaceae; g__Fusobacterium;	3	3	13
k__Bacteria; p__Gemmatimonadota; c__Gemmatimonadetes; o__Gemmatimonadales; f__Gemmatimonadaceae; g__Gemmatimonas;	0	6	2
k__Bacteria; p__Gemmatimonadota; c__Gemmatimonadetes; o__Gemmatimonadales; f__Gemmatimonadaceae; g__unclassified_Gemmatimonadaceae;	4	24	8
k__Bacteria; p__Gemmatimonadota; c__Longimicrobia; o__Longimicrobiales; f__Longimicrobiaceae; g__YC_ZSS_LKJ147;	0	0	3
k__Bacteria; p__Gemmatimonadota; c__Longimicrobia; o__Longimicrobiales; f__Longimicrobiaceae; g__unclassified_Longimicrobiaceae;	1	5	0
k__Bacteria; p__Gemmatimonadota; c__unclassified_Gemmatimonadota; o__unclassified_Gemmatimonadota; f__unclassified_Gemmatimonadota; g__unclassified_Gemmatimonadota;	0	0	2
k__Bacteria; p__Methylomirabilota; c__Methylomirabilia; o__Rokubacteriales; f__unclassified_Rokubacteriales; g__unclassified_Rokubacteriales;	0	6	0
k__Bacteria; p__Methylomirabilota; c__Methylomirabilia; o__Rokubacteriales; f__uncultured_Firmicutes_bacterium; g__uncultured_Firmicutes_bacterium;	0	0	5
k__Bacteria; p__Myxococcota; c__Myxococcia; o__Myxococcales; f__Myxococcaceae; g__P3OB_42;	0	3	2
k__Bacteria; p__Myxococcota; c__Myxococcia; o__Myxococcales; f__Myxococcaceae; g__unclassified_Myxococcaceae;	0	1	0
k__Bacteria; p__Myxococcota; c__Polyangia; o__Blfdi19; f__uncultured_soil_bacterium; g__uncultured_soil_bacterium;	0	0	3
k__Bacteria; p__Myxococcota; c__Polyangia; o__Haliangiales; f__Haliangiaceae; g__Haliangium;	0	3	0
k__Bacteria; p__Myxococcota; c__Polyangia; o__Polyangiales; f__BIrii41; g__unclassified_BIrii41;	0	0	2
k__Bacteria; p__Myxococcota; c__Polyangia; o__Polyangiales; f__Sandaracinaceae; g__unclassified_Sandaracinaceae;	0	4	1
k__Bacteria; p__Nitrospirota; c__Nitrospiria; o__Nitrospirales; f__Nitrospiraceae; g__Nitrospira;	4	0	1
k__Bacteria; p__Patescibacteria; c__Parcubacteria; o__Candidatus_Yanofskybacteria; f__Candidatus_Yanofskybacteria_bacterium_GW2011_GWF1_44_227; g__unclassified_Candidatus_Yanofskybacteria_bacterium_GW2011_GWF1_44_227;	0	2	0
k__Bacteria; p__Patescibacteria; c__Saccharimonadia; o__Saccharimonadales; f__LWQ8; g__unclassified_LWQ8;	0	9	0
k__Bacteria; p__Patescibacteria; c__Saccharimonadia; o__Saccharimonadales; f__Saccharimonadaceae; g__Candidatus_Saccharimonas;	1162	2558	2677
k__Bacteria; p__Patescibacteria; c__Saccharimonadia; o__Saccharimonadales; f__Saccharimonadaceae; g__TM7a;	2	5	5
k__Bacteria; p__Patescibacteria; c__Saccharimonadia; o__Saccharimonadales; f__unclassified_Saccharimonadales; g__unclassified_Saccharimonadales;	0	7	6
k__Bacteria; p__Patescibacteria; c__Saccharimonadia; o__Saccharimonadales; f__uncultured_Candidatus_Saccharibacteria_bacterium; g__uncultured_Candidatus_Saccharibacteria_bacterium;	0	7	0
k__Bacteria; p__Patescibacteria; c__Saccharimonadia; o__Saccharimonadales; f__uncultured_soil_bacterium; g__uncultured_soil_bacterium;	0	4	0
k__Bacteria; p__Planctomycetota; c__Phycisphaerae; o__Phycisphaerales; f__Phycisphaeraceae; g__AKYG587;	0	2	0
k__Bacteria; p__Planctomycetota; c__Planctomycetes; o__Gemmatales; f__Gemmataceae; g__unclassified_Gemmataceae;	1	1	2
k__Bacteria; p__Planctomycetota; c__Planctomycetes; o__Isosphaerales; f__Isosphaeraceae; g__unclassified_Isosphaeraceae;	0	0	4
k__Bacteria; p__Proteobacteria; c__Alphaproteobacteria; o__Acetobacterales; f__Acetobacteraceae; g__Acidiphilium;	0	3	0
k__Bacteria; p__Proteobacteria; c__Alphaproteobacteria; o__Acetobacterales; f__Acetobacteraceae; g__Commensalibacter;	0	2	0
k__Bacteria; p__Proteobacteria; c__Alphaproteobacteria; o__Acetobacterales; f__Acetobacteraceae; g__unclassified_Acetobacteraceae;	0	0	1
k__Bacteria; p__Proteobacteria; c__Alphaproteobacteria; o__Azospirillales; f__Azospirillaceae; g__Azospirillum;	0	1	0
k__Bacteria; p__Proteobacteria; c__Alphaproteobacteria; o__Caulobacterales; f__Caulobacteraceae; g__Asticcacaulis;	2	0	0
k__Bacteria; p__Proteobacteria; c__Alphaproteobacteria; o__Caulobacterales; f__Caulobacteraceae; g__Brevundimonas;	1	0	0
k__Bacteria; p__Proteobacteria; c__Alphaproteobacteria; o__Caulobacterales; f__Caulobacteraceae; g__unclassified_Caulobacteraceae;	0	2	2
k__Bacteria; p__Proteobacteria; c__Alphaproteobacteria; o__Elsterales; f__unclassified_Elsterales; g__unclassified_Elsterales;	0	2	0
k__Bacteria; p__Proteobacteria; c__Alphaproteobacteria; o__Elsterales; f__unclassified_Elsterales; g__uncultured_forest_soil_bacterium;	0	1	0
k__Bacteria; p__Proteobacteria; c__Alphaproteobacteria; o__Kiloniellales; f__Kiloniellaceae; g__unclassified_Kiloniellaceae;	0	2	0
k__Bacteria; p__Proteobacteria; c__Alphaproteobacteria; o__Micavibrionales; f__Micavibrionaceae; g__Micavibrio;	0	1	0
k__Bacteria; p__Proteobacteria; c__Alphaproteobacteria; o__Micropepsales; f__Micropepsaceae; g__unclassified_Micropepsaceae;	0	1	3
k__Bacteria; p__Proteobacteria; c__Alphaproteobacteria; o__Paracaedibacterales; f__Paracaedibacteraceae; g__unclassified_Paracaedibacteraceae;	33	32	6
k__Bacteria; p__Proteobacteria; c__Alphaproteobacteria; o__Reyranellales; f__Reyranellaceae; g__Reyranella;	3	1	3
k__Bacteria; p__Proteobacteria; c__Alphaproteobacteria; o__Rhizobiales; f__Beijerinckiaceae; g__1174_901_12;	0	2	0
k__Bacteria; p__Proteobacteria; c__Alphaproteobacteria; o__Rhizobiales; f__Beijerinckiaceae; g__Methylobacterium_Methylorubrum;	2	3	0
k__Bacteria; p__Proteobacteria; c__Alphaproteobacteria; o__Rhizobiales; f__Beijerinckiaceae; g__Psychroglaciecola;	0	3	0
k__Bacteria; p__Proteobacteria; c__Alphaproteobacteria; o__Rhizobiales; f__Pleomorphomonadaceae; g__Pleomorphomonas;	3	0	0
k__Bacteria; p__Proteobacteria; c__Alphaproteobacteria; o__Rhizobiales; f__Rhizobiaceae; g__Allorhizobium_Neorhizobium_Pararhizobium_Rhizobium;	2	3	0
k__Bacteria; p__Proteobacteria; c__Alphaproteobacteria; o__Rhizobiales; f__Rhizobiaceae; g__unclassified_Rhizobiaceae;	5	21	43
k__Bacteria; p__Proteobacteria; c__Alphaproteobacteria; o__Rhizobiales; f__Xanthobacteraceae; g__Bradyrhizobium;	0	5	0
k__Bacteria; p__Proteobacteria; c__Alphaproteobacteria; o__Rhizobiales; f__Xanthobacteraceae; g__Rhodoplanes;	0	0	3
k__Bacteria; p__Proteobacteria; c__Alphaproteobacteria; o__Rhizobiales; f__Xanthobacteraceae; g__unclassified_Xanthobacteraceae;	0	0	3
k__Bacteria; p__Proteobacteria; c__Alphaproteobacteria; o__Rhodobacterales; f__Rhodobacteraceae; g__Oceanicola;	0	0	2
k__Bacteria; p__Proteobacteria; c__Alphaproteobacteria; o__Rhodobacterales; f__Rhodobacteraceae; g__Paracoccus;	0	1	0
k__Bacteria; p__Proteobacteria; c__Alphaproteobacteria; o__Rhodobacterales; f__Rhodobacteraceae; g__Rhodobacter;	0	1	2
k__Bacteria; p__Proteobacteria; c__Alphaproteobacteria; o__Rhodobacterales; f__Rhodobacteraceae; g__Rubellimicrobium;	0	3	0
k__Bacteria; p__Proteobacteria; c__Alphaproteobacteria; o__Rhodobacterales; f__Rhodobacteraceae; g__unclassified_Rhodobacteraceae;	0	1	0
k__Bacteria; p__Proteobacteria; c__Alphaproteobacteria; o__Rhodospirillales; f__unclassified_Rhodospirillales; Unclassified;	6	0	10
k__Bacteria; p__Proteobacteria; c__Alphaproteobacteria; o__Rhodospirillales; f__unclassified_Rhodospirillales; g__Azospirillum_sp._47_25;	6	0	2
k__Bacteria; p__Proteobacteria; c__Alphaproteobacteria; o__Rhodospirillales; f__unclassified_Rhodospirillales; g__unclassified_Rhodospirillales;	6746	3457	4988
k__Bacteria; p__Proteobacteria; c__Alphaproteobacteria; o__Rickettsiales; f__Rickettsiaceae; g__Candidatus_Megaira;	1	0	0
k__Bacteria; p__Proteobacteria; c__Alphaproteobacteria; o__Rickettsiales; f__SM2D12; g__unclassified_SM2D12;	0	4	8
k__Bacteria; p__Proteobacteria; c__Alphaproteobacteria; o__Sphingomonadales; f__Sphingomonadaceae; g__Altererythrobacter;	0	0	2
k__Bacteria; p__Proteobacteria; c__Alphaproteobacteria; o__Sphingomonadales; f__Sphingomonadaceae; g__Novosphingobium;	0	0	3
k__Bacteria; p__Proteobacteria; c__Alphaproteobacteria; o__Sphingomonadales; f__Sphingomonadaceae; g__Sphingomonas;	7	15	3
k__Bacteria; p__Proteobacteria; c__Alphaproteobacteria; o__Sphingomonadales; f__Sphingomonadaceae; g__unclassified_Sphingomonadaceae;	0	3	4
k__Bacteria; p__Proteobacteria; c__Alphaproteobacteria; o__Tistrellales; f__Geminicoccaceae; g__unclassified_Geminicoccaceae;	0	2	0
k__Bacteria; p__Proteobacteria; c__Alphaproteobacteria; o__unclassified_Alphaproteobacteria; f__unclassified_Alphaproteobacteria; g__unclassified_Alphaproteobacteria;	1383	1138	854
k__Bacteria; p__Proteobacteria; c__Gammaproteobacteria; o__B2M28; f__unclassified_B2M28; g__unclassified_B2M28;	0	4	0
k__Bacteria; p__Proteobacteria; c__Gammaproteobacteria; o__Burkholderiales; f__Alcaligenaceae; g__Achromobacter;	0	11	1
k__Bacteria; p__Proteobacteria; c__Gammaproteobacteria; o__Burkholderiales; f__Burkholderiaceae; g__Burkholderia_Caballeronia_Paraburkholderia;	0	3	0
k__Bacteria; p__Proteobacteria; c__Gammaproteobacteria; o__Burkholderiales; f__Burkholderiaceae; g__Cupriavidus;	1	4	1
k__Bacteria; p__Proteobacteria; c__Gammaproteobacteria; o__Burkholderiales; f__Burkholderiaceae; g__Polynucleobacter;	3	16	4
k__Bacteria; p__Proteobacteria; c__Gammaproteobacteria; o__Burkholderiales; f__Burkholderiaceae; g__unclassified_Burkholderiaceae;	1	0	0
k__Bacteria; p__Proteobacteria; c__Gammaproteobacteria; o__Burkholderiales; f__Comamonadaceae; g__Comamonas;	2	0	0
k__Bacteria; p__Proteobacteria; c__Gammaproteobacteria; o__Burkholderiales; f__Comamonadaceae; g__Ramlibacter;	0	1	0
k__Bacteria; p__Proteobacteria; c__Gammaproteobacteria; o__Burkholderiales; f__Comamonadaceae; g__unclassified_Comamonadaceae;	0	8	2
k__Bacteria; p__Proteobacteria; c__Gammaproteobacteria; o__Burkholderiales; f__Hydrogenophilaceae; g__Thiobacillus;	0	5	0
k__Bacteria; p__Proteobacteria; c__Gammaproteobacteria; o__Burkholderiales; f__Methylophilaceae; g__Methylophilus;	0	3	0
k__Bacteria; p__Proteobacteria; c__Gammaproteobacteria; o__Burkholderiales; f__Neisseriaceae; g__unclassified_Neisseriaceae;	5	0	0
k__Bacteria; p__Proteobacteria; c__Gammaproteobacteria; o__Burkholderiales; f__Nitrosomonadaceae; g__Ellin6067;	4	4	3
k__Bacteria; p__Proteobacteria; c__Gammaproteobacteria; o__Burkholderiales; f__Nitrosomonadaceae; g__MND1;	0	7	0
k__Bacteria; p__Proteobacteria; c__Gammaproteobacteria; o__Burkholderiales; f__Nitrosomonadaceae; g__mle1_7;	0	2	0
k__Bacteria; p__Proteobacteria; c__Gammaproteobacteria; o__Burkholderiales; f__Oxalobacteraceae; g__Massilia;	3	0	0
k__Bacteria; p__Proteobacteria; c__Gammaproteobacteria; o__Burkholderiales; f__Rhodocyclaceae; g__Dechloromonas;	1	2	2
k__Bacteria; p__Proteobacteria; c__Gammaproteobacteria; o__Burkholderiales; f__Rhodocyclaceae; g__unclassified_Rhodocyclaceae;	0	2	0
k__Bacteria; p__Proteobacteria; c__Gammaproteobacteria; o__Burkholderiales; f__SC_I_84; g__unclassified_SC_I_84;	2	0	0
k__Bacteria; p__Proteobacteria; c__Gammaproteobacteria; o__Burkholderiales; f__Sutterellaceae; g__Parasutterella;	16685	6623	13885
k__Bacteria; p__Proteobacteria; c__Gammaproteobacteria; o__Burkholderiales; f__Sutterellaceae; g__Sutterella;	0	1	1
k__Bacteria; p__Proteobacteria; c__Gammaproteobacteria; o__Burkholderiales; f__Sutterellaceae; g__unclassified_Sutterellaceae;	0	4	0
k__Bacteria; p__Proteobacteria; c__Gammaproteobacteria; o__Burkholderiales; f__T34; g__unclassified_T34;	0	4	0
k__Bacteria; p__Proteobacteria; c__Gammaproteobacteria; o__Burkholderiales; f__TRA3_20; g__unclassified_TRA3_20;	0	0	1
k__Bacteria; p__Proteobacteria; c__Gammaproteobacteria; o__Burkholderiales; f__unclassified_Burkholderiales; g__unclassified_Burkholderiales;	8	17	33
k__Bacteria; p__Proteobacteria; c__Gammaproteobacteria; o__Coxiellales; f__Coxiellaceae; g__Coxiella;	0	3	0
k__Bacteria; p__Proteobacteria; c__Gammaproteobacteria; o__Diplorickettsiales; f__Diplorickettsiaceae; g__unclassified_Diplorickettsiaceae;	0	0	2
k__Bacteria; p__Proteobacteria; c__Gammaproteobacteria; o__Enterobacterales; f__Enterobacteriaceae; g__Escherichia_Shigella;	6784	25204	7635
k__Bacteria; p__Proteobacteria; c__Gammaproteobacteria; o__Enterobacterales; f__Enterobacteriaceae; g__unclassified_Enterobacteriaceae;	0	3	5
k__Bacteria; p__Proteobacteria; c__Gammaproteobacteria; o__Enterobacterales; f__Idiomarinaceae; g__Aliidiomarina;	0	3	2
k__Bacteria; p__Proteobacteria; c__Gammaproteobacteria; o__Enterobacterales; f__Morganellaceae; g__Buchnera;	2	4	9
k__Bacteria; p__Proteobacteria; c__Gammaproteobacteria; o__Enterobacterales; f__Morganellaceae; g__Proteus;	10	23	106
k__Bacteria; p__Proteobacteria; c__Gammaproteobacteria; o__Enterobacterales; f__Pasteurellaceae; g__Haemophilus;	2	1	2
k__Bacteria; p__Proteobacteria; c__Gammaproteobacteria; o__Enterobacterales; f__Pasteurellaceae; g__Muribacter;	1	1	63
k__Bacteria; p__Proteobacteria; c__Gammaproteobacteria; o__Enterobacterales; f__Pasteurellaceae; g__Rodentibacter;	3	14	296
k__Bacteria; p__Proteobacteria; c__Gammaproteobacteria; o__Enterobacterales; f__Pasteurellaceae; g__unclassified_Pasteurellaceae;	2	0	3
k__Bacteria; p__Proteobacteria; c__Gammaproteobacteria; o__Gammaproteobacteria_Incertae_Sedis; Unclassified; g__Candidatus_Carsonella;	0	2	0
k__Bacteria; p__Proteobacteria; c__Gammaproteobacteria; o__Legionellales; f__Legionellaceae; g__Legionella;	0	2	0
k__Bacteria; p__Proteobacteria; c__Gammaproteobacteria; o__MBMPE27; f__unclassified_MBMPE27; g__unclassified_MBMPE27;	1	0	0
k__Bacteria; p__Proteobacteria; c__Gammaproteobacteria; o__PLTA13; f__uncultured_gamma_proteobacterium; g__uncultured_gamma_proteobacterium;	0	0	2
k__Bacteria; p__Proteobacteria; c__Gammaproteobacteria; o__Pseudomonadales; f__Halomonadaceae; g__Halomonas;	1	7	7
k__Bacteria; p__Proteobacteria; c__Gammaproteobacteria; o__Pseudomonadales; f__Moraxellaceae; g__Acinetobacter;	4	9	14
k__Bacteria; p__Proteobacteria; c__Gammaproteobacteria; o__Pseudomonadales; f__Moraxellaceae; g__Enhydrobacter;	0	6	0
k__Bacteria; p__Proteobacteria; c__Gammaproteobacteria; o__Pseudomonadales; f__Pseudomonadaceae; g__Pseudomonas;	0	7	4
k__Bacteria; p__Proteobacteria; c__Gammaproteobacteria; o__Steroidobacterales; f__Steroidobacteraceae; g__Steroidobacter;	0	0	2
k__Bacteria; p__Proteobacteria; c__Gammaproteobacteria; o__Steroidobacterales; f__Steroidobacteraceae; g__unclassified_Steroidobacteraceae;	0	0	1
k__Bacteria; p__Proteobacteria; c__Gammaproteobacteria; o__Xanthomonadales; f__Rhodanobacteraceae; g__Luteibacter;	0	10	0
k__Bacteria; p__Proteobacteria; c__Gammaproteobacteria; o__Xanthomonadales; f__Rhodanobacteraceae; g__Rhodanobacter;	0	1	0
k__Bacteria; p__Proteobacteria; c__Gammaproteobacteria; o__Xanthomonadales; f__Xanthomonadaceae; g__Lysobacter;	0	1	2
k__Bacteria; p__Proteobacteria; c__Gammaproteobacteria; o__Xanthomonadales; f__Xanthomonadaceae; g__Stenotrophomonas;	0	3	0
k__Bacteria; p__Proteobacteria; c__Gammaproteobacteria; o__Xanthomonadales; f__Xanthomonadaceae; g__unclassified_Xanthomonadaceae;	0	2	0
k__Bacteria; p__Proteobacteria; c__Gammaproteobacteria; o__Xanthomonadales; f__unclassified_Xanthomonadales; g__unclassified_Xanthomonadales;	0	2	0
k__Bacteria; p__Proteobacteria; c__Gammaproteobacteria; o__unclassified_Gammaproteobacteria; f__unclassified_Gammaproteobacteria; g__unclassified_Gammaproteobacteria;	0	12	0
k__Bacteria; p__Proteobacteria; c__unclassified_Proteobacteria; o__unclassified_Proteobacteria; f__unclassified_Proteobacteria; g__unclassified_Proteobacteria;	0	3	0
k__Bacteria; p__Spirochaetota; c__Brachyspirae; o__Brachyspirales; f__Brachyspiraceae; g__Brachyspira;	49	377	177
k__Bacteria; p__Spirochaetota; c__Spirochaetia; o__Spirochaetales; f__Spirochaetaceae; g__Sphaerochaeta;	0	4	0
k__Bacteria; p__Spirochaetota; c__Spirochaetia; o__Spirochaetales; f__Spirochaetaceae; g__Treponema;	0	26	0
k__Bacteria; p__Synergistota; c__Synergistia; o__Synergistales; f__Synergistaceae; g__Thermovirga;	0	2	0
k__Bacteria; p__Synergistota; c__Synergistia; o__Synergistales; f__Synergistaceae; g__unclassified_Synergistaceae;	0	3	0
k__Bacteria; p__Verrucomicrobiota; c__Chlamydiae; o__Chlamydiales; f__Simkaniaceae; g__unclassified_Simkaniaceae;	3	0	0
k__Bacteria; p__Verrucomicrobiota; c__Chlamydiae; o__Chlamydiales; f__cvE6; g__unclassified_cvE6;	0	2	0
k__Bacteria; p__Verrucomicrobiota; c__Omnitrophia; o__Omnitrophales; f__Omnitrophaceae; g__Candidatus_Omnitrophus;	0	6	0
k__Bacteria; p__Verrucomicrobiota; c__Verrucomicrobiae; o__Chthoniobacterales; f__Chthoniobacteraceae; g__Candidatus_Udaeobacter;	1	3	0
k__Bacteria; p__Verrucomicrobiota; c__Verrucomicrobiae; o__Chthoniobacterales; f__Xiphinematobacteraceae; g__Candidatus_Xiphinematobacter;	0	3	0
k__Bacteria; p__Verrucomicrobiota; c__Verrucomicrobiae; o__Pedosphaerales; f__Pedosphaeraceae; g__ADurb.Bin063_1;	0	2	0
k__Bacteria; p__Verrucomicrobiota; c__Verrucomicrobiae; o__Pedosphaerales; f__Pedosphaeraceae; g__unclassified_Pedosphaeraceae;	1	2	0
k__Bacteria; p__Verrucomicrobiota; c__Verrucomicrobiae; o__Verrucomicrobiales; f__Akkermansiaceae; g__Akkermansia;	12	26	1097
k__Bacteria; p__Verrucomicrobiota; c__Verrucomicrobiae; o__Verrucomicrobiales; f__Verrucomicrobiaceae; g__Verrucomicrobium;	0	3	0
k__Bacteria; p__unclassified_Bacteria; c__unclassified_Bacteria; o__unclassified_Bacteria; f__unclassified_Bacteria; g__unclassified_Bacteria;	78	168	140
