# Supplementary material for: Qifuyin improves physiological frailty by regulating the intestinal flora in 3xTg-AD mice
Source: Front Microbiol. 2026 Apr 1;17:1753643. doi: 10.3389/fmicb.2026.1753643 (PMC13079586; doi:10.3389/fmicb.2026.1753643)
Supplement: Supplementary file 1 [file Data_Sheet_1.zip › Original data/Figure5/C,D,E,F,G,H.xlsx]

## Sheet: Sheet1
Muribaculaceae				Lactobacillaceae				Prevotellaceae
Con	Mod	QFY		Con	Mod	QFY		Con	Mod	QFY
0.203395	0.0960498	0.336114		0.0164462	0.00529586	0.14947		0.307363	0.0891121	0.277456
0.195144	0.192526	0.35586		0.0253723	0.0130198	0.0889163		0.10777	0.0701574	0.0408222
0.408331	0.110265	0.195175		0.0216757	0.319962	0.254422		0.253301	0.0206254	0.0457201
0.348236	0.105104	0.438645		0.0199183	0.158512	0.0672194		0.141504	0.0751965	0.112576
0.536559	0.0314358	0.410252		0.0379374	0.344107	0.0295985		0.0655055	0.000614426	0.166293
0.088204	0.0899112	0.150936		0.0659597	0.029245	0.213445		0.00157409	0.0375612	0.155516
0.526209	0.132473	0.279987		0.0142346	0.154767	0.116168		0.0691641	0.0816161	0.24367
0.302275	0.190267	0.274973		0.144639	0.0828085	0.158371		0.183664	0.0483541	0.0291539
0.328429	0.132153	0.13252		0.0741909	0.0433361	0.0802482		0.0283264	0.114093	0.142043
0.437447	0.0990206	0.262116		0.310629418543088*	0.100033	0.144822		0.0102931	0.0890304	0.154135
0.387488	0.151701	0.202982		0.0631594	0.193909	0.199734		0.182563	0.153284	0.192744
0.234019	0.166472	0.260582		0.150985	0.15503	0.152302		0.210481	0.0993916	0.027976
0.314087	0.0982732	0.142028		0.0264992	0.0846802	0.102997		0.028304	0.155932	0.0995067
0.319889	0.0105484	0.256875		0.0599657	0.133893	0.218805		0.10297	0.0097394	0.0573898
Bacteroidaceae				Erysipelotrichaceae					Helicobacteraceae
Con	Mod	QFY		Con	Mod	QFY			Con	Mod	QFY
0.0397119	0.164188	0.0114991		0.00715755	0.144066705299079*	0.111687400789989*			0.0047619	0.00433005	0.00186423
0.0134382	0.120329	0.00619018		0.0236037	0.458627037964606*	0.020043			0.0162482	0.00408008	0.0856108298150458*
0.0420105	0.0233575	0.0279347		0.143374985264647*	0.0727258	0.00486657			0.00306495	0.0422615	0.0855651784142027*
0.0414602	0.113896	0.0144928		0.0789033208355652*	0.0211003	0.0630204			0.00177424	0.0464359	0.0115871
0.0141756	0.0304927	0.015817		0.183875818426741*	0.0046725	0.040112			0.00477742	0.0114883	0.0194211
0.0932853	0.0300489	0.0727874		0.00168455	0.0778251	0.0190853			0.107880093340513*	0.0339714	0.0185645
0.0139364	0.0879334	0.0082285		0.106578988668822*	0.0400363	0.00561753			0.000847484	0.0490269	0.0304613
0.0609299	0.082855	0.0862897		0.0167747	0.0423971	0.00483246			0.0132614	0.00985076	0.00991087
0.0552828	0.124113	0.0650132		0.0158399	0.038026	0.0132201			0.0532707346309721*	0.0135153	0.0570985417331052*
0.0247594	0.187512	0.0714847		0.00730325	0.0457884	0.150962655862307*			0.00457816	0.0163239	0.00183737
0.119804	0.109427	0.066809		0.00109347	0.00850252	0.0106756			0.029154	0.00412112	0.0203292
0.12408	0.108457	0.0162349		0.00924762	0.0516901	0.159295536180515*			0.029329	0.0777164	0.00300647
0.0474374	0.0808114	0.0349532		0.00917054	0.0327428	0.0497533			0.010315	0.0951812	0.0197168
0.0423187	0.0030494	0.17979570770487*		0.00536836	0.0487437	0.00183339			0.00615363	0.237604045118631*	0.0321999
