# Supplementary material for: Qifuyin improves physiological frailty by regulating the intestinal flora in 3xTg-AD mice
Source: Front Microbiol. 2026 Apr 1;17:1753643. doi: 10.3389/fmicb.2026.1753643 (PMC13079586; doi:10.3389/fmicb.2026.1753643)
Supplement: Supplementary file 1 [file Data_Sheet_1.zip › Original data/Figure5/Heatmap of species differences among samples.xls]

Taxon	Con1	Con10	Con11	Con12	Con13	Con14	Con2	Con3	Con4	Con5	Con6	Con7	Con8	Con9	Mod1	Mod10	Mod11	Mod12	Mod13	Mod14	Mod2	Mod3	Mod4	Mod5	Mod6	Mod7	Mod8	Mod9	QFY1	QFY10	QFY11	QFY12	QFY13	QFY14	QFY2	QFY3	QFY4	QFY5	QFY6	QFY7	QFY8	QFY9
Bacteroidaceae	0.06129619989588755	0.039237376366475785	0.013599687662675691	0.04184018740239459	0.04151483602290474	0.01409855977789346	0.05570015616866215	0.02420614263404476	0.12150789519347566	0.124934929724102	0.04730609057782405	0.0435103244837758	0.0913369772687836	0.01362137775464168	0.08506854069061254	0.16469286829776167	0.12161634565330555	0.02355543987506507	0.11441523512059693	0.03064809994794378	0.1237202845740066	0.1873373243102551	0.1094265139684192	0.10814679854242584	0.07962432760714908	0.0035137948984903696	0.030019087280930067	0.08764966163456532	0.08602290473711613	0.011625889293770605	0.006441957313899011	0.028305570015616864	0.01429377060558737	0.01626756897449245	0.06539562727745964	0.07081815026895716	0.06697900399097692	0.016354329342356408	0.035441610272427565	0.17903001908728094	0.07318237029325006	0.008307305222974145
Erysipelotrichaceae	0.01657123026201631	0.007005899705014749	0.023707270518827	0.1431329168835676	0.0793206663196252	0.18388859968766266	0.015161374284226963	0.007678292555960437	0.0011929550581294465	0.008806177338191914	0.009435190005205622	0.005162241887905605	0.0016267568974492454	0.1069104633003644	0.042512580253340274	0.1451067152524727	0.4571837584591358	0.07264011799410029	0.021147839666840192	0.004750130140551796	0.03834808259587022	0.045592573312510834	0.008502516050668055	0.051513968419226085	0.03260020822488287	0.04882439701544335	0.077628839146278	0.040842443171959036	0.004663369772687836	0.11174735380878016	0.019499392677424957	0.004771820232517786	0.0622939441263231	0.0396494881138296	0.013122505639423913	0.15078951934756202	0.010584764879403087	0.1593137254901962	0.04986552142981086	0.0019954884608710736	0.019759673781016836	0.005791254554919314
Helicobacteraceae	0.01331771646711782	0.004403088669095957	0.016245878882526463	0.003036612875238591	0.0018219677251431546	0.005010411244143675	0.0532274856845393	0.004359708485163977	0.02912979351032448	0.028912892590664582	0.010389554051709179	0.005791254554919314	0.1086456706576436	0.0008892937706055874	0.01008589276418532	0.0042295679333680366	0.004012667013708138	0.04188356758632657	0.046763838278674315	0.011430678466076696	0.01353461738677772	0.016527850078084334	0.004121117473538089	0.07821447162935971	0.09452542078778416	0.2387645323616172	0.034313725490196074	0.04997397188964081	0.009717161200763493	0.0019304181849731047	0.08502516050668056	0.0866302273121638	0.011365608190178726	0.019347562033663026	0.05704494187055353	0.0017568974492451848	0.020475446815894503	0.003058302967204581	0.019737983689050845	0.032491757765052934	0.01878361964254728	0.03062640985597779
Lachnospiraceae	0.014055179593961478	0.21844091618948466	0.37801492278327264	0.03088669095956966	0.17627537740760024	0.00930504945340968	0.215577824049974	0.01728700329689397	0.06765139684192263	0.06155648099947944	0.4178596217247961	0.21687922956793326	0.2342313031407253	0.1516571230262016	0.2761582509109836	0.007743362831858406	0.004316328301231997	0.02765486725663717	0.1632613222280064	0.05585198681242407	0.22334287697379845	0.09621724796113136	0.1489024813465212	0.13267829255596067	0.09801752559430853	0.20212996703106031	0.23748481693562384	0.09975273295158772	0.04817369425646364	0.01869685927468333	0.26071490543119896	0.04097258372375494	0.1653869512406734	0.14174475099774436	0.15807739024813466	0.02557261842790214	0.05121030713170219	0.21076262363352416	0.18714211348256127	0.0202368558042686	0.09151049800451153	0.15222106541731772
Lactobacillaceae	0.14588755856324834	0.01650615998611834	0.02587627971542599	0.021603331598125976	0.01995488460871074	0.03819625195210828	0.07485250737463127	0.3121204233905951	0.06324830817282663	0.15072444907166407	0.026418532014575738	0.059344091618948464	0.06641506159986117	0.014011799410029498	0.08357192434495922	0.005314072531667534	0.01320926600728787	0.31836716987680025	0.1577954190525768	0.3441566892243624	0.04353201457574179	0.1000130140551796	0.19390942217595009	0.15486725663716816	0.08504685059864653	0.1341098386257158	0.02939007461391636	0.15469373590144014	0.1588799236508763	0.14987853548499047	0.09027416276245012	0.2542295679333681	0.06710914454277288	0.02917317369425646	0.08096911330904041	0.14794811730001736	0.19894152351205974	0.1496399444733646	0.10315807739024813	0.21759500260281106	0.2126496616345654	0.11664931459309387
Muribaculaceae	0.3034010064202673	0.20297588061773372	0.1936057608884262	0.4071013361096655	0.3477138643067845	0.534704147145584	0.3278891202498698	0.437315634218289	0.3860185667187228	0.2324310255075481	0.3134868991844525	0.3197119555786919	0.08799670310602117	0.5281320492798891	0.18764098559777895	0.09571837584591364	0.1911981606802011	0.11057608884261676	0.10571750824223496	0.030734860315807726	0.13332899531494008	0.10044681589449936	0.15170050321013387	0.16742581988547653	0.09810428596217252	0.010779975707096998	0.08903782752038868	0.13285181329168838	0.2758979698073921	0.3355023425299321	0.3555006073225752	0.19336716987680036	0.4391809821273642	0.4112224535832031	0.13207096998091286	0.2608667360749609	0.2022601075828562	0.2620163109491586	0.14113742842269658	0.2583723754988721	0.1503340274162763	0.2800190872809301
Prevotellaceae	0.1818931112267916	0.3085415582162068	0.10756116605934407	0.2550104112441437	0.1418965816415062	0.06580773902481345	0.028153739371854936	0.010432934235641159	0.1820449418705535	0.21108797501301407	0.028088669095956958	0.10239892417143848	0.0015833767135172653	0.06867083116432415	0.048824397015443326	0.08873416623286484	0.07094829082075309	0.0206923477355544	0.07509109838625716	0.0006290126670137081	0.11452368558042687	0.09001388165885825	0.1532838799236509	0.09949245184799584	0.15658077390248135	0.009890681936491409	0.03841315287176817	0.08148967551622419	0.028435710567412807	0.27680895366996355	0.04129793510324484	0.046373416623286486	0.11298368905084155	0.16592920353982304	0.14222193302099598	0.15269824744056915	0.19321533923303835	0.02832726010758285	0.09986118341141766	0.057153392330383475	0.15462866562554226	0.2430157903869513
Rikenellaceae	0.007851813291688357	0.013187575915321879	0.017937706055873675	0.0061599861183411425	0.0241410723581468	0.007916883567586326	0.01852333853895541	0.004381398577129967	0.008155474579212216	0.024119382266180805	0.01344785701891376	0.019868124240846774	0.0007591532188096477	0.0165929203539823	0.019152351205969115	0.016094048238764532	0.029585285441610275	0.019434322401526972	0.0480652437966337	0.01737376366475794	0.02377234079472496	0.017200242929030014	0.025377407600208225	0.019456012493492974	0.047045809474232175	0.021321360402568105	0.08328995314940135	0.03643935450286311	0.0310168315113656	0.008242234947076175	0.006919139337150789	0.0312554225229915	0.0026461912198507717	0.003600555266354329	0.01759066458441784	0.009717161200763493	0.061426340447683525	0.011864480305396495	0.05372635779975708	0.033099080340100645	0.02138643067846608	0.02225403435710568
Ruminococcaceae	0.001366475793857366	0.011257157730348777	0.036070622939441264	0.0015399965295852856	0.013990109318063508	0.005921395106715252	0.059517612354676376	0.00997744230435537	0.0096954711087975	0.008090404303314246	0.017785875412111747	0.044638209266007284	0.11870987332986295	0.0032101336109665105	0.013859968766267569	0.0012146451500954366	0.0006073225750477183	0.06264098559777892	0.014402221065417315	0.04164497657470068	0.01995488460871074	0.0006507027589796982	0.004468158944993928	0.004685059864653826	0.011994620857192434	0.06333506854069063	0.05548325524900225	0.0065504077737289605	0.0025160506680548325	0.0005205622071837585	0.00965209092486552	0.05598212736422002	0.0039042165538781893	0.005053791428075655	0.05218636127017179	0.000672392850945688	0.012341662328648272	0.016245878882526463	0.03980131875759151	0.0025811209439528023	0.011213777546416795	0.0062467464862051006
Streptococcaceae	0.00015183064376192958	0.0038608363699462094	0.0008892937706055874	0.00036873156342182885	0.001019434322401527	0.00021690091965989933	0.0002819711955578692	0.00023859101162588932	0.0002602811035918792	0.0001301405517959396	4.338018393197987e-05	8.676036786395974e-05	2.1690091965989932e-05	0.0009543640465035573	0.05257678292555961	0.005726184279021343	0.006008155474579212	0.11547804962693042	0.014879403088669097	0.0676730869338886	0.07511278847822317	0.21390768696859272	0.01826305743536353	0.005596043727225403	0.1181242408467812	0.005964775290647232	0.01353461738677772	0.12040170050321013	0.133741107062294	0.00019521082769390945	0.00010845045982994968	0.002949852507374631	0.00015183064376192958	0.00021690091965989933	0.08411417664410897	0.003709005726184279	0.034964428249175776	0.0008459135866736075	0.03765399965295853	0.0196078431372549	0.03637428422696512	0.00032535137948984903
