# Supplementary material for: Qifuyin improves physiological frailty by regulating the intestinal flora in 3xTg-AD mice
Source: Front Microbiol. 2026 Apr 1;17:1753643. doi: 10.3389/fmicb.2026.1753643 (PMC13079586; doi:10.3389/fmicb.2026.1753643)
Supplement: Supplementary file 1 [file Data_Sheet_1.zip › Original data/Figure5/PCA_coordinate.xls]

group	axis1	axis2	axis3
Con5	0.00026900476187931207	-0.006903527202549011	-0.0005289906353740401
Con11	-0.0010231551923637885	0.02243742440849463	-4.3144154628688847e-05
Con14	0.02262404349170736	-0.008490598341932994	0.0035346378717802003
Con8	-0.011967253595937017	0.013397770500294191	-0.0006950080929191561
Con9	0.021300325962909997	0.0036462381773353595	-0.0023648767268060543
Mod8	-0.00903031499321188	0.013601192586276374	0.008451627318529715
Mod9	-0.009074967536426452	-0.003928621792731962	0.0005128605774765287
Mod4	-0.006503929197007827	-0.0015994783160935518	-0.003123664724898881
Mod5	-0.0054908392883960475	-0.0009125453065157124	0.0003161358100087211
Mod6	-0.009415199843001956	-0.00026880854927533837	0.007267503750484243
Mod7	-0.017845385761413746	0.009708397367801215	0.000182834871053838
Con6	0.004919391632050425	0.02469934468895135	-0.007095257192747584
Mod1	-0.0037407570434613946	0.011928405375816136	-0.00025137205634792695
Mod2	-0.006191238225360539	0.009165621024775505	0.007409526764857
Mod3	-0.010867734039112094	-0.0034185383854829993	0.00847373596771339
Mod14	-0.02064673691212521	-0.015179772219810303	-0.013008273923616177
Mod12	-0.013071174995846167	-0.013344495313146451	-0.009217180454324138
Mod13	-0.010265913435624614	0.001989250234617137	-0.0005651522381275477
Mod10	-0.0077761760898450135	-0.00978659127857631	0.023578804873103744
Mod11	0.003820867121798849	-0.010854760305486705	0.03998924014982018
Con2	0.004737334504019351	0.009186330484620609	-0.00770505445708485
Con3	0.00874582739117124	-0.01491606561574827	-0.024918728515689964
Con10	0.0027570126320280107	0.00949174330489694	0.00725959318237556
QFY14	0.01436349500264123	0.003344112409361666	-0.0017627284472340383
Con12	0.016675188492131735	-0.006827966040504313	0.011155178329978982
Con13	0.010334030502889951	0.005925149526880896	0.003639870167679501
QFY11	0.0067781021887799876	0.01169242575056744	-0.01069166035186771
QFY10	0.010204299114957148	-0.011378152006653854	0.0032806623710072763
QFY13	0.014794160546473176	0.003503246223052836	-0.005086260105928171
QFY12	-0.006690171661539421	-0.009485198306329655	-0.012900113395903402
Con1	0.00444940307327055	-0.011723108116775897	-0.0032659866278047195
Con7	0.006045043608612615	0.00902345585387004	-0.005076835862673201
QFY9	0.005014970761761015	0.001760083021423266	-0.003606860601485912
QFY8	-0.006830612331685102	-0.006129229866375517	-0.0034994959020568962
Con4	0.011041887818494595	-0.0033791536315139607	-0.0020485645686705548
QFY1	-0.0009519633142880911	-0.008244118079611505	-0.007695546014239355
QFY3	0.0038179905609885597	-0.011146155822483197	0.006939989889569629
QFY2	-0.006765130643335433	0.004572051774251143	0.0027735099599710245
QFY5	0.002108311281916229	0.003723566433621014	0.0003737897492583118
QFY4	-0.0024557387091343006	-0.008609158239692055	-0.0039637375310465125
QFY7	-0.0021428020099934254	-0.012129136723706255	-0.00820439093437073
QFY6	-0.0060534956313718505	0.005859370314087671	0.0021793819111784536
