# Supplementary material for: Qifuyin improves physiological frailty by regulating the intestinal flora in 3xTg-AD mice
Source: Front Microbiol. 2026 Apr 1;17:1753643. doi: 10.3389/fmicb.2026.1753643 (PMC13079586; doi:10.3389/fmicb.2026.1753643)
Supplement: Supplementary file 1 [file Data_Sheet_1.zip › Original data/Figure5/The original data of the top 10 groups in terms of species abundance.xls]

family	Con	Mod	QFY
Muribaculaceae	0.33017742495228425	0.11466157259363877	0.26412489774671355
Lachnospiraceae	0.15783415135965892	0.1266794328350809	0.11231594407674449
Lactobacillaceae	0.07393997421977601	0.12985548201581576	0.14122109020599366
Prevotellaceae	0.12094085421779266	0.07490053543541306	0.12449648000793166
Bacteroidaceae	0.05240791006668125	0.09067388017153752	0.04846186262115435
Erysipelotrichaceae	0.04354285962172458	0.07765672640737704	0.04670341587962587
Helicobacteraceae	0.02037009494063103	0.04631299422423838	0.028427964105996243
Streptococcaceae	0.0006088718673310005	0.0595176123546764	0.025354168215958813
Rikenellaceae	0.013074477578642022	0.030257678292555986	0.022481780322748456
Ruminococcaceae	0.024412198507721552	0.021535162737661467	0.015637007015195378
Others	0.16268653479090717	0.22792413425547292	0.17077384050965458
Unknown	4.6478768498549665e-06	2.4788676532559954e-05	1.549292283284988e-06
