# Supplementary material for: Qifuyin improves physiological frailty by regulating the intestinal flora in 3xTg-AD mice
Source: Front Microbiol. 2026 Apr 1;17:1753643. doi: 10.3389/fmicb.2026.1753643 (PMC13079586; doi:10.3389/fmicb.2026.1753643)
Supplement: Supplementary file 1 [file Data_Sheet_1.zip › Original data/Figure6/Keggenzyme.xls]

#ID	Con	Mod	QFY
EC:3.6.4.12	0.019800796554004907	0.017224937957695974	0.019317143167720645
EC:2.7.7.7	0.015003490159708064	0.015455810202459506	0.015631578357125326
EC:3.1.-.-	0.013641117740709795	0.014545177743748508	0.013764880140768387
EC:3.1.21.3	0.010522164019709946	0.009553232963151475	0.010708162205338373
EC:1.6.5.3	0.010171250273694669	0.007633694373502723	0.01048347984846959
EC:2.1.1.72	0.009784382836759897	0.009309358752251366	0.009116988577556606
EC:3.4.24.-	0.008815614833962869	0.008313655974364132	0.008974287870519156
EC:5.2.1.8	0.009380105085171354	0.007395804740070318	0.00894304337028382
EC:3.6.3.-	0.007661926960193073	0.008495693903045045	0.008104071315916787
EC:3.2.1.23	0.008365735766931023	0.006582210449220841	0.007344988864221909
EC:2.7.13.3	0.006524424874002311	0.008390656246955295	0.006527756801544797
EC:2.7.7.6	0.006324988997023989	0.006951455789392327	0.006708104989525995
EC:2.7.11.1	0.007749888349571452	0.005558690580419083	0.006491168506949584
EC:5.99.1.2	0.006378673424308554	0.0060055848231577915	0.006474065258203644
EC:3.2.1.21	0.006299089088843235	0.005352673858469103	0.005812482937896666
EC:2.1.1.37	0.006138162702146595	0.0036141458047485053	0.005123008327739292
EC:1.6.5.8	0.005486305622259024	0.003266592248466274	0.00544216872518504
EC:6.3.5.5	0.004708000830751723	0.004441845618688131	0.004771152340575342
EC:5.99.1.3	0.00419005040707436	0.004421820188347811	0.004239706935877513
EC:3.2.1.51	0.004382576008149504	0.003524181990787083	0.0039456970584513815
EC:3.5.1.28	0.0038436144015741277	0.004285808201880451	0.003633540725399169
EC:2.7.8.-	0.003967442796146395	0.003866422108676576	0.0037372297706170887
EC:3.4.-.-	0.003748985835352215	0.00392574225315797	0.0037026491297061023
EC:5.4.99.23	0.003788767366443402	0.003510236445381848	0.003984002010886703
EC:5.4.2.12	0.0034506640804763014	0.0038979825678265123	0.0038434678947136536
EC:1.2.7.3 1.2.7.11	0.004124858711375295	0.002804158112705842	0.00384632442270014
EC:1.97.1.4	0.003551450358525933	0.0035414847186804777	0.0035033234997815096
EC:2.7.6.5	0.0035731585003016294	0.0031549007589943175	0.0037495746529001878
EC:3.6.4.-	0.0034056490244142776	0.003635434876883538	0.003426291271805327
EC:2.3.1.-	0.0029190574499291673	0.0037323295427765186	0.0035222085136818308
EC:3.4.21.102	0.0036308974372367517	0.0028106655920728555	0.003625876197206758
EC:3.6.3.14	0.0031584706777966765	0.0034169406592799946	0.003374592382195617
EC:6.2.1.3	0.0036734777975887755	0.002728976791591458	0.003448225320411627
EC:3.1.26.4	0.003222124697658181	0.0033777261275139006	0.0031924837091610743
EC:3.1.3.16	0.003487576187319488	0.0034623493724715558	0.0027129259515050732
EC:3.4.21.89	0.0035136017918189384	0.0031640685398019452	0.002889168034934966
EC:3.2.1.52	0.003031431497049503	0.003432909687097547	0.002911705484176754
EC:6.1.1.20	0.003121575158273568	0.003061547944536338	0.0031651784494732727
EC:2.2.1.6	0.0030960773049662675	0.0033080358438879434	0.0028019768759658197
EC:3.1.21.-	0.0030695654095777123	0.002856144123546405	0.002991480495900507
EC:2.1.1.-	0.003027356074464633	0.0029543198811512886	0.002907608330900704
EC:6.3.1.2	0.002786825870455287	0.0027004607772728125	0.0028536516237587313
EC:2.4.1.-	0.002270362657061134	0.0032766445616280214	0.002572144742786716
EC:3.1.2.-	0.002813851913743229	0.0024116183367642804	0.002785517848834614
EC:5.1.3.2	0.0026193086268233947	0.0026402873803016464	0.0026374679074676888
EC:3.6.1.27	0.0025565069290272593	0.0025958077362093	0.002553074966794296
EC:3.1.11.6	0.002659428685610597	0.0024993668688084343	0.0024298883150186334
EC:1.4.1.13 1.4.1.14	0.0026091115376065616	0.002320176643686421	0.00260432048007292
EC:2.2.1.1	0.002467923094841325	0.0026501828821086032	0.002386266120822733
EC:5.99.1.-	0.002558290631770946	0.002155101643211371	0.0027750238182794548
EC:1.11.1.15	0.002527456610222658	0.002281051212335254	0.0026797614533302476
EC:2.4.2.14	0.0024683922541394953	0.002352051786144504	0.002593552090565376
EC:3.2.1.22	0.002714150047450454	0.00220959727182831	0.002454915480280245
EC:1.1.1.-	0.002749039740179157	0.0021657577094230103	0.0024033998285504206
EC:5.1.3.3	0.002857014700444619	0.0018474701333333172	0.00248345727529794
EC:2.7.1.48	0.0025362718351250326	0.0019266525104925023	0.0025746519867279184
EC:3.1.3.18	0.0023771088616677603	0.002383733789440097	0.0022499450549030233
EC:2.4.99.17	0.002443602952158233	0.001991971539500821	0.0024246938361071695
EC:3.6.1.66	0.0023743385045477895	0.0019992917948661055	0.002382528514599506
EC:3.2.1.17	0.002140016618149969	0.0017698820048390764	0.002734276154926018
EC:3.4.21.-	0.0020362132701265785	0.002377382638655793	0.0021336579065519617
EC:4.2.1.33 4.2.1.35	0.0023074164753771804	0.002261336763145946	0.0019434718735297227
EC:4.2.1.20	0.0023665993071471385	0.0020544812489216506	0.0020515322329727674
EC:2.7.1.-	0.0013690191319388138	0.003159490703709935	0.0019160407971794272
EC:1.4.1.4	0.002312114754502045	0.0018904971151977796	0.0021896283423224706
EC:2.5.1.75	0.002231059521541384	0.0019073874825872171	0.002236244366976594
EC:1.17.4.2	0.002047403944317722	0.0021962843170869302	0.002127645837378143
EC:1.1.1.22	0.0026190918322627254	0.0015829447772336195	0.0021448984228301686
EC:3.2.1.20	0.0023515261127327754	0.001972558904117767	0.002014896292389152
EC:2.1.1.198	0.0021928901899286378	0.0019183505518395208	0.002203814276440121
EC:3.4.11.9	0.0022470926397250616	0.0019372788736484535	0.0020788676656479294
EC:3.6.4.13	0.0019337869080281607	0.002270238247620355	0.0020418636048669396
EC:3.1.1.-	0.002097890820066568	0.0019392066154177566	0.002204980699747014
EC:3.4.11.18	0.0019986159029647304	0.002141290417768775	0.002022686435465698
EC:2.6.1.1	0.0022706397833577195	0.0016904828307983265	0.0021486668586260943
EC:3.1.3.48	0.0018269354341453059	0.0020524855549364667	0.0022117268579543653
EC:1.3.5.1 1.3.5.4	0.0022454512875971894	0.0016370615134158795	0.0021852229111492434
EC:6.1.1.14	0.0018627057596443976	0.0021804373172701736	0.001990135560514405
EC:4.1.2.13	0.0018922572041588262	0.002115414067905918	0.0020069372924827853
EC:2.7.7.-	0.0019141765472513721	0.002144703469193631	0.0019345762087883869
EC:6.1.1.17	0.0021777714327582357	0.0017903216428858876	0.001998288006537043
EC:3.4.21.53	0.00252904614077808	0.0017167754472163447	0.0016943139790380594
EC:3.4.16.4	0.0017083251563370999	0.00255307082473069	0.001661082116156752
EC:3.4.21.92	0.0018349868020904835	0.0020283112172652675	0.0019520063814697929
EC:1.10.3.14	0.0020366865438152175	0.001491079035549234	0.0022860415741561106
EC:2.7.6.1	0.001821099962050845	0.001980731833759823	0.0019946731779695932
EC:2.7.7.13	0.002345064212931638	0.001575967621952752	0.001798537022114138
EC:3.1.3.5	0.002127139522583139	0.0015597424426536312	0.002029378043728059
EC:2.1.2.2	0.001979167099620277	0.0017049476346661593	0.001978578374026681
EC:2.7.7.60	0.0020024428267932616	0.0019002777454078077	0.0017433395549283086
EC:4.4.1.8	0.0019346855660982577	0.0016604846922454138	0.0020365646849265437
EC:6.1.1.10	0.001832474758553453	0.0018819522734384593	0.0018918316429431662
EC:6.1.1.4	0.0018723698489703923	0.0018317500518991636	0.0018997647731703916
EC:2.3.1.30	0.002151328473490656	0.001654420578084469	0.001792737051163383
EC:3.1.1.53	0.00236179904808296	0.0012965458986254677	0.001937456209780658
EC:3.4.13.-	0.002069365518965016	0.001629112957022313	0.0018804078815550928
EC:1.8.1.9	0.0016721023055272393	0.002027604259953746	0.0018514915024069377
EC:2.8.1.13	0.0017544623833137675	0.0020058876365651986	0.0017718315098850957
EC:2.5.1.3	0.0020192854705523193	0.0015901581474418185	0.001920421639937708
EC:6.3.5.3	0.001791042244442404	0.001904208757880889	0.0018058284491631114
EC:5.4.99.2	0.0019984381315207933	0.0014839494797902627	0.0019866449973609214
EC:3.6.3.8	0.001733625616639792	0.0017055452295305807	0.002025290195720305
EC:2.3.1.129	0.00196568149548381	0.0014655018766480787	0.0020322375875379876
EC:6.1.1.9	0.0017945831271434886	0.001834793695084548	0.0018169126867631491
EC:2.7.1.4	0.0018436977508270373	0.0017339702397574167	0.00186192793785598
EC:3.4.15.5	0.0020020298889007614	0.00138688431267525	0.0020311626233013784
EC:1.2.1.12	0.0017754552826079483	0.0018123754699562382	0.0018285939176274535
EC:2.5.1.49	0.0019706808215527644	0.0016973631651487305	0.0017377227134077668
EC:2.7.1.2	0.0018399645880583936	0.0017038989401694578	0.0018342754772668964
EC:3.5.1.-	0.0018195328634690623	0.0018606768469546298	0.0016831693471620072
EC:4.1.1.3	0.001811921632870855	0.0018290730453895982	0.0017176154646817222
EC:6.1.1.6	0.001750063191470239	0.0017689151490143122	0.0018314184128175434
EC:5.3.1.9	0.0017609393799718036	0.0018069936916671437	0.0017744335203724643
EC:6.3.5.6 6.3.5.7	0.0014341239007968564	0.0023769806001835516	0.0015286101550020723
EC:4.2.1.2	0.001698515346205956	0.0019162710464644091	0.0017130754376516988
EC:6.1.1.7	0.0017335452814627856	0.0018050416372676536	0.0017839465151437482
EC:2.4.1.1	0.0017204099904633424	0.001779400861388061	0.0018192525995668993
EC:2.7.2.1	0.0016347296657332657	0.0018211579668409128	0.0018504334314893383
EC:2.4.2.10	0.0018984076665384908	0.0015778995390317437	0.0018278102260786745
EC:6.1.1.19	0.0017685493276793393	0.001763711086869211	0.001769380938591606
EC:6.5.1.2	0.0016878670280114894	0.0018032590103349059	0.0018037918222762223
EC:6.1.1.5	0.0017011155069266565	0.0017758224893536024	0.0018149636502394523
EC:5.1.3.1	0.0017631269261452482	0.0018333195037682876	0.001665839486677177
EC:6.1.1.12	0.001775210687593336	0.001737720515324375	0.001742131343062633
EC:2.1.1.45	0.0018187194839539875	0.0014117047892089074	0.0019911881808174162
EC:3.5.1.88	0.0015728170939127886	0.001860525552067402	0.0017471172385438473
EC:6.1.1.11	0.0016964925508921335	0.0017114796077792528	0.0017485607681473564
EC:6.3.5.2	0.0016414595946624686	0.0017745122080311828	0.001727653892442539
EC:6.1.1.3	0.0016495900566962933	0.0017486625670814827	0.0017438652925556332
EC:4.2.1.46	0.0016169030460300737	0.001722115382086131	0.0017965836754301912
EC:3.2.1.55	0.0019559119291167053	0.0014096933964618933	0.0017630315188331897
EC:6.1.1.1	0.0016881289470788662	0.0017326960709268297	0.001700246428630629
EC:3.2.1.177	0.0021862828020902747	0.0012829986409390991	0.0016516702202448179
EC:2.5.1.7	0.0016244609557697028	0.0017770960529000402	0.0016816861017209847
EC:2.5.1.6	0.0016856924717069623	0.001722189655801207	0.0016679192865819044
EC:6.1.1.16	0.0016769543270884388	0.0016846868777764194	0.0017112839935653373
EC:1.2.7.1 1.2.7.-	0.0017362992170154407	0.0015003126126157445	0.0018260870510542083
EC:1.1.1.133	0.0015838071894273451	0.0016481322577463434	0.0017957134559298976
EC:4.3.3.7	0.001642668403091041	0.0016393043579423486	0.0017114176215724673
EC:2.4.1.- 3.4.-.-	0.001651317843202859	0.0016194216047166526	0.0017182934501731
EC:2.1.2.3 3.5.4.10	0.0017050327166470661	0.0015960919735815641	0.0016731232411451899
EC:6.3.4.2	0.0015823863667452532	0.001690021767496467	0.0016928417338847354
EC:6.3.2.13	0.0016325413547112874	0.001645510046971216	0.0016806035596411935
EC:3.6.1.23	0.0016654946879581418	0.0016536727664458967	0.0016346082409161797
EC:2.1.2.9	0.001664427450435832	0.0015962523971809763	0.0016439250288051343
EC:2.7.8.13	0.001652842217711525	0.0015935376435636407	0.0016481948717118643
EC:2.6.1.83	0.0018158363878093993	0.001398463134311681	0.0016739932901729464
EC:6.1.1.2	0.0015706019306240579	0.001667152889025747	0.0016409020293912386
EC:4.1.1.49	0.001616351542190094	0.0015260097284661139	0.0017362796912985673
EC:3.5.99.6	0.001420375073920895	0.0017067410628831617	0.0017478250826310723
EC:2.7.2.3	0.0015499047143387199	0.0016496896217461977	0.00166928107319321
EC:6.3.2.9	0.0016495393630384743	0.0015925959127926351	0.0016184614827512692
EC:6.1.1.15	0.001540594961602447	0.0016329232394621754	0.001676759242209258
EC:2.7.7.24	0.001431501080320897	0.0016535836758112914	0.0017494340272266877
EC:1.1.1.37	0.0017220786619283643	0.001294306332400535	0.00181449487344725
EC:2.2.1.7	0.0016128579907597643	0.001545711930707537	0.0016437593985750756
EC:3.5.1.1	0.0015597360959361537	0.0016054213593266705	0.0016325805978178235
EC:3.1.26.-	0.001574652191853693	0.0015371932596839751	0.0016710940539624325
EC:3.6.3.17	0.0013283991272709029	0.0019813917887757846	0.0014477390887769372
EC:2.4.1.18	0.001577987293368341	0.001528128334693072	0.001647857673395485
EC:2.4.2.9	0.00148132590303187	0.0015800375935389344	0.001685026906578364
EC:5.3.1.1	0.001486292908713907	0.0016293027049333994	0.0016223572953839142
EC:3.4.23.36	0.0015569421949221307	0.001586144331450329	0.0015842498684035952
EC:2.7.4.3	0.0015618483411469501	0.0015730364856113472	0.0015921574737026672
EC:2.1.1.199	0.0015895073745557948	0.0015895764091426801	0.0015435815881805364
EC:1.2.1.38	0.0017587007430973848	0.0013149745494346902	0.0016205982087121944
EC:2.7.2.4	0.0014921210746936732	0.0015992762149651424	0.0015967618247530663
EC:2.7.7.8	0.0016231417687751807	0.0015450857091931492	0.001519460043800527
EC:2.1.1.33	0.0015675524587574052	0.0015618988385196029	0.0015544098833205919
EC:2.4.2.8	0.0014707323358032194	0.0016541610839406087	0.0015397407889376814
EC:4.3.2.2	0.0015195968824717188	0.0015537792120174578	0.0015811195844380257
EC:6.3.2.10	0.001534104233163715	0.0015504661994207968	0.0015630869692148397
EC:2.1.1.182	0.0015613848414619332	0.0015646586746802537	0.0015202232688262343
EC:2.1.1.192	0.0017417430261197047	0.0014314733191848866	0.0014693057923181182
EC:2.7.4.8	0.0014249227608599205	0.0015537811652492513	0.0016631082932045426
EC:6.3.2.8	0.0015804845567363361	0.0015147833005682576	0.0015397903713608937
EC:3.6.-.-	0.0015384130864592408	0.0015385850697548554	0.0015528649808729388
EC:2.7.6.3	0.0017010241088199845	0.0012674001718300987	0.0016599404058301112
EC:3.1.11.5	0.001397033772329717	0.001545645509338366	0.0016840796631102776
EC:5.1.1.1	0.001546560813750583	0.001549363786808917	0.0015293101144488043
EC:3.6.5.4	0.0015354192214631502	0.001518938983405442	0.0015496905221184499
EC:4.2.1.11	0.0014844560109534227	0.0015040707248839592	0.0016101694375471054
EC:1.17.4.1	0.0013761730190973585	0.0015871498982048065	0.001623513110860639
EC:6.3.4.4	0.0014624156066199777	0.0015271445020934098	0.0015829123333219142
EC:6.1.1.21	0.0014771921119097736	0.0015374950365946434	0.0015527465111672765
EC:6.3.2.4	0.0014858972914173732	0.0015383248149020581	0.0015393649195650154
EC:2.7.4.22	0.00154802211866527	0.0015038033419391133	0.001493187877020631
EC:1.1.1.205	0.0014675627958991749	0.0015321150617458436	0.001544392217967278
EC:6.3.2.6	0.0015179913645698845	0.0014876529391064286	0.0015231510452969467
EC:3.2.1.86	0.0008513165816965056	0.0021524049931022134	0.0015141809346793773
EC:2.1.1.190	0.0014128465568267975	0.001531012180982652	0.001567622255171283
EC:6.3.2.12 6.3.2.17	0.0014726552734521214	0.001518886808143678	0.0015133229957631658
EC:2.4.1.21	0.0014111340726528534	0.0015595385313189852	0.0015247637140915972
EC:6.3.3.1	0.0015092043961446617	0.0015244097282938029	0.0014596939380880254
EC:2.7.1.6	0.0014318063368002243	0.0013581038551821283	0.001694149025733503
EC:3.5.2.6	0.0014936411494291895	0.0012467003442622408	0.001740707350268268
EC:5.4.2.2	0.0014460086011664377	0.0014297338561939012	0.0015931934077903075
EC:5.4.99.12	0.0014976993533975416	0.0015329281435893887	0.0014352587204124628
EC:2.5.1.31	0.0014912740139459615	0.0015150165580223494	0.0014388838785938437
EC:1.5.1.5 3.5.4.9	0.0014700472840166988	0.0015038902307415029	0.0014677053922228522
EC:3.1.26.5	0.0014615219975790215	0.0015081447744449642	0.0014689957777818184
EC:1.1.1.94	0.0015007369613347324	0.0014372194589887808	0.0014968997018648673
EC:2.4.1.227	0.0015269386986442143	0.0014637567377757364	0.0014369258561239392
EC:6.1.1.22	0.0014937837353097266	0.0013817146465755095	0.0015518259605850995
EC:5.1.3.14	0.001435723419086172	0.0013548350980626804	0.0016254815276355412
EC:2.8.4.3	0.001574384282897995	0.0013860413387317843	0.0014523575933147216
EC:3.1.26.11	0.0014815096526040639	0.0013264316116768913	0.0015982698662883085
EC:2.1.1.170	0.0014210084121081452	0.0015019814619039785	0.0014793950011257587
EC:3.6.5.-	0.001488315965255195	0.001453335850097204	0.0014572255364797757
EC:5.3.1.6	0.0013979633725485793	0.0014849960663859908	0.0015148944144190244
EC:3.1.4.46	0.0013263775450938194	0.0014648969751213541	0.0016051422522694887
EC:2.7.7.41	0.0014401658829180449	0.0014984602190349276	0.0014560786551578652
EC:3.1.1.29	0.001440054150326086	0.001485350932315647	0.0014518141539261586
EC:3.4.22.70	0.001195210510412142	0.0018437758929475104	0.001325613011839016
EC:6.3.4.19	0.0014430851194654165	0.0014631273646237071	0.0014421510469044014
EC:4.1.2.4	0.0014925151836070877	0.0013571735127822751	0.001485165987931535
EC:2.5.1.47	0.0014252336322355028	0.0015700073358259805	0.001321691535873195
EC:3.2.1.89	0.0013135233768647237	0.001352002918024861	0.0016272642318486692
EC:3.6.1.1	0.0013074015400686334	0.0016945252904498084	0.001287421464795572
EC:2.7.1.23	0.001435160735683158	0.0014742076294998832	0.0013648209979480756
EC:2.3.1.234	0.0013977533419658095	0.00144921437338344	0.0014235662188948428
EC:2.1.1.297	0.0014512129255173315	0.001413288076253867	0.0014039588411411713
EC:1.1.1.95	0.0014225719952796194	0.0013962990980019194	0.0014443820353554136
EC:4.2.99.18	0.001442867670146049	0.0013850337028156468	0.0014343537216904773
EC:1.17.1.8	0.0014442990722760808	0.001445985699052667	0.0013699373543190458
EC:2.7.1.71	0.0014864681641922255	0.0013795453804016772	0.0013809100830959806
EC:5.1.3.13	0.0013315657770887521	0.0013732367586900985	0.0015359705137334516
EC:2.7.1.24	0.001426450006722786	0.00134847889034757	0.001457596199039546
EC:2.3.1.51	0.0013553161986460793	0.0014291063305819079	0.0014459007022328192
EC:5.3.2.6	0.0014679107184111557	0.0011041714797531803	0.0016474986946656142
EC:2.1.2.1	0.0013680378452904777	0.0013968227955122336	0.0014508605902723941
EC:6.3.4.13	0.0014057317688802686	0.0013971426260934463	0.0014019020267872029
EC:4.2.1.10	0.0014961453026716158	0.0013455497235863054	0.0013626277560859737
EC:4.3.2.1	0.0014666553039931903	0.0013279970927979538	0.0014059200128583985
EC:2.7.1.26 2.7.7.2	0.0014493856552747542	0.0013772492461129981	0.001371802689958419
EC:2.7.7.3	0.001401838043043282	0.001379263708515725	0.001408776395058833
EC:2.6.1.42	0.001429279270348012	0.001320298214774272	0.0014396831665432707
EC:2.7.7.18	0.001367119757249305	0.0013845272945351636	0.0014327278799285133
EC:2.7.1.33	0.001393016053322823	0.0014131009566707253	0.001371342370617283
EC:2.4.1.25	0.0014381832768434494	0.0013571697312774202	0.0013812402870781414
EC:3.2.1.4	0.0018041382176939055	0.0009528355077737966	0.0014180924150173381
EC:1.2.1.11	0.001396214678878445	0.001374504511681727	0.0014014985770254402
EC:3.2.1.78	0.0019483295589213091	0.0008160759784088823	0.0014026248900294775
EC:2.7.1.180	0.00141893002188466	0.0012913772177283332	0.00145457976882837
EC:2.4.2.29	0.0013809809591602878	0.0013751339268002016	0.001408500448388747
EC:5.4.99.25	0.0013866392604151973	0.001384922387203272	0.0013916836965000448
EC:2.1.1.177	0.0013996604423222785	0.0013546997581186135	0.0014053829599289286
EC:2.1.1.228	0.0014115010173422007	0.0013528160790695252	0.0013900511404569657
EC:2.1.3.2	0.0013545372537370397	0.0013543313975822688	0.0014373975165557326
EC:5.1.1.3	0.0013722394615280488	0.0013605857999380755	0.00141135839811352
EC:4.1.1.23	0.0014112413002711458	0.0013349089708532228	0.0013877102992840122
EC:3.5.4.12	0.0013338332280942984	0.0012893536252189882	0.0014910027495848514
EC:1.3.1.98	0.0013589736144096938	0.0014053572672409187	0.001342604306481815
EC:2.4.2.1	0.001340039223083145	0.0013316515928914277	0.0014338506906028216
EC:2.3.1.79	0.0017927300445082911	0.0010555119178967932	0.0012495871053426718
EC:3.6.1.55	0.0013165810375217637	0.0015539864386167773	0.0012262963794242494
EC:1.2.7.3	0.0014133124897822878	0.0012340697633042676	0.001446406340964653
EC:4.2.3.4	0.0014460899437450353	0.0013245488112718221	0.0013218491477284757
EC:4.1.1.20	0.0012984643323252863	0.0014005490353428286	0.0013913521609267546
EC:3.6.3.34	0.001344703022034838	0.0012997473976715886	0.0014341703284740102
EC:3.4.14.5	0.0015637299915254265	0.001073825649618715	0.0014260159271482185
EC:3.5.2.3	0.0013155791644777187	0.0014085550032160684	0.0013156281951912485
EC:3.1.21.5	0.001443400043903065	0.0009774214479772478	0.001618457196726688
EC:2.3.1.8	0.0013632905791972612	0.0013349713001960864	0.0013390184328258815
EC:5.3.1.8	0.0013910382362496549	0.0012405902432585613	0.0014031440095730065
EC:2.7.1.11	0.0013276837096034084	0.0013202799798050363	0.0013750400611682154
EC:1.1.1.25	0.001381562918573055	0.0012999478901010784	0.00133405518859867
EC:3.4.11.4	0.0012828784283858187	0.001247815478754663	0.0014562802452745907
EC:2.3.1.28	0.0014984406588789423	0.0009913766865938375	0.0014856950679806747
EC:2.6.1.16	0.0013084333740615774	0.0013442694400575012	0.0013134395223277013
EC:3.1.3.7 3.1.13.3	0.0013455307966152572	0.0012068136391677044	0.0014136488376518042
EC:1.17.7.1 1.17.7.3	0.0013966170163859694	0.0012801733299015316	0.0012871316111036709
EC:2.7.4.25	0.0013431931491055238	0.0012559609274057444	0.0013632635921982728
EC:3.6.1.- 3.1.3.100	0.0013127635879964376	0.0012197468021731615	0.0014195723137544192
EC:2.7.9.1	0.0013958631885591052	0.0011564265993749226	0.0013996643603323524
EC:3.2.2.27	0.0013302203297774612	0.0012684261262243142	0.0013530461486847664
EC:1.17.7.4	0.0013917471443226754	0.0012708294430120001	0.001288363108483247
EC:2.7.7.87	0.001319585170234033	0.0012801978916626307	0.001350608606687743
EC:2.6.1.52	0.0013543569194890647	0.0011691704663429948	0.0014266839683108252
EC:2.1.1.193	0.0013591258964946358	0.00127718408130196	0.0013109987849050926
EC:2.1.1.191	0.0013459255137883558	0.001259195126878212	0.001342090344357458
EC:1.1.1.267	0.0013618298069202717	0.001315860492261018	0.0012665092683983499
EC:6.3.4.5	0.0013090514707420578	0.0013270234041554193	0.0013039390275005264
EC:2.7.1.40	0.0012282976998090665	0.0014088997314727623	0.0012898680902263936
EC:6.3.5.4	0.0011970643152957449	0.0016704236578882169	0.0010165672817844275
EC:2.4.-.-	0.0009865392377627483	0.001846166339037724	0.0010255917461692127
EC:4.2.3.1	0.0012999957560064308	0.001270056863576233	0.001285103454053292
EC:2.4.2.7	0.0013349357138147443	0.001188078421602557	0.0013308746183585064
EC:2.7.1.148	0.0012931412038147498	0.0012591136868619329	0.0012807832468335564
EC:3.1.5.1	0.0014170550115101346	0.0010911376870780265	0.0013107708325695165
EC:3.6.3.3 3.6.3.5	0.0012192353329056505	0.0014195760837454128	0.0011769072979195669
EC:4.2.1.47	0.0014109906218519178	0.0011383716999098933	0.0012421587307470667
EC:2.5.1.1 2.5.1.10 2.5.1.29	0.00126478166590866	0.0011889847086763348	0.0013253523048193834
EC:2.1.1.185	0.0011851307535238977	0.0013060262544955443	0.0012859948207029463
EC:4.1.1.65	0.001318746134547946	0.0011465003913650445	0.0012692017877345711
EC:3.1.3.15	0.0012032806248757704	0.0012709819809964644	0.0012555776831607698
EC:6.3.5.1	0.0013580737349101594	0.001057066151045879	0.0012923887977902798
EC:5.4.99.22	0.0012405729489131114	0.0011831363445340584	0.0012828526748938393
EC:2.5.1.19	0.0011823114535938182	0.0013076714180803085	0.0012159353248110162
EC:2.3.1.47	0.0013264957734693216	0.0009753888437460088	0.0013961297441894315
EC:1.5.1.3	0.001308841958238192	0.0011404490798357582	0.0012443024435730835
EC:6.3.3.2	0.0011997226882476113	0.0012004114038587663	0.0012907006936667994
EC:1.8.1.8	0.001385813199657769	0.000900575458457622	0.0013996824391250984
EC:2.8.4.4	0.0013310529581124963	0.001021094709945199	0.0013268214160572246
EC:6.1.1.18	0.0013048042543820028	0.0010498208583581516	0.0013211105730524294
EC:3.1.11.2	0.0011010731486076387	0.0012228864885513886	0.0013496449994455993
EC:2.8.4.5	0.001314560115688561	0.0011277386620097884	0.0012264442767643744
EC:4.2.1.9	0.0011724141989705005	0.0013932477865704778	0.0010759662656027132
EC:3.5.4.33	0.0012316244685018755	0.0011684678632123274	0.0012389721037828728
EC:2.8.1.7	0.0011985354595752426	0.001466017313886304	0.0009699242812632564
EC:2.3.1.15	0.0009376320466915497	0.001673462766541052	0.001012407171917905
EC:1.1.5.3	0.001293658997126164	0.0010062397694033424	0.0013129303762486628
EC:1.3.1.14	0.0012466611020613655	0.0010953291900818514	0.0012675864522915827
EC:2.3.1.241	0.0013171206399998987	0.0010742110753768528	0.0012127296859335886
EC:3.6.3.21	0.0008520051498478169	0.0016396194865002814	0.001080307935705766
EC:2.6.1.11 2.6.1.17	0.0011775270948437538	0.0012379117278970757	0.0011192327305652862
EC:4.3.1.17	0.001090720715461229	0.001189891325044817	0.001237691772180133
EC:4.2.1.75	0.0012792189553585927	0.0009818630287743945	0.0012474838340863653
EC:5.4.99.18	0.0012290758640610064	0.0011446553938219306	0.0011276496567348363
EC:1.4.4.2	0.0013778371674788652	0.0007080078487732558	0.0014108845906611821
EC:1.1.1.271	0.0013197682535895775	0.0010080455867903413	0.001165956428384801
EC:2.7.7.27	0.0010121550271366474	0.0014657993419711246	0.001011245039914702
EC:4.1.99.19	0.0012750868343170071	0.000988712298867189	0.0012214309234315074
EC:2.5.1.17	0.0012431464853296917	0.0010855905362977356	0.0011276426927361916
EC:2.7.1.21	0.0011319696922039667	0.0010750418672150419	0.0012478954568440185
EC:3.5.1.24	0.0010732255808869836	0.0010884586773504453	0.001291810971887373
EC:2.3.3.13	0.0011862082327097504	0.0011989087609555968	0.0010552181013225232
EC:3.5.4.16	0.001189366525682969	0.0010654505945767005	0.0011829183559294667
EC:2.7.8.8	0.001247654811036912	0.0010181336892712656	0.0011690113911029323
EC:1.15.1.1	0.0011498502866218226	0.0010475377760005684	0.0012370087516592394
EC:5.1.1.7	0.0011647854859786488	0.0011209563653501852	0.001145153486499292
EC:4.2.3.12 4.1.2.50	0.0012085834990568194	0.0009078719856117391	0.0013141745110296752
EC:3.4.22.40	0.0011882513272212468	0.001023622617020841	0.0012098488689414727
EC:2.5.1.74 2.5.1.-	0.001295846584919933	0.0008801952349143983	0.001242536638463977
EC:3.2.2.9	0.0011355984951962393	0.0011111593518271273	0.001168327788669294
EC:2.7.1.49 2.7.4.7	0.0011414328118727634	0.0010487020465528088	0.001209446938210041
EC:2.7.2.8	0.0011879965079543886	0.0011469864866417263	0.001064530235913209
EC:4.6.1.12	0.0011891126799682202	0.0010639101888102523	0.0011021142813129898
EC:1.1.1.86	0.0011023155714548686	0.001231266660023976	0.0010214062406746637
EC:3.5.1.42	0.001113529661554438	0.001100207267190509	0.0011376958277784825
EC:4.1.1.36 6.3.2.5	0.00107551146140674	0.0010923354425414519	0.0011833481836016622
EC:3.1.3.11	0.0012139666388111029	0.0010112892000064546	0.0011242087406923926
EC:4.2.3.5	0.0011811919550738243	0.0010981316756000536	0.0010651074860618319
EC:2.6.1.62	0.001223754358258639	0.000868521985090402	0.0012157613050739527
EC:6.3.4.21	0.0009716472610055806	0.0011322665781548073	0.001203603211381656
EC:2.3.1.54	0.000962764604839859	0.0014058059883262416	0.0009379905284506248
EC:2.1.1.163 2.1.1.201	0.0013554854851461056	0.0008468570644387192	0.0010993048097569914
EC:2.7.4.6	0.0011816397237745097	0.0009652498554177806	0.0011511151655171578
EC:2.5.1.15	0.0011912540613378839	0.0009638813508983684	0.001131631421656625
EC:3.2.1.80	0.0013764438793597664	0.0007671071163163658	0.0011306574785278944
EC:2.7.7.38	0.0012907172162449528	0.000866932063739725	0.0011160064858832873
EC:3.1.3.3	0.0013116057656685093	0.0008851012554135214	0.0010736747590564752
EC:3.2.1.26	0.0011128670766999613	0.0011690555082020122	0.0009879092052422545
EC:3.1.22.4	0.0011921619329115754	0.000977389620051535	0.0010920556074846422
EC:2.6.1.9	0.0011042916989757608	0.0011375924708934366	0.0010105929467525453
EC:3.1.-.- 3.6.4.12	0.0009316472444265766	0.0012901850501587358	0.0010259128103678888
EC:1.1.1.262	0.001200204053066796	0.0009086687873128749	0.001135724222911357
EC:4.1.3.27	0.0011440417483698651	0.0010478699292644086	0.0010521342274066097
EC:2.8.1.7 4.4.1.16	0.0011121460842033416	0.0009417411264369498	0.001175443002451371
EC:6.3.1.1	0.0010793667506529213	0.0010116876412318344	0.001105668646470937
EC:5.4.99.9	0.0009918326518824191	0.00104475940342384	0.0011593549929679004
EC:2.7.1.130	0.0011336227351469476	0.0009197158097824092	0.0011226631989267946
EC:5.4.99.5	0.0011126441158890701	0.0009467644943175503	0.001113616791966935
EC:2.4.2.3	0.0011503048104299421	0.0008805410568308469	0.0011209493744330488
EC:1.3.5.4	0.0011775420682519834	0.0010806861946766337	0.0008612859703928704
EC:2.4.99.12 2.4.99.13 2.4.99.14 2.4.99.15	0.001173640445242461	0.000946898366578232	0.0009964263276447392
EC:1.1.1.85	0.0010882030599694062	0.0010910462925968422	0.0009280518942013196
EC:3.1.3.25	0.0010982995366826762	0.0009410514952495851	0.0010660034546543747
EC:2.5.1.72	0.0011397998431517595	0.0009139537346280431	0.0010513369039294575
EC:2.7.1.17	0.0010989934260017971	0.0009881795755066417	0.001013987291751226
EC:2.5.1.90	0.0011789365290304618	0.0008414189213812422	0.001077856093922389
EC:3.5.4.5	0.0011730132744762335	0.0008513591237390474	0.0010705245102774397
EC:1.4.3.16	0.0011170412767938626	0.0009251708684625447	0.0010506541759858319
EC:3.1.26.3	0.0008984114465230554	0.0013156807894317015	0.0008716273338266644
EC:1.5.1.2	0.0010143724068908627	0.0010987735577018742	0.0009618247180749242
EC:3.2.1.1	0.0010738095438609695	0.0007606402254255099	0.001231829688034805
EC:3.2.1.37	0.0011229048078283499	0.0009047844716258133	0.0010366524291629067
EC:5.3.1.13	0.0010928427311780388	0.0009793994981695967	0.0009904952431927245
EC:6.4.1.1	0.0010434873185398953	0.0009356227656349663	0.0010824529058980213
EC:5.1.99.6	0.001126078019839972	0.000883788939776266	0.0010452361875698517
EC:4.2.1.136	0.001126078019839972	0.000883788939776266	0.0010449499221986045
EC:2.7.1.45	0.0010885541665640148	0.00097769630447608	0.0009884939989581276
EC:2.5.1.78	0.0010777409713771493	0.0009131934190569492	0.0010613262427059537
EC:1.5.1.7	0.0010887318387834632	0.0008565702373531188	0.0011021523783184323
EC:3.2.1.40	0.0013859754067024781	0.0007278532320111774	0.0009214768216761561
EC:2.7.4.16	0.0010800791123371338	0.0008708142190071133	0.001078293902927016
EC:5.4.2.8	0.0010880339316334396	0.0008660294314377519	0.0010661866388773475
EC:2.5.1.9	0.0010298968447203802	0.0008977270900731911	0.0010840425518972923
EC:4.4.1.21	0.0010126958262177798	0.0009380671906451318	0.0010336328259910367
EC:1.2.1.41	0.0010252837082243152	0.0010299112213560363	0.0009280280719990762
EC:4.1.99.12 3.5.4.25	0.0009898494480303816	0.0009417927106291467	0.001050854211559462
EC:3.5.99.10	0.0009931634988546185	0.0009595812971302577	0.00100726022926542
EC:3.4.14.4	0.001174950312317934	0.0007026210694056317	0.0010773985959675876
EC:2.7.2.11	0.0009683672936917181	0.0010452235302609322	0.0009296819283390337
EC:3.1.21.2	0.001002606535108597	0.0008587462702340151	0.0010792633191421242
EC:4.2.1.1	0.0010228033892582282	0.0009652474316939174	0.0009520604656744465
EC:1.2.7.1	0.0010657729102271428	0.0011988521328614675	0.0006729186690469171
EC:4.1.1.19	0.0010073121634600224	0.0008699364765843345	0.0010522602721278103
EC:2.1.1.13	0.0009637908324358095	0.0009493324045085069	0.000992216298067825
EC:3.4.16.4 3.4.21.-	0.0011076505535472633	0.0007143185355810856	0.0010794218391547378
EC:3.5.1.5	0.0010558054763570401	0.0006070029656760707	0.0012248474821070557
EC:3.1.3.45	0.001086123533415193	0.0008254269510881084	0.0009567741519161729
EC:3.2.1.99	0.0012879737280620785	0.0007479312423011458	0.0008251522940817337
EC:1.16.3.2	0.0009818331228405777	0.0009006554238312952	0.0009715794463466889
EC:2.4.2.17	0.0009784375135084911	0.0009936057310558	0.0008683525509743873
EC:1.7.1.13	0.0010417931515971173	0.0007424388762876426	0.001055925308907285
EC:3.6.1.54	0.0010483942097787226	0.0007716620463886486	0.001018384394871476
EC:4.3.1.19	0.0008736995140765784	0.0010273511579174026	0.0009344937566958332
EC:1.2.7.8	0.0009087666326865837	0.0009545510733158693	0.0009718279866921299
EC:2.4.2.19	0.0010047360866617175	0.0008306295408461917	0.0009836856582488551
EC:2.4.1.182	0.0010575802381087064	0.0008118014303804212	0.000948173034912364
EC:1.1.1.40	0.0010254290376273674	0.0008071840430032162	0.0009688647543577023
EC:2.4.2.-	0.0009909088632554523	0.0009769159629742562	0.0008330121322945394
EC:4.2.1.8	0.0009143857588111085	0.0009571756576297963	0.0009110533265743049
EC:4.1.2.25 5.1.99.8	0.0009870733756129509	0.0008023525167938989	0.0009918345361426169
EC:2.8.1.6	0.0008847228798887346	0.0010474205796876049	0.0008300226678919384
EC:2.3.1.57	0.0010248014157026037	0.0007652126823806158	0.0009505060276493527
EC:4.1.1.96	0.0009928788674269486	0.0007652281637518	0.0009808733558412453
EC:3.5.1.25	0.0006650858996557947	0.0012022099937952482	0.0008684455339695804
EC:2.1.2.11	0.0009766610678757267	0.0007873696797646096	0.0009695337654706491
EC:2.4.1.83	0.0010085573453301644	0.0006867766425279292	0.001028528076247632
EC:4.1.3.-	0.0009684311526521033	0.0009484669117785946	0.0008065467355249058
EC:3.1.3.1	0.0009353165941961937	0.0007769614336753745	0.0010007660774605715
EC:1.5.1.20	0.0009201514325026178	0.0009107731450917566	0.000868971992626603
EC:1.1.1.23	0.0009724734203056722	0.0009208612445617745	0.0007759952433804812
EC:6.3.4.20	0.0009839256600304507	0.0007228652737447567	0.0009583695190240284
EC:2.5.1.55	0.0009753362585248444	0.0007734731046760231	0.000907069429106102
EC:3.5.4.26 1.1.1.193	0.0009009406961605289	0.0008191432115665926	0.0009204073993873295
EC:2.7.-.-	0.0009976660007673598	0.0007093842445317362	0.0009232678005542175
EC:1.8.1.4	0.0008733576803178367	0.0007737640826928681	0.000982932927981541
EC:5.3.1.16	0.0009443398363911334	0.0008938304742406582	0.0007901705024137976
EC:2.2.1.9	0.0010190253084610844	0.0005982350323972044	0.001010608467824627
EC:6.3.2.1	0.0009336485475255873	0.000758191892291688	0.000930280768368358
EC:2.7.1.90	0.0010017379225143411	0.0006142512878861374	0.001002757963491275
EC:2.7.1.30	0.0008585828144959195	0.0008776606650695833	0.0008791203598249908
EC:2.4.1.187	0.0008839616457054328	0.0007607320343386898	0.0009652021845656122
EC:5.1.3.4	0.0008827451223012128	0.0008283221322769518	0.0008987147226710704
EC:2.3.1.128	0.000623284358891693	0.0012077376532337507	0.0007740346023328101
EC:2.7.1.11 2.7.1.90	0.0007429260931864679	0.0011087926748331455	0.0007524124275797782
EC:6.3.3.3	0.0008991529282454056	0.0008003569034177534	0.0009032290185742285
EC:3.2.1.41	0.0009024807928339476	0.000765619733214101	0.0009324308870006803
EC:2.7.1.191	0.00038728280537254954	0.0012796767404207147	0.0009305618997123842
EC:3.1.3.10	0.0008302404119647392	0.0007122914818601526	0.0010522212857803407
EC:1.4.1.1	0.0011646807575657755	0.0004522766353207835	0.0009566690504970661
EC:4.1.2.14 4.1.3.42	0.0009393255793725961	0.0007808632476755476	0.0008524397742552226
EC:2.7.2.4 1.1.1.3	0.0010511042108220727	0.0006023326414608052	0.000900507853878435
EC:2.7.8.5	0.0007629249821994702	0.0009195020683923471	0.0008517694165079461
EC:5.3.1.17	0.00095507286586249	0.0007317112186550023	0.0008455966241074031
EC:3.6.1.22	0.0009207913005351798	0.000780619495996654	0.0008305164699138453
EC:3.6.1.31 3.5.4.19	0.0009492055902790683	0.0007695615271231202	0.0008088921505448079
EC:3.4.21.107	0.0007147787698909327	0.001041587015203487	0.0007696898196191099
EC:4.1.3.36	0.0009533746544950057	0.0005794919625249	0.0009886254570473292
EC:6.2.1.26	0.0009219552889498755	0.0006096705950736436	0.0009869510845654074
EC:4.1.1.11	0.0008526150233351866	0.000693488233949521	0.0009717335847902189
EC:1.4.1.16	0.0008948469688868961	0.000744729119431126	0.0008731679236959403
EC:1.18.1.2	0.0009318905613431109	0.0006689051028385635	0.0008922461544138092
EC:2.1.1.223	0.0008911172613801013	0.0006436290723674482	0.0009330840588704941
EC:5.1.99.1	0.0009093577042290096	0.0006362934498960851	0.0009132410979829006
EC:6.2.1.30	0.0007094338252342546	0.0009701466537450821	0.0007728728242023154
EC:5.3.1.12	0.0009116489534237058	0.000689243376190978	0.0008451043499756646
EC:1.-.-.-	0.0006280143898488678	0.0012515507891833666	0.0005501474279129512
EC:2.3.1.46	0.0007129247500353439	0.0009435383623704792	0.0007448381308517019
EC:5.3.1.4	0.0008436962869404661	0.0006479248487712226	0.0008693641687453301
EC:5.4.4.2	0.0008926357358148962	0.0005449482662493921	0.0009161015740818593
EC:4.2.3.3	0.0007235333510065731	0.0008528721450306437	0.0007635700149797826
EC:5.5.1.4	0.0009554698808132146	0.0004310457764749127	0.000937314137668728
EC:4.1.99.17	0.0007980657940429492	0.0006571329441307127	0.0008202752492254855
EC:2.6.99.2	0.0008786352926538058	0.0006463749637953791	0.0007502055536013077
EC:1.1.1.290	0.0008780344567902809	0.0005645474291738438	0.000811399491962087
EC:4.3.1.3	0.0008119443850970407	0.0005588491798266267	0.0008701136922660992
EC:2.6.1.-	0.0005789875030298791	0.0009698070401589557	0.0006823083263027489
EC:2.7.1.35	0.000593498640492435	0.0009372330923894298	0.000692168886465572
EC:6.3.4.3	0.0006391857287508541	0.0009136664311878612	0.0006565779958077769
EC:2.8.1.10	0.0008355987294187122	0.000588600153210464	0.0007760517256447977
EC:3.2.2.20	0.0006640928764392722	0.0006637522361208611	0.0008668320448495222
EC:3.5.1.16	0.0008593360757926392	0.0005731243524843265	0.0007509083431140914
EC:2.7.1.196 2.7.1.205	0.0003658517090439828	0.0010239169618418502	0.0007910196610235101
EC:1.1.1.69	0.0008504011496982344	0.0005779108677925324	0.0007468765349741193
EC:2.1.3.11	0.000859467704816413	0.0005236965877914728	0.0007871372889376703
EC:3.2.1.8	0.0008299272963934031	0.0005715017054651646	0.0007593498066178257
EC:2.7.1.5	0.0006672434733523358	0.0006982700933672939	0.0007764411190324223
EC:2.1.2.10	0.0007699465628679246	0.0005152744249886929	0.0008566339863147166
EC:3.6.3.31	0.0004941923393991192	0.0009928890413151662	0.000651776779682062
EC:3.6.3.27	0.00047484314002591894	0.0009294574212189878	0.0007193434564415019
EC:2.-.-.-	0.0006033767539760873	0.0008967122665269339	0.000619642416486064
EC:3.4.17.13	0.000841617889607316	0.00045083688835144485	0.0008033699951642764
EC:3.5.1.53	0.0007844349098833266	0.0005189814938021079	0.0007724133768157266
EC:5.3.1.5	0.0008060300184134464	0.000516526169798549	0.0007416831728909296
EC:1.1.1.27	0.0004411260524881079	0.0009151757960237418	0.0007029507931153271
EC:3.2.1.10	0.0007808593613606374	0.0008699847299083558	0.00040385369984475775
EC:5.1.3.32	0.0006726715970719715	0.0006094946774134373	0.0007586848865561738
EC:2.7.3.9	0.0004858876568589514	0.0009194533137437021	0.0006275855289059219
EC:4.2.1.51	0.0007648132204268904	0.0005311583864789184	0.0007340411862106862
EC:1.3.1.12	0.0005508874537434162	0.0008985819444251199	0.0005792353674404699
EC:2.7.1.15	0.0005511735688463632	0.0007739435614125639	0.0006820344601218071
EC:2.7.4.1	0.0005347015309157959	0.0009031329294709871	0.0005663349916935275
EC:2.7.7.49	0.0005784679720854137	0.0006347345856937881	0.0007905505916570701
EC:3.1.1.32 3.1.1.4	0.0007585121538726156	0.0004261434567624148	0.0007838695232223145
EC:3.1.4.55	0.0006672564123439041	0.0006229211110276089	0.0006633540562913021
EC:1.1.1.3	0.0005651608179183465	0.0007471915659066469	0.0006370578883294012
EC:6.2.1.1	0.000799835929912439	0.0005167882031179034	0.0006140369988236142
EC:6.4.1.2	0.00048096680696552277	0.0009020978465580122	0.0005321057303717502
EC:3.1.1.11	0.0006035214965254831	0.0006294701545417319	0.0006806590666059497
EC:2.5.1.54	0.00044835749348951664	0.0009435244184433226	0.0004981948012384797
EC:3.6.1.13	0.0005720734263743119	0.0007653276504165715	0.00054226818739365
EC:2.1.1.207	0.000507011732358791	0.0008558317868400851	0.0005138423844892711
EC:5.4.2.10	0.0005007429803945729	0.0008283749910962259	0.0005366812060523841
EC:3.2.1.35	0.0006709295423084856	0.0005428714415119374	0.0006479869657234894
EC:3.2.1.18	0.0005165122100944235	0.0006412592137567283	0.0007015228706884713
EC:2.7.7.72 3.1.3.- 3.1.4.-	0.0004810552181048395	0.000854229358243532	0.0005131210607649138
EC:3.6.1.11 3.6.1.40	0.0004589838887343875	0.0008467613836444062	0.0005382105911424126
EC:1.20.4.1	0.0004924674991263722	0.000824325234847405	0.0005093153561179512
EC:1.6.99.3	0.0006475288720465862	0.00042703514495122	0.0007405979714302291
EC:4.2.1.49	0.0006753223793697475	0.00044563894831127704	0.0006725678043648704
EC:4.2.1.3	0.0004677457202433744	0.0007641417473857628	0.0005572837421148619
EC:4.2.1.7	0.0005676642465625962	0.0006079340966249257	0.0006094171318676046
EC:2.3.1.29	0.0006023535318097583	0.0005574407598615617	0.0006141490849807847
EC:4.1.3.3	0.000494053791706529	0.0006278955377612771	0.0006510747431750541
EC:2.1.3.3	0.00044819926278621985	0.0007752629459455171	0.0005352255550557205
EC:2.7.1.165	0.00045448773402410176	0.0007056994964623624	0.0005939063543990791
EC:5.4.2.11	0.00039110292995015843	0.0006529250919780606	0.0007026452861621888
EC:3.1.3.97	0.0005509884115971637	0.0007414401399762593	0.0004368622441127717
EC:2.7.6.2	0.00045848665334770707	0.0007485138595134276	0.0005096532510060772
EC:3.2.2.-	0.0004989209310755232	0.0007385456131808089	0.0004727187958837748
EC:3.5.2.7	0.0006405245958684562	0.0004225825922243401	0.0006466103678255138
EC:3.1.3.27	0.0005980726343531754	0.0005237486910969343	0.000584571008781045
EC:4.1.1.44	0.000686945617883557	0.0005446813009957641	0.00047345709242910597
EC:6.6.1.2	0.0008868377636338946	0.0002716086972875653	0.0005210194843819792
EC:2.4.1.319 2.4.1.320	0.0005895641988753107	0.0006089507246484786	0.0004667758174877995
EC:1.17.99.6	0.0007406666070109409	0.0002905989603859	0.0006338844864308067
EC:2.7.1.156 2.7.7.62	0.0006676728251972839	0.0004576504039024725	0.0005204719715888919
EC:3.1.-.- 3.6.4.-	0.0007813552610856746	0.00037782636203398254	0.0004771865791215019
EC:1.1.1.29	0.0006707511043491111	0.00045274692872118445	0.0005116459123150054
EC:3.4.21.88	0.0004107623719714496	0.0007081783363977799	0.0005082178887567201
EC:2.5.1.101	0.000664102018791423	0.00033663040322943653	0.0006243258055890391
EC:3.2.1.45	0.0007948779045269044	0.00038897978603786903	0.00043878383822633425
EC:3.5.1.2	0.0005331037940499776	0.00042588879725773127	0.0006520677930019083
EC:2.7.4.9	0.0003691738477059819	0.0007781138659366272	0.0004561302923677183
EC:2.7.1.107	0.0005190986831327376	0.0005443454289354928	0.0005351931438034046
EC:2.4.2.21	0.00062017013202283	0.0004442395251366831	0.0005323196483858259
EC:3.6.3.54	0.00032738165780122453	0.0007558197864070787	0.0005078109192990736
EC:2.7.1.56	0.0003142099068265416	0.0007138678699957186	0.0005513861384576718
EC:4.1.1.8	0.0006053412273250897	0.000318173913387534	0.0006542311984575195
EC:5.3.1.24	0.00042341775972322816	0.0005532742973998174	0.0005973866396720158
EC:3.1.3.73	0.0006053139039627319	0.0004726954532378202	0.0004949262058885465
EC:1.1.1.58	0.0004923194144036586	0.000521173270915798	0.0005570667837924847
EC:6.3.1.10	0.0006236637208563253	0.0004195275472447833	0.000524924181369071
EC:4.2.2.23	0.0005249434338309847	0.0004095076488453084	0.00063320826466694
EC:1.1.1.77	0.00047822724593767345	0.000605282924019031	0.0004794992081709975
EC:4.1.1.48	0.0005696069893256689	0.0005385023469203977	0.00045489145386962176
EC:2.1.1.226 2.1.1.227	0.00038415853242727014	0.0007257096467903498	0.0004499446545869592
EC:2.7.1.202	0.00026562310939843794	0.0007157771238309349	0.0005689247210362412
EC:2.3.3.1	0.0003767474760877631	0.0007537106728668571	0.0004172614357855463
EC:1.3.1.22	0.0007653478430249315	0.00030793942938590223	0.0004676904564714389
EC:6.3.5.10	0.000584106334328373	0.00041009210493908875	0.0005453580700021156
EC:3.6.3.4	0.0004651849639932008	0.0005434107290700234	0.000528785251011643
EC:1.11.1.6	0.0005700136449380347	0.0004606751825578973	0.0005051893196707334
EC:2.3.1.183	0.00044968534875589587	0.0005895552003203607	0.0004922871221858042
EC:5.3.1.14	0.00047085892438558755	0.0004888860874127127	0.0005691569222574748
EC:3.4.23.43 2.1.1.-	0.0003799915206426415	0.0006954654397306213	0.00044104152759392567
EC:4.3.1.1	0.0006379153791318126	0.0004663500157675343	0.000412213548909913
EC:2.7.8.26	0.0005845389823629414	0.00043357629391172403	0.000496536058056728
EC:4.1.2.48	0.0005681519990535981	0.0004925213809163245	0.00042972919666051893
EC:2.7.7.4	0.0003937966804313237	0.0006432022318752304	0.0004515247207509244
EC:2.1.1.197	0.00044526972649918235	0.0005003440761345768	0.000541818182000819
EC:5.4.99.28 5.4.99.29	0.0006161756509462238	0.0004047147047568684	0.00046259471662638674
EC:5.1.3.11	0.0006135775427772355	0.00040525822479628134	0.00045718527950943034
EC:4.2.1.19 3.1.3.15	0.0006453755134702592	0.0003923646784257202	0.0004355317517777906
EC:3.2.1.24	0.0005918020498812161	0.0005022638935692436	0.00036845425367445773
EC:3.1.4.16 3.1.3.6	0.0004120890611320643	0.00044331438687628594	0.0005995118044363687
EC:3.2.1.50	0.00044471116840965935	0.0004918971918040448	0.0005179996491706792
EC:2.8.3.16	0.0005501537402080641	0.0002859577578896851	0.0006082578105663847
EC:2.3.1.182	0.0006060881773007461	0.0003830819835666283	0.0004465431264953724
EC:3.1.12.1	0.0007135998262575244	0.0002892059669511766	0.00043206659793779356
EC:2.7.11.- 2.7.4.-	0.00036724480872174796	0.0006022717809963357	0.00045870139624227385
EC:2.4.1.281	0.0006574610081556406	0.0003244621345828429	0.00044524417870111567
EC:4.1.2.19	0.0004378204105249024	0.0004656213343175172	0.0005230053208297372
EC:6.4.1.2 6.3.4.14	0.0003224202729209116	0.0007058815694779462	0.0003893054755603989
EC:2.7.7.12	0.00033323153842693603	0.0006572510550321034	0.00042115954381657597
EC:3.6.3.40	0.0004951474874891653	0.0005547996984575632	0.0003591030994572047
EC:1.8.4.11 1.8.4.12	0.0006313944687037941	0.00025342829563294487	0.0005114156680297453
EC:2.1.1.80	0.00043378593326629027	0.0006242059110602924	0.0003378907533559604
EC:2.4.2.18	0.0005108832418442414	0.0004353688140031412	0.0004471817696484471
EC:6.3.1.20	0.00041848262845485404	0.00037110032966308375	0.0006034251945824642
EC:5.1.3.6	0.000581068800318705	0.0003208628140840116	0.0004870480531861195
EC:3.4.21.26	0.0005713390502371043	0.0002599895874536716	0.0005546052730035574
EC:1.1.1.42	0.00035653673325951833	0.0006070284480546031	0.00042224449508320854
EC:4.4.1.5	0.0003141655424721821	0.000565292229229797	0.00048371593550648967
EC:3.6.3.14 3.6.3.15	0.0003664744296787092	0.0006291152787849017	0.0003664804533222489
EC:1.1.1.38	0.00028831890783288084	0.0006554014386475168	0.0004078861441741512
EC:2.1.1.176	0.0003552467345427147	0.0005627529342310879	0.00042938009463365165
EC:3.2.1.139	0.0005702141280248323	0.00031629057489848103	0.00044830546465611754
EC:3.2.1.14	0.0006413945764851502	0.0002686375686015931	0.0004228404774669032
EC:2.7.1.211	0.00021571161886582745	0.0006414864932401615	0.0004723676366424749
EC:3.4.21.105	0.000319259470709983	0.0005049028638889236	0.0005035225517804476
EC:5.4.99.5 4.2.1.51	0.00039236975877346685	0.0006112672680728905	0.0003210580939735883
EC:3.1.1.61	0.000410462188552996	0.0005954519049873166	0.00031266230491364236
EC:2.7.7.9	0.00027414338474429666	0.0006654103460687823	0.0003783738980877665
EC:3.2.1.68	0.00040604573077621033	0.0005174936564678932	0.00039372051119138985
EC:2.7.7.23 2.3.1.157	0.0003011029724547969	0.0006325084534281227	0.00037896966973418233
EC:4.1.1.81	0.0005145468219952081	0.00028385140468857454	0.0005119495074334084
EC:3.2.1.54 3.2.1.133 3.2.1.135	0.00036573597950232106	0.0005214220326626605	0.00042165758215561265
EC:2.7.7.85	0.00037198691041162075	0.000538372602675678	0.0003938695825157719
EC:5.3.1.25 5.3.1.3	0.00041325101545085897	0.00042337988651140344	0.0004462582038029227
EC:5.4.99.24	0.0003944911237899891	0.0005719024949888604	0.00031599736601924767
EC:2.1.2.5 4.3.1.4	0.0005293882732988576	0.0002395860422968711	0.0005085884586983983
EC:2.7.2.7	0.00042567292833254185	0.0004340787520425287	0.00041332188797841646
EC:2.3.1.35 2.3.1.1	0.0003479469574909602	0.0006123832033766232	0.0003083875747621212
EC:6.3.5.9 6.3.5.11	0.0004981125463955873	0.0003784096776864513	0.00036779678006566895
EC:5.1.3.8	0.00039724230270204525	0.00038794672663007275	0.000444720418155722
EC:3.1.1.31	0.0003140476040242969	0.000509586218542147	0.0003777851034733937
EC:4.1.1.37	0.0002969694837084299	0.0005510362975570768	0.00035046744524328433
EC:5.4.2.7	0.0003027394969661415	0.0005178586975452029	0.0003771552855202865
EC:2.7.7.80	0.000534204509972074	0.0003132051941855078	0.00034795421150342223
EC:2.7.8.12	0.0004951045917491673	0.00044675549159315937	0.00024817196904113395
EC:1.2.1.10 1.1.1.1	0.00028362886349504783	0.00052891444219166	0.0003737388651603696
EC:3.2.1.25	0.000391244481498631	0.0004226420616480233	0.00036844238771217846
EC:2.5.1.30	0.0002817185327078263	0.0005328950172485192	0.00036629447849830584
EC:2.3.2.6	0.0005434323822037052	0.00030338487492983157	0.0003320788783405761
EC:4.2.1.19	0.0003147274083098722	0.0005643124947460202	0.0002996214297035707
EC:3.5.1.18	0.00026877872291466667	0.0005822090252362392	0.00030540202978823414
EC:5.3.1.28	0.0003228377513663021	0.0005794450589578431	0.00025298779942088857
EC:2.7.7.39	0.00046154358965510466	0.00038302851763558695	0.0003100209448551462
EC:1.1.1.169	0.0002787493153498018	0.0005271653743747424	0.00034856266681854105
EC:2.4.1.161	0.0005156800177072565	0.0001564063987037066	0.0004753968972284007
EC:4.3.3.6	0.0004317012249415655	0.0003761042881321817	0.00033245053740961944
EC:2.1.1.217	0.00028903074894507074	0.0004986385279693939	0.00034240217159632114
EC:2.7.8.20	0.00020341803268968364	0.00046741852855789135	0.00045397962743205225
EC:3.4.23.-	0.000352013816459384	0.0005087711506266421	0.00025708462437003726
EC:3.5.1.10	0.00032923003341332524	0.000373406023444134	0.0004144372107150433
EC:2.3.1.31	0.00048804254765297896	0.00023484342825983757	0.0003838808086991326
EC:3.5.4.3	0.00048404460024440023	0.00023844556745094265	0.0003756237831361622
EC:5.4.99.19	0.00023632984777186618	0.00048494905165284485	0.0003740518928994357
EC:4.2.1.53	0.00022422597323981737	0.0005106225576515066	0.00035577008409498807
EC:2.7.1.197	0.0002481275792432839	0.0005178406342453262	0.00031960036874993284
EC:2.4.2.22	0.00021956297107515607	0.0004948037437760379	0.00036418283607650296
EC:2.8.1.8	0.0004130782658460853	0.00030736978076543363	0.000357158248538314
EC:2.3.1.9	0.00030178511559047735	0.00048301887843457133	0.0002835129439507247
EC:1.1.1.1	0.0001360717123901118	0.000421462288073003	0.0004843441814586096
EC:3.4.13.22	0.0002582018912395988	0.0004088836455387916	0.0003741532516685578
EC:4.1.1.12	0.000328052124695741	0.00022292790980213344	0.0004656535981239153
EC:2.7.2.2	0.00026608352322395106	0.000448742680114494	0.00028873502743807534
EC:2.3.1.181	0.0003946158282714438	0.00026556775130045926	0.0003431595292180755
EC:3.2.1.172	0.00032933536540683694	0.00042495398129607646	0.00024216486743563518
EC:2.1.1.132	0.00045346657127174397	0.000298832868586522	0.00024167729901148656
EC:2.7.7.43	0.0004000199696807284	0.0002674734984239971	0.0003226634582835446
EC:3.1.3.104	0.0004450097663420118	0.00026563027087629794	0.00027935261296765473
EC:1.1.1.28	0.00023731848793318483	0.000383705398785033	0.0003634445829148618
EC:4.1.3.39	0.0004107113352427943	0.0003289296821996752	0.0002418685400879405
EC:1.7.99.1	0.00041353584451890417	0.0002562452088896787	0.0003113147233940779
EC:3.2.2.21	0.00032452372057865784	0.00034828179122179	0.00029886046732184455
EC:4.99.1.3	0.0003766071587171913	0.0002734704768705288	0.0003204366128251145
EC:2.6.1.85	0.0002528383846022373	0.0004358140893169341	0.0002810179797573161
EC:2.2.1.2	0.0002262718305558271	0.0004886962857806553	0.0002516676473686324
EC:3.2.2.23 4.2.99.18	0.00020419806614270495	0.0004503921414342273	0.0003098680494341076
EC:3.2.1.180	0.0004183822301416001	0.0002705270621421797	0.00027506834202488086
EC:2.7.7.33	0.0003199460991246488	0.0003250010678087349	0.0003120350470824251
EC:6.3.1.5	0.00018630893303486727	0.0004961820712427763	0.0002685311154173558
EC:2.1.1.148	0.0002491691662134782	0.0004633022883798579	0.00023379526943151854
EC:3.2.-.-	0.00014477583016089292	0.0004071859520259472	0.0003840625633437046
EC:2.4.1.20	0.00030681705876327997	0.00026919700412970937	0.0003511424605930849
EC:2.1.1.195	0.00041450665896172447	0.0002790352034633172	0.00023193619146413873
EC:4.2.1.126	0.0002501655628073122	0.0003512051617657073	0.0003238413552151764
EC:1.1.1.14	0.0002288438030577069	0.00037835928288008344	0.0003169599178750473
EC:1.1.1.367	0.0002744896303522945	0.0003476080988193888	0.00029835683556838586
EC:2.7.1.199	0.0002247390623841745	0.0004459530208520279	0.00024892676892710315
EC:3.1.21.4	0.0002789569205893018	0.0003924607547866097	0.00023412289225105016
EC:4.1.99.1	0.00028661054904308023	0.00025831512053450676	0.000360602284027726
EC:5.1.3.9	0.00023769026646809573	0.00038634347478758494	0.00027942714924287436
EC:1.8.4.14	0.00018091039123991295	0.00040666774172720173	0.00031495718764321947
EC:3.4.11.-	0.0001854973310449416	0.00045774713646608463	0.0002534416799283144
EC:3.6.1.7	0.00020621411247668983	0.00044164463889123987	0.00024698668287177625
EC:1.6.4.-	0.00039995704571155156	0.00020816953146586065	0.0002839891675122763
EC:3.2.1.11	0.0004624572278100245	0.00022004485542187488	0.00019819861304205003
EC:3.5.1.44	0.0003179170265550227	0.00033772714234666865	0.00022262465623149933
EC:3.4.13.19	0.00024894577777815816	0.00039493374153072564	0.00022997630912621855
EC:3.5.99.2	0.0004554121933575558	0.00018492690454236608	0.00023270938776763674
EC:2.6.1.33	0.0004013187221387533	0.00018159971764108472	0.00027783787782514186
EC:3.4.21.116	0.000280240136735474	0.00034894151404681197	0.00023112634992161632
EC:3.4.11.1	0.00024905954620175894	0.000407296196697802	0.00019888251768625
EC:1.2.1.2	0.00022815588250427434	0.00046525418746467894	0.00015282592822086878
EC:1.1.1.157	0.00026263365728245044	0.00035944073869029436	0.00022336329256603804
EC:5.4.3.8	0.00021539490069553196	0.00040692494142849985	0.00022221070650176757
EC:3.4.24.78	0.0002728914322801095	0.00034301602126965777	0.00022736534722635925
EC:3.5.1.19 3.5.1.-	0.0003475854677444764	0.00019303495870403345	0.0002894630774858487
EC:1.12.1.3	0.0001925786840998931	0.0003839153791203874	0.00024836911053264247
EC:2.5.1.97	0.0002528220951760391	0.00038331183387883307	0.00018727227999998846
EC:1.7.-.-	0.0002740517743148263	0.0002873751583335432	0.0002613587757094215
EC:5.1.1.13	0.00019281616683113198	0.00029920327883536013	0.00032493274287459663
EC:3.3.1.1	0.0002199776555100497	0.00034238606276138585	0.00024764655508579885
EC:3.1.3.82 3.1.3.83	0.0002401709288634371	0.00039336851059193923	0.00016798968504410817
EC:6.2.1.-	0.0001930619737719326	0.0003973546701749346	0.0002090047972400166
EC:2.10.1.1	0.00022142095607392934	0.0003919266359664872	0.0001756108269093835
EC:2.7.1.83	0.00015937425856857676	0.0003062602141359216	0.0003209097752508152
EC:3.4.11.21	0.00021424111373121967	0.000352860731983575	0.0002193918954142198
EC:6.5.1.3	0.00023600756619984235	0.00035091548704915116	0.00019592387746456444
EC:2.7.1.25	0.0002206002258117275	0.0003438262822954137	0.00021355419061445905
EC:2.6.1.59	0.00024324383880192668	0.00030590790136732855	0.0002268457850962934
EC:4.2.1.45	0.00025125802325388506	0.0002697246618189205	0.00025226369598156114
EC:4.1.1.15	0.0001959043375311922	0.0002713220452825231	0.000304103138674539
EC:1.1.1.336	0.00024353247599481873	0.00026153739928365453	0.00026501508293256106
EC:4.6.1.1	0.00022211108627220744	0.00024767332408449314	0.0002903343429595264
EC:2.1.1.74	0.00017455470711221318	0.00034532332650629935	0.00023955110205732658
EC:4.1.2.17	0.00018477184615394796	0.0003954262488725687	0.00017780560447566455
EC:2.7.1.39	0.00013933588536713438	0.00037292912269493145	0.00024037725195239488
EC:1.17.1.1	0.00021920882519267342	0.000268588618315992	0.00026415075999111886
EC:2.7.8.33 2.7.8.35	0.00014930877700732818	0.0003373579947194479	0.0002646475327083887
EC:2.5.1.16	0.00021090400072031144	0.00034035402610244075	0.00019892922388080287
EC:4.99.1.1 4.99.1.9	0.0001691425009463282	0.00038726120894839886	0.0001874520247302133
EC:1.15.1.2	0.0002461762959446612	0.00031756225769706537	0.00017945056836678552
EC:1.3.98.1	0.00014577296078275754	0.0003371506744936742	0.00025451472349740804
EC:1.11.1.5	0.00020473454347883622	0.00042130825016024935	0.00011138559676680312
EC:3.2.1.31	0.00017478674905964782	0.0003265778858401118	0.0002343229720442215
EC:4.1.99.22	0.00015923414444751378	0.00036054282573301006	0.00020970974891775846
EC:1.2.1.70	0.0001997854741413162	0.0003378442961301387	0.00019056583223717727
EC:6.1.1.13	9.245800597264607e-05	0.00030087060667276276	0.0003341625172473901
EC:4.2.1.24	0.00019549818075380743	0.00034021871773101377	0.0001901141998509838
EC:3.1.3.102 3.1.3.104	0.0003287421403070584	0.0001286073542438464	0.00026182661374720567
EC:3.1.3.7	0.00020332070326015223	0.00031416211224287574	0.0001998801130183344
EC:1.1.1.57	0.0002282564538363633	0.0003175008721616125	0.00017149996228190328
EC:2.4.1.4	0.00023617896948428953	0.0002694083813247675	0.00020861234569745734
EC:1.1.1.44 1.1.1.343	0.00015714943719016865	0.00029918976699466363	0.0002509278494005409
EC:2.4.1.337	0.0001206192472268959	0.00030774308585294294	0.0002741677020520725
EC:6.3.2.2	0.00012542524380979825	0.0003039494444152026	0.0002709418494715941
EC:4.1.3.38	0.00017589431385993151	0.00028881047425136346	0.00023196289906143205
EC:2.4.1.211	0.00019620133155909966	0.0002828451083498598	0.00021309902916910565
EC:4.1.2.40	8.166426432432409e-05	0.000336344580772492	0.00027311708431022386
EC:3.2.1.156	0.00023229129428368507	0.0001882149918285972	0.00026496331000059963
EC:3.6.3.12	0.00011730019986945111	0.00039643692042871676	0.00016612605325796718
EC:2.4.2.2	0.00016010837670450188	0.00025813484000609607	0.0002571759120440045
EC:2.5.1.61	0.0001753220472880348	0.0003423247420759522	0.0001544901944293113
EC:3.4.19.12	0.00019385004687230464	0.0003115867663782208	0.0001635362096913701
EC:1.1.1.49 1.1.1.363	0.00014524705864593686	0.0002844004031742993	0.00023828399902768574
EC:5.1.3.26	0.00037101317274791407	4.684315070296312e-05	0.000245162709106255
EC:2.1.1.107 4.2.1.75	0.00017065813119058912	0.0002914651085551728	0.000199829943634321
EC:3.1.26.8	0.00010991336291588916	0.0003114466553983764	0.0002395341448451239
EC:3.1.1.41	0.0003494276435369241	0.00010375571022385526	0.00020544433908650689
EC:5.4.99.21	0.00019776427679952458	0.0002940627839084293	0.0001644395242928454
EC:1.8.4.11	0.00010341320307285693	0.0003757015092518131	0.00017422238230481844
EC:4.2.1.17	0.0002199561064026992	0.0002729194084165311	0.00015923857070199708
EC:4.2.2.20 4.2.2.21	0.00018703987033286972	0.00028103473311384827	0.0001838571918388972
EC:3.1.3.2	0.0002267524548494687	0.00018421831314501842	0.0002395050018239073
EC:3.6.1.-	0.0001503232989029415	0.0003882858624591812	0.00010940248951082865
EC:5.3.4.1	0.00020381425174329496	0.00031026708157282925	0.00012615993688474704
EC:3.4.19.11	0.0002420214650612897	0.0002546160722153534	0.0001429710724706863
EC:2.1.1.172	0.00011276983608145142	0.00031512083185582587	0.00021011490716931364
EC:3.2.2.- 4.2.99.18	0.00018764953352405834	0.00029424828087544513	0.000142393366501996
EC:2.3.1.201	0.00021556267904481046	0.0002116943531362267	0.00019679370815988212
EC:1.2.4.1	0.00012116290645454785	0.00025518756472248127	0.00024726813311373193
EC:2.7.7.19	0.00022706310307804	0.00021001432410264464	0.0001852008186742718
EC:3.5.3.11	0.00019424758043890352	0.00022741425960399493	0.0001868403735235877
EC:3.2.1.-	0.00016565326546918736	0.00033540350322735845	0.00010660099100695833
EC:3.5.2.10	0.00018319187228085028	0.00024223139351836582	0.0001821918486081444
EC:2.7.9.2	0.0001735868199929014	0.0002578626942513547	0.00017578064420798028
EC:6.1.1.24	7.892873515684421e-05	0.0003086415078439731	0.00021939702315886743
EC:1.2.1.3	0.000156325338307196	0.0002902372123065477	0.0001591246852210804
EC:3.2.1.70	8.568833452139147e-05	0.000292452612450502	0.00022589435148933298
EC:2.1.1.79	0.0001994266176761708	0.0002110224298070515	0.0001929278753303412
EC:2.7.1.194	0.0001678537263861118	0.00025379037210460185	0.00017966896519603246
EC:3.5.4.4	0.0001298064562002321	0.0002953690318930822	0.0001747904735736141
EC:1.16.3.1	0.00018709035406142826	0.000245259839574221	0.00016651052115296866
EC:2.4.2.53	0.00019286052773947259	0.0002206519454266553	0.00017917703128427894
EC:5.-.-.-	0.0001265005684654514	0.0002818714740662015	0.00018333207877809714
EC:3.4.11.2	0.00010528621827519257	0.0002692004535648621	0.00021415562750257906
EC:2.4.1.339 2.4.1.340	0.00037843171811722257	7.564059988160602e-05	0.00013209799844661284
EC:1.8.4.8 1.8.4.10	0.00014654351210803847	0.00021727728328891632	0.00021768420320091993
EC:1.1.1.159	0.00016187574624511327	0.00023063989844021823	0.00017987477803879163
EC:1.8.98.1	0.00012584758263417748	0.00022281319147722005	0.00022047426235533843
EC:3.2.2.1	9.951549671664766e-05	0.00023000730004348532	0.00023401497623903256
EC:2.4.1.7	6.538245504079483e-05	0.00028356045315924415	0.00021408981684714184
EC:5.1.3.7	0.00021541704922732152	0.00017566106521703107	0.0001713698874695148
EC:1.12.99.6	0.00013109118071959145	0.00030927142282785304	0.00011260123908711357
EC:2.7.7.23 2.7.7.83	0.0002272632682619457	0.00019470008516927885	0.00013066207651745465
EC:2.3.1.117	0.00014311551885614905	0.0002795994380324985	0.00012901106173689059
EC:2.5.1.105	0.0001665044341899943	0.00021243678735965874	0.0001702315656555002
EC:3.5.4.2	0.00012201841025216528	0.00027014728504364595	0.00015513586563939015
EC:3.5.4.31 3.5.4.28	0.00015967276879492277	0.00019905838667269254	0.00018850877571468784
EC:3.4.25.2	0.00010472088545934514	0.0002910779002029775	0.00014964275169538572
EC:1.1.3.15	0.0001270116369054465	0.0002785176074782696	0.0001383658522961221
EC:3.1.6.1	0.00020358810276482724	0.00020757336937606103	0.00013210508894580275
EC:3.8.1.2	0.00012013928056674133	0.00019631447413079255	0.00021937409309700424
EC:1.8.5.3	0.00011466006051385588	0.0003248279490272454	9.090318779922826e-05
EC:5.4.2.6	8.616503110663834e-05	0.00020283042680752664	0.00024097765177538572
EC:5.1.1.20	0.00017679594737504887	0.0001420770010249078	0.00020862048843889902
EC:5.1.3.20	0.00014296597793756038	0.00027186447526209994	0.00011183483306046912
EC:4.1.1.82	0.00015071028244561735	0.00024952486910631073	0.0001248299184957299
EC:4.6.1.17	0.00012364940037236466	0.00028343797596300046	0.00011362290453532624
EC:3.2.2.4	0.00013634464460504555	0.00023007629352658036	0.00014932853346796973
EC:3.2.1.93	7.438229710847174e-05	0.00023965056116768429	0.00019566220080259296
EC:3.5.4.19	0.0001450491405214438	0.00023762167195802731	0.00012399880850831116
EC:3.2.1.197	0.0001976285154152735	0.0001619496713014808	0.00014566103417848055
EC:5.4.2.9	0.00011656193980631031	0.00025796024393918944	0.0001303332582984513
EC:4.1.1.17	9.728308049298218e-05	0.0002240208333939077	0.00018223896764862547
EC:4.1.1.35	0.00013531539183659613	0.00024917114687955454	0.00011775426495037106
EC:2.7.1.207	9.115284143708328e-05	0.00026892533006438044	0.00014205271208394266
EC:4.3.1.12	0.00017287671522344406	0.00013894312333672437	0.00018654678363710497
EC:2.7.11.21	0.00013635100125708991	0.00023827629081202192	0.0001235183416976396
EC:6.3.1.12	0.00011011330120761199	0.00016108221495390401	0.00022571793622755285
EC:3.6.3.2	0.00011014497513625982	0.0002630112462533827	0.00012006440755355137
EC:3.6.3.29	0.00011867488692731171	0.00027136466596229823	0.00010270349017154026
EC:2.4.1.8	7.25667384475132e-05	0.00018599299672739756	0.00023047914230508204
EC:2.4.2.12	0.0001708091460659953	0.00017201892575980843	0.0001453749963955389
EC:3.4.13.9	6.513815055773785e-05	0.00023380986253198596	0.00018829178584712708
EC:5.3.1.23	0.0001404660435043576	0.00020209751528390567	0.00014390244902036617
EC:6.4.1.3	0.00014416808264595396	0.00024138335055737687	0.00010066435289853674
EC:3.4.13.21	0.000129353813283891	0.00022620145793333138	0.00012976875754667916
EC:5.1.1.18 5.1.1.1	0.00016831220584389927	0.0001796266107064912	0.00013623432047508996
EC:2.1.1.10	5.91137355820077e-05	0.00024622915418074715	0.0001781337614923033
EC:6.3.4.18	7.385452772814124e-05	0.00021173736397488122	0.00019662527263488637
EC:4.1.2.9 4.1.2.22	8.99386524790876e-05	0.0001906464305440738	0.00020048738571695613
EC:4.1.1.31	8.436533057020258e-05	0.00026737405233290214	0.00012921969023501327
EC:2.1.1.130 2.1.1.151	0.00010090789783184	0.00026438511312901246	0.00011553987628497723
EC:4.2.2.8	0.0001611247875594976	0.0001862744897848169	0.00013100152497533767
EC:3.7.1.12	0.00015007874672462947	0.0002300334704145154	9.767651896799765e-05
EC:6.3.2.35	0.00015954057730588808	0.0001915666003864647	0.00012389000077712167
EC:1.4.1.21	0.00018938045944598373	0.0001293841163931904	0.00015151796451800037
EC:5.4.99.62	7.592699730916902e-05	0.00022818473682796782	0.00016277903197878138
EC:3.1.3.3 2.7.1.39	0.0001890266402567681	0.00016847411472360917	0.00010861392343700732
EC:2.1.1.133 2.1.1.271	0.00013528577208616393	0.00022651770687217202	0.0001040450383773237
EC:5.4.99.61 5.4.99.60	0.00014737883788797952	0.00021756720723077727	9.91702203136511e-05
EC:1.7.5.1 1.7.99.4	0.00011410786382187328	0.00021373967025464945	0.0001345907897789953
EC:2.1.1.131	0.00014628925370736287	0.00022045182059953115	9.38963006371608e-05
EC:3.2.1.122	6.552915423273299e-05	0.00022769570579853044	0.00016347295507993418
EC:2.3.1.19	0.00017359495577307156	0.00014911428421408003	0.00013072834604621183
EC:2.7.7.40	0.00012982363808957726	0.00017695083790233006	0.00014576937792197577
EC:2.3.2.26	0.00012814122699801456	0.00021030237980185007	0.00010974066772960933
EC:1.12.5.1	0.00012006816362958891	0.0002682840042611746	5.914670829700005e-05
EC:3.6.3.24	0.0001009103284696461	0.00027457354641394297	6.896226458360353e-05
EC:2.3.2.27	0.0001228077139656604	0.00020863425608965092	0.00011072774381878474
EC:2.4.1.129	0.00017175120772374932	0.00015808824395686339	0.00011224416885123718
EC:2.7.1.208 2.7.1.-	6.684263221596996e-05	0.00020957847855485257	0.00016474790973711965
EC:3.1.21.1	0.0001058413541519551	0.00026493193901870105	6.801427294173226e-05
EC:2.7.1.167 2.7.7.70	0.00010205559294027334	0.00024330126447203368	8.805979774001048e-05
EC:2.3.1.81	8.944332511271455e-05	0.00018571267021033402	0.0001555619610982358
EC:2.7.7.77	0.00010436490626801443	0.00023580263921799471	8.361607410724049e-05
EC:2.7.1.193	0.00010401540236923185	0.00019792318187229343	0.00011693028864343304
EC:4.1.1.98	0.00010418901913223855	0.00023331659020612433	7.673358227482335e-05
EC:2.1.2.5	0.00012294211510847848	0.0001738473607678705	0.00011670877368931663
EC:2.1.1.14	7.967333514174793e-05	0.00023924731889617435	9.208140387198538e-05
EC:3.4.11.5	6.861108761225367e-05	0.0001556815907174987	0.00018510769849969323
EC:1.7.1.7	6.734517789581268e-05	0.00017889768971867808	0.0001631000906155622
EC:2.3.1.1	0.00010232554697852815	0.00023610876651350017	7.083388842509345e-05
EC:4.2.1.55	0.00015658494043955656	0.00011509761209275208	0.00013206427948046973
EC:2.7.1.198	6.305493779473199e-05	0.00017933434656249928	0.00016003730865833893
EC:2.1.1.35	7.642485989466381e-05	0.00020550663864931772	0.000120458465234638
EC:2.5.1.39	8.759267074477691e-05	0.00021955246913957048	9.408972082788406e-05
EC:1.7.99.4	0.00010411852729005507	0.00021789601849128557	7.43549181137545e-05
EC:2.7.1.208	4.377556236697316e-05	0.0001948856784928944	0.00015698357465308927
EC:2.7.1.50	9.14528163091104e-05	0.00019140259994521527	0.00011241669193066882
EC:2.5.1.129	8.917678645488096e-05	0.00022951115300116656	7.493894773411628e-05
EC:2.7.9.3	8.687657905967754e-05	0.0002182458905814941	8.794862725011252e-05
EC:4.1.99.14	0.00015328334637893526	0.00016159519305908635	7.797598710543978e-05
EC:1.1.1.17	6.962908722509352e-05	0.0001906712539626823	0.00013242036678734367
EC:3.6.3.30	0.00011382370251991737	0.00016450730729298534	0.00011359138424537601
EC:4.6.1.13	0.00015811292297912913	0.00014127343320401845	9.192567126101205e-05
EC:3.1.3.90	3.62427064399745e-05	0.00019878869980526604	0.00015474711045027948
EC:2.1.1.187	7.231965151660513e-05	0.00017208273277371052	0.00014323910221002907
EC:3.4.14.11	4.3297762949035894e-05	0.00017128427758792423	0.00017079768689501538
EC:1.1.1.335	0.0001474311671733355	9.320944318334875e-05	0.0001433546790698642
EC:1.8.4.12	8.077066378349516e-05	0.0002094354378675399	9.297306411646177e-05
EC:5.3.1.26	5.986547440373568e-05	0.00021337643509453463	0.00010817321912637878
EC:1.9.3.1	9.284008125544093e-05	0.0002128609690804014	7.396767153801742e-05
EC:3.2.1.28	0.00023208947566949958	9.982376335170387e-05	4.7176072023379845e-05
EC:2.4.1.144	0.0001580436444816273	0.00013013329271288084	8.927441907349747e-05
EC:5.3.3.2	4.251674230797206e-05	0.00018492785021315304	0.00014960997346479636
EC:1.1.-.-	6.787585589985918e-05	0.00022105592184351968	8.752683110423672e-05
EC:1.3.1.76 4.99.1.4	7.287193478812787e-05	0.00018904522080093436	0.00011319671627894488
EC:1.4.7.1	0.0001295918099711726	0.0001459954314813007	9.803885621310436e-05
EC:2.7.7.60 4.6.1.12	9.833101843306226e-05	0.00016811691540003122	0.00010679950425907276
EC:3.1.3.5 3.6.1.45	0.00010490581423484707	0.0001734801308130258	9.46953458837502e-05
EC:2.1.1.77	8.482614230275788e-05	0.0002172984073280458	6.748780282939246e-05
EC:1.3.99.33	0.00017096782644251206	6.924053855973914e-05	0.00012647548227902628
EC:2.1.1.107 1.3.1.76 4.99.1.4	0.00012414935507077353	0.00015752873404506048	8.304302530056859e-05
EC:1.2.7.4	5.8966914225577665e-05	0.00018080080261113034	0.00011916271563396758
EC:1.17.1.4	6.711597052352846e-05	0.0002107570312693146	7.946958997758016e-05
EC:3.2.1.184	8.728872511752436e-05	0.00015003578310242584	0.00011996263457941935
EC:3.5.3.6	7.295190735147289e-05	0.00011589765376343077	0.00016795851234359662
EC:3.2.2.16	0.00015855263409981878	9.495969143044362e-05	9.84673219140689e-05
EC:4.1.3.34	7.188118443100005e-05	0.00013361784799279278	0.00014346638664421664
EC:2.7.7.65	4.903157817113286e-05	0.000250707718152153	4.9145225744354644e-05
EC:2.7.1.168	7.723844659740101e-05	0.00019843704608609667	7.103978331020925e-05
EC:2.9.1.1	8.0196764684644e-05	0.0001880259365482734	7.606860274291846e-05
EC:3.6.1.31	7.04630369455734e-05	0.00017785077062370454	9.54961210029626e-05
EC:3.4.19.3	8.499189686497714e-05	0.0001443679187189773	0.00011436087286909964
EC:2.4.1.129 2.3.2.-	3.646221992078413e-05	0.0001547201186264831	0.00014711428976447741
EC:2.8.3.10	6.466478517181516e-05	0.00012982443127633643	0.00014363966601369443
EC:1.14.-.-	7.87195712217838e-05	0.00020348856377966161	5.290346630007e-05
EC:4.2.1.151	8.42074090519506e-05	0.00018894400648226337	6.169695811997164e-05
EC:1.3.5.2	9.455504558679231e-05	0.00016884018060817774	6.89170409880434e-05
EC:3.5.4.13	8.297582337558299e-05	0.0001750674862503639	7.280164478503054e-05
EC:1.2.1.16 1.2.1.79 1.2.1.20	4.269047292070437e-05	0.00019169740777258065	9.291125298050459e-05
EC:1.7.2.3	9.735438685961981e-05	0.00017401551829077038	5.2168419424746994e-05
EC:4.2.2.1	4.325886391387184e-05	0.00020972742954916153	6.864701458505016e-05
EC:2.7.8.43	9.818500438810294e-05	0.00016406361345467607	5.779472600073116e-05
EC:2.8.3.8 2.8.3.9	7.190746800656669e-05	0.00019160834023479898	5.5964820694205555e-05
EC:1.1.1.88	3.58962121437217e-05	0.0001376251208774591	0.00014553651519102665
EC:2.3.1.82	0.00012960944782891228	0.00012575511912181969	6.36721184169379e-05
EC:3.4.23.43	6.517563165662212e-05	0.00017000073960673413	8.342324805764423e-05
EC:2.3.3.10	3.555418258101549e-05	0.00013819041549318942	0.0001444322166785524
EC:2.3.1.12	4.38256281974845e-05	0.00013901774127646327	0.00013412141040530779
EC:2.7.7.47	0.00010785405535917886	0.0001338777823276793	7.409408344159547e-05
EC:2.3.1.247	0.00013169891490467245	7.795847316125498e-05	0.00010553421622962779
EC:1.21.98.1	8.059263598157889e-05	0.00018099863462094182	5.240898486547099e-05
EC:1.7.2.2	6.547338653231188e-05	0.0001893358507080372	5.517156461370287e-05
EC:2.3.2.-	6.064334861352007e-06	0.00020271031256171782	0.00010058564089376018
EC:2.5.1.120	7.499610056990005e-05	0.00018026257807674675	5.1101561229849064e-05
EC:2.6.1.102	5.329183835184167e-05	0.00018016941129663476	7.052115323782932e-05
EC:2.4.1.180	8.479230420934502e-05	0.0001009067003380633	0.00011744886130872942
EC:2.3.2.23	8.575205334807473e-05	0.00013992620567648316	7.625298720941986e-05
EC:5.4.2.8 5.4.2.2	0.00010536265822162208	0.00012699059330308055	6.913689549995504e-05
EC:1.1.1.18 1.1.1.369	0.0001419456914541318	6.767461300711741e-05	9.086160625228539e-05
EC:2.7.1.200	8.651972779794117e-05	0.00014238882493583705	7.130349595222637e-05
EC:2.7.6.5 3.1.7.2	8.645380979809706e-05	0.0001564257923485099	5.485619452705061e-05
EC:3.4.19.-	9.939968131209635e-05	0.00011200934932014573	8.493420634529678e-05
EC:3.5.1.32	0.00011227515270740504	9.001075600899915e-05	9.071371363994182e-05
EC:2.3.1.89	4.966043096114267e-05	0.0001227132681884751	0.0001199578308088916
EC:4.1.1.70	6.875676501425975e-05	0.00013409964702333833	8.89071643664616e-05
EC:2.7.1.201	3.624657719238443e-05	0.00016707413898727966	8.73033765522055e-05
EC:2.8.2.22	7.188403800498373e-05	0.00013690666693619836	8.149054080655368e-05
EC:6.5.1.1 6.5.1.6 6.5.1.7	9.851380271668193e-05	0.00013474695001077937	5.5785181492333676e-05
EC:3.1.21.7	9.445265092251699e-05	0.00013531495216208405	5.8316201190487036e-05
EC:2.6.1.98	6.561078295732853e-05	0.00018069310195336077	3.791163435701851e-05
EC:2.7.1.12	3.5613430400224215e-05	0.0001435217026795482	0.00010469682475542223
EC:2.7.8.41	8.27765276062362e-05	0.00013260285325664912	6.778432016148593e-05
EC:3.4.24.84	0.00010138880696173608	0.00012128878724286367	5.9759902277069575e-05
EC:3.4.21.81	0.0	0.00023864551351608748	4.3163147422627017e-05
EC:2.1.1.166	7.804531498199521e-05	0.0001506291660221173	5.234344430212421e-05
EC:2.1.1.184	7.367846240611334e-05	0.0001265588393160157	7.805654924854495e-05
EC:4.4.1.15	6.433293364994365e-05	0.00013765036838685275	7.57706601303346e-05
EC:4.1.1.33	3.066766114781075e-05	0.00012219140134856133	0.00012447472324493498
EC:3.5.1.47	3.0654809303238427e-05	0.00012194693390758034	0.00012377507318753667
EC:3.1.3.-	6.0498001697850616e-05	0.00018536206842352155	2.9831300393395193e-05
EC:3.5.3.1	6.57270034375045e-05	0.00013571271766505623	7.322279854221515e-05
EC:1.6.5.2	3.92303513231988e-05	0.00018386230475977758	4.847326073713621e-05
EC:1.7.7.1	5.519378892718741e-05	0.000127119508650904	8.82884616926471e-05
EC:2.7.1.66	3.255863098823809e-05	0.00013509211047832033	0.00010119855187337068
EC:2.7.4.2	2.801000802651012e-05	0.00012056290916932968	0.00011879285160341865
EC:1.97.1.9	5.1443542983365825e-05	0.00014954028909545573	6.605885074221774e-05
EC:3.2.1.85	4.537662345368504e-05	0.0001432118351325147	7.813925692146279e-05
EC:2.4.1.315	6.840224543165693e-05	0.0001276015491841205	7.054248277017378e-05
EC:2.5.1.56	7.053226681600569e-05	0.00012098014637372949	7.453973091278003e-05
EC:2.3.1.245	5.470424919081062e-05	0.00013114543252747997	7.979927090942045e-05
EC:4.1.1.50	5.234631766867698e-05	0.0001389215418912115	7.425778189104612e-05
EC:1.1.1.302	6.059506753609063e-05	0.00013321431839991195	6.838263715245133e-05
EC:2.7.1.36	3.067002604755e-05	0.00011646252066409862	0.00011496407699865861
EC:2.5.1.63	5.040571737825631e-05	0.00010941910437352392	0.0001017275146687544
EC:4.1.1.5	3.552416157592955e-05	0.00011287531870470508	0.00011225560885307337
EC:2.5.1.1 2.5.1.10	7.661479277855271e-05	0.00013060178955956028	5.231356599369188e-05
EC:2.8.1.-	6.091370367932806e-05	0.00014259680985731615	5.5387686327660716e-05
EC:3.1.6.6	7.909410774804578e-05	0.0001073118513143533	7.127094647811846e-05
EC:2.6.1.57	6.568387232364797e-05	0.00012259302160328613	6.856045474781458e-05
EC:4.3.1.15	5.9532918926994026e-05	0.00012102010190403037	7.509144158248336e-05
EC:3.1.4.52	4.172758683836483e-05	0.00017301158295548406	3.8281567499210434e-05
EC:2.7.7.75	7.495533513711821e-05	0.00013059685323179462	4.672891765800088e-05
EC:2.7.14.1	6.485945041381306e-05	0.00012887478940105067	5.5691389396704205e-05
EC:2.3.2.2 3.4.19.13	5.847237599048864e-05	0.00013572260175365077	5.372960028349228e-05
EC:3.6.3.7	6.691269851418177e-05	0.00012480980166880366	5.604090781102561e-05
EC:1.1.1.- 1.1.1.76 1.1.1.304	2.5911652579811383e-05	0.00010701176167437248	0.00011441677049548958
EC:1.13.12.16	7.947859544953525e-05	0.0001151708024622283	5.165039002962928e-05
EC:1.21.4.2	5.341020337177876e-05	0.00011187972225678394	8.048299007637452e-05
EC:5.4.99.16 3.2.1.1	0.00010267492616425916	4.85522541812139e-05	9.278441397648593e-05
EC:2.4.1.12	6.607214078251648e-05	0.0001236771504623537	5.093687981069589e-05
EC:2.7.8.6	6.889073136386532e-05	0.00011315823075979294	5.658109331016665e-05
EC:2.8.1.12	6.991391284604858e-05	0.00011514868014152442	5.146265418025602e-05
EC:3.6.3.32	3.707847921501053e-05	0.00011507100056167119	8.415746682402887e-05
EC:2.7.1.16	6.179225614945095e-05	0.00010252246861514195	6.96764457429363e-05
EC:2.7.7.73	5.7624302359839466e-05	0.0001254638720953949	4.9819041950713043e-05
EC:2.3.2.3	2.6430922986001508e-05	0.0001123846709923337	9.33654362702003e-05
EC:2.5.1.48	5.996908340305029e-05	0.00011474406563909515	5.489872502799653e-05
EC:2.7.11.17	6.7570975383808e-05	9.706810292791596e-05	6.205356528133454e-05
EC:3.4.24.70	5.9009266870261516e-05	0.00012218471235436764	4.4765608929643406e-05
EC:2.7.1.95	5.3229604856420776e-05	0.00010385074456425684	6.867790616324109e-05
EC:5.4.99.27	5.329990058944004e-05	0.0001376407794087752	3.4576757894973284e-05
EC:3.4.17.19	6.437101246665035e-05	0.00010256821295984389	5.8398857747492674e-05
EC:1.1.1.60	5.0765846770373145e-05	0.0001282686218784552	4.3430749779187083e-05
EC:3.6.3.25	9.751527596195139e-05	7.58376101613607e-05	4.8667004199286894e-05
EC:2.6.1.66 2.6.1.2	2.170093710100035e-05	0.00013399572138966955	6.624324206544752e-05
EC:1.11.1.9	4.0433692058232414e-05	0.00012887987533402302	5.249528148852405e-05
EC:3.5.1.105	3.6523563029298974e-05	0.00011368595076374884	7.070259104432722e-05
EC:3.4.21.96	3.792462221077751e-05	8.685603373106315e-05	9.48003279462249e-05
EC:6.5.1.-	4.9318924549594494e-05	0.0001309506490249248	3.9161908413666806e-05
EC:1.1.1.125	5.499831571398733e-05	0.00011055386820167357	5.3436281341345845e-05
EC:5.1.3.22	4.3123293732817116e-05	0.00010234655209350428	7.253093781489548e-05
EC:4.1.1.-	3.696767639831289e-05	7.090087503657502e-05	0.00011004143288834137
EC:6.2.1.5	6.927477890416541e-05	8.922749180353887e-05	5.887101333060257e-05
EC:4.2.1.3 4.2.1.99	4.9996110500651056e-05	0.0001326821166614745	3.312163798740373e-05
EC:2.3.3.5	5.31971968049817e-05	0.00013561101054270793	2.5841923698249367e-05
EC:1.8.1.7	1.8337657559995726e-05	0.00011527116212116251	8.007122750921107e-05
EC:1.1.1.136	3.727214196618658e-05	0.0001120556782183278	6.418270642488897e-05
EC:2.4.2.28	5.4325893488861774e-05	0.00010339966473991675	5.5124476774170914e-05
EC:4.1.3.27 2.4.2.18	5.0992292810733683e-05	0.00012622486952477185	3.5246491948035545e-05
EC:3.2.2.9 3.2.2.30	6.235622129515341e-05	0.00012098130249290622	2.873708325333658e-05
EC:3.4.17.11	7.383799413435462e-05	6.792233595884624e-05	7.023946964945014e-05
EC:3.1.1.83	8.074713143654365e-05	6.790944582439454e-05	6.26219737660972e-05
EC:2.7.7.56	7.303704598943734e-05	8.350014272616316e-05	5.450450616445737e-05
EC:1.3.1.54 1.3.1.106	3.619605873013919e-05	0.00012729908873491207	4.6648178599122604e-05
EC:1.1.5.4	4.9464755629732037e-05	0.00012661423436718656	3.249443943441447e-05
EC:1.1.1.6	4.846428334737093e-05	0.00010585192933931007	5.40670368796039e-05
EC:1.1.1.137	3.973053476857291e-05	0.00010060160386817027	6.66197063755759e-05
EC:1.1.1.346	3.81426416378775e-05	0.00013124123180893128	3.745954811489255e-05
EC:4.2.1.79	5.073524343918152e-05	0.00013043436074219235	2.5343220766503776e-05
EC:2.1.2.3	5.345959252967113e-05	9.875124385463491e-05	5.320089399705572e-05
EC:3.5.4.25	4.8702841659921664e-05	0.00012532616010384924	3.0450100895639908e-05
EC:3.6.3.41	5.3235745393535586e-05	0.00010669425055120907	4.351078220560086e-05
EC:4.2.1.115	5.176842382918169e-05	0.00012269646358885135	2.7736755604169874e-05
EC:3.1.13.-	5.12553049207705e-05	0.00010571715894232322	4.5104823528377084e-05
EC:4.1.3.30	5.1331777097196827e-05	0.0001276690551570655	2.2972445639169236e-05
EC:3.1.1.1	3.98236626723071e-05	8.109932381596153e-05	8.102602006017419e-05
EC:5.1.3.23	9.193407288661075e-05	6.30821088492793e-05	4.604148610096922e-05
EC:1.3.1.31	4.116402216043073e-05	0.00010166658766261196	5.821361910890069e-05
EC:1.1.1.67	5.5517308844666364e-05	4.2673276974927764e-05	0.00010283893528103963
EC:1.1.1.41	3.81292491805621e-05	0.00010509474911041196	5.713226317253846e-05
EC:3.4.21.66	8.2674887786157e-05	7.886612723351215e-05	3.782528628684408e-05
EC:2.5.1.18	4.6783608418746234e-05	0.00012025472682792607	3.187433971212986e-05
EC:2.8.3.1	4.2898056558634866e-05	0.000100923483649551	5.291791037047602e-05
EC:4.1.2.25 2.7.6.3	6.462977859593335e-05	6.538018193548718e-05	6.618411795559057e-05
EC:3.1.26.12	7.140404178839563e-05	7.357201350388386e-05	5.075455891157449e-05
EC:5.1.3.29	3.719296584841083e-05	0.00010193532064430614	5.585587135335892e-05
EC:3.6.3.28	2.7489701761040348e-05	9.230362742101345e-05	7.493197176780624e-05
EC:4.1.1.48 5.3.1.24	4.4506531534564766e-05	0.00011419299136852305	3.5885493052599324e-05
EC:2.7.11.11	6.167240414253343e-05	8.118608826152903e-05	5.094223111111018e-05
EC:1.5.1.38	4.128799362656181e-05	9.306868110912511e-05	5.875274217969031e-05
EC:1.1.1.381 1.1.1.-	4.8286655050221474e-05	0.00011616871553492895	2.8111541802722776e-05
EC:3.5.4.40	4.9221475195501806e-05	0.00010339495755220789	3.99446778724784e-05
EC:3.5.4.1	3.914229743996428e-05	9.424294312993246e-05	5.903149979267807e-05
EC:3.1.11.-	3.161447721542194e-05	0.00012334782217256099	3.717839635976192e-05
EC:2.7.11.24	5.330235860286358e-05	8.764469564228946e-05	5.094881134321066e-05
EC:2.4.2.6	2.7402509115161267e-05	8.755653845858652e-05	7.629930779505433e-05
EC:5.3.1.27	3.694112746544146e-05	9.512407270299775e-05	5.745067953832261e-05
EC:2.1.1.113	4.258497560531432e-05	9.057780803067211e-05	5.540481873633271e-05
EC:2.7.12.1	4.849252026568295e-05	8.823716443452862e-05	4.9068680436546184e-05
EC:2.7.7.61	4.3410282154855327e-05	5.6027340107425456e-05	8.499579247327153e-05
EC:3.4.13.22 3.4.16.4	4.949636223871227e-05	8.684498373013336e-05	4.779152297707156e-05
EC:3.6.1.45	4.854405242827043e-05	0.00010955775582652067	2.5803588744477378e-05
EC:3.5.3.12	3.754365372679058e-05	6.694412720222144e-05	7.920002233769853e-05
EC:2.3.2.10	2.2042972898351464e-05	0.0001081436000525899	5.2917258436508184e-05
EC:2.6.1.85 4.1.3.38	4.608446159622024e-05	0.00010285712772544724	3.226055171737842e-05
EC:4.3.1.7	2.7320784647420608e-05	0.00011199892360623002	4.1229878754419154e-05
EC:3.1.1.5	3.7814574000558247e-05	0.00010141014024142658	4.085279397939083e-05
EC:2.1.3.-	5.489494018048928e-05	5.6362624042917554e-05	6.846858474965401e-05
EC:3.6.3.44	2.6336356250318657e-05	5.5914098173633204e-05	9.59922525792894e-05
EC:4.1.1.32	4.051658871189478e-05	8.849240362805503e-05	4.8367535487559594e-05
EC:2.3.1.202	5.306306257433568e-05	9.491967247543691e-05	2.8060492253627663e-05
EC:1.5.5.-	2.5804939922741346e-05	0.00011348751782015353	3.60788046045601e-05
EC:2.3.1.18	2.609736459190917e-05	9.545653462937837e-05	5.330973379452408e-05
EC:1.6.99.1	2.576157904161687e-05	7.093137336356846e-05	7.795838202064122e-05
EC:2.4.2.52	3.876950153552923e-05	7.724628586863783e-05	5.821390904921757e-05
EC:3.5.2.2	3.2498302576491483e-05	9.670446344155067e-05	4.452165803369584e-05
EC:3.5.1.4	5.845354438182779e-05	7.002504094469484e-05	4.470504304364095e-05
EC:2.1.2.13 1.1.1.305	6.065861021095264e-05	6.396288796309499e-05	4.8518880404686226e-05
EC:4.2.1.32	2.8285265518493874e-05	9.46407725143818e-05	4.983539909016054e-05
EC:3.4.19.5	3.429709405935008e-05	9.860483593524437e-05	3.8600146032589676e-05
EC:6.3.2.45	5.6343285573220445e-05	6.622055344777354e-05	4.864442663173766e-05
EC:4.1.1.85	3.880102582495898e-05	8.8451915316018e-05	4.312614864432968e-05
EC:3.2.1.2	5.225691447059323e-05	8.292511406948119e-05	3.510830892404557e-05
EC:3.5.3.9	3.017139978320145e-05	9.276155179936635e-05	4.6479360589893394e-05
EC:2.7.7.4 2.7.1.25	5.7696788540758864e-05	6.428939457336155e-05	4.716390253909792e-05
EC:4.2.2.5	2.46615508423326e-05	9.367771528771302e-05	5.0340947963905604e-05
EC:2.4.99.18	3.218338562325297e-05	9.28621590061461e-05	4.3474017364841536e-05
EC:3.1.1.3	4.723402900973281e-05	8.044782812913223e-05	4.068495389188692e-05
EC:3.1.13.5	6.74152703511054e-05	6.999661422666574e-05	2.9372644108690357e-05
EC:1.10.2.2	4.428216501077592e-05	9.645539830687683e-05	2.6003762770602243e-05
EC:4.2.1.40	2.3609162542743134e-05	0.00010345269618341708	3.92910462678576e-05
EC:3.1.3.89	4.107998975017939e-05	7.490894949868413e-05	5.018006690984342e-05
EC:2.7.1.204	2.8914917818022895e-05	6.731494075388802e-05	6.940817085673468e-05
EC:2.3.2.8	4.7636499737160164e-05	9.365439813598454e-05	2.397263237130197e-05
EC:4.3.99.3	2.0510806753365923e-05	9.126768997361303e-05	5.302701861119429e-05
EC:1.1.1.281	6.013924890399654e-05	3.88145786608764e-05	6.469865222841473e-05
EC:6.2.1.45	4.7936637460889043e-05	7.417524396755265e-05	4.018519804890808e-05
EC:3.-.-.-	3.3131848862760626e-05	0.00010598786004855816	2.241833184694506e-05
EC:3.5.1.6 3.5.1.87	5.83053367006497e-05	4.695609991328196e-05	5.6244272191960424e-05
EC:2.1.1.178	3.321748551148422e-05	0.00010175353258123668	2.6326116301719e-05
EC:2.1.1.250	6.781863825287424e-05	4.92731005543935e-05	4.365619250932793e-05
EC:1.2.3.3	2.0005274667833747e-05	6.199009229329633e-05	7.803568719257949e-05
EC:4.2.1.44	5.31113925302049e-05	5.885123043526416e-05	4.633521302267401e-05
EC:1.1.1.31	4.042467711929705e-05	4.45813696138102e-05	7.155558889766513e-05
EC:3.4.22.-	2.670448679129122e-05	9.71911947049792e-05	3.171265454941526e-05
EC:2.1.1.34	3.815489438138069e-05	7.206094191966469e-05	4.5216908157402634e-05
EC:2.1.1.171	3.610855454164414e-05	6.99995867762663e-05	4.7607831693529056e-05
EC:2.7.1.170	6.0932311438163594e-05	5.12963797403456e-05	4.062835707004467e-05
EC:2.7.7.76	2.3533702082424468e-05	8.945935569925855e-05	3.776609737724924e-05
EC:2.7.1.76	1.7512665361153758e-05	6.271199048816432e-05	7.030484414277083e-05
EC:1.3.5.3	4.133626259372192e-05	7.298404349600842e-05	3.441906120963828e-05
EC:2.7.1.144	2.2238198912616765e-05	9.57335587779296e-05	3.0182754865761363e-05
EC:2.7.7.82	4.171549040504896e-05	5.8229818318045644e-05	4.723501003958831e-05
EC:1.3.8.1	4.981936038963377e-05	4.728171533628267e-05	4.934700413653055e-05
EC:6.3.2.-	2.5242800775551954e-05	7.595789439940224e-05	4.4889129742083766e-05
EC:6.3.2.32	6.23837131132635e-05	2.2992108304368657e-05	6.007465928259432e-05
EC:1.3.1.1	3.0451518231425997e-05	7.981368925028844e-05	3.4644630832992494e-05
EC:2.8.3.19	2.2448935526910333e-05	6.412049081489004e-05	5.664717288457881e-05
EC:2.7.11.22	4.198785803663632e-05	6.378346929772839e-05	3.402266561938792e-05
EC:2.4.1.10	2.1108475164241786e-07	5.445646795806656e-05	8.473392122214993e-05
EC:3.1.3.23	1.7167659027268545e-05	0.0001014019117886161	1.991786584445854e-05
EC:1.5.1.28	3.1823465396069444e-05	3.784503593067889e-05	6.743812864270963e-05
EC:3.1.3.41	7.833190792098775e-06	6.950849612674044e-05	5.9209332378437065e-05
EC:3.1.11.1	3.96190587956423e-05	5.965546181943711e-05	3.6233975531285516e-05
EC:4.2.1.42	1.918258961363563e-05	8.379951887755478e-05	3.052118491176513e-05
EC:1.14.13.-	1.9509451701872215e-05	9.586840887485762e-05	1.782674222268687e-05
EC:1.1.1.103	2.2979072398143017e-05	6.923625884291703e-05	4.072446304980802e-05
EC:2.4.1.44	4.0027364063288496e-05	8.063580896140487e-05	1.1958520727238447e-05
EC:3.1.13.1	4.5007901332845164e-05	5.147589144624662e-05	3.610349425779486e-05
EC:1.3.3.4 1.3.3.15	2.5704986111777582e-05	7.984671399585504e-05	2.6911529252539306e-05
EC:4.2.1.6	4.3151737740478795e-05	6.690614898804175e-05	2.146398174041327e-05
EC:4.1.2.-	2.318614655653857e-05	8.420590733123525e-05	2.2557246295081448e-05
EC:2.6.1.92	3.449283366337995e-05	8.355409319639891e-05	1.070529681422222e-05
EC:2.4.1.293	3.461874432210409e-05	3.7899566102292184e-05	5.5953057963442434e-05
EC:1.2.1.43	3.5062389470198135e-05	6.743874019297501e-05	2.5449193470843546e-05
EC:1.1.1.130	1.9322573619305757e-05	8.066340432604287e-05	2.771035600970897e-05
EC:4.1.1.18	1.7157957631403678e-05	8.39926024839199e-05	2.532698774131567e-05
EC:2.4.1.65	3.367483685510808e-05	7.969796106006647e-05	1.264223391793669e-05
EC:2.3.2.17	4.152934842035736e-05	5.4462692370193914e-05	2.89336878126456e-05
EC:2.1.1.219 2.1.1.220	2.8727040041385817e-05	7.296922263388224e-05	2.231075062437482e-05
EC:2.4.1.208	2.1697300238967252e-05	7.402862274210554e-05	2.7941551213303536e-05
EC:3.2.1.84	3.2040588859386916e-05	5.901658888544913e-05	3.255027518701236e-05
EC:2.5.1.46	1.9988990445589604e-05	5.22662370640549e-05	5.1199973279783585e-05
EC:1.1.1.140	2.3481147037468228e-05	6.891345386006893e-05	3.1004335037254535e-05
EC:3.4.25.1	3.521070436580597e-05	5.4819745478426065e-05	3.284318612813853e-05
EC:2.4.1.280	4.2884320816628774e-05	3.284058307914129e-05	4.704016872732685e-05
EC:2.6.1.37	2.4078502851943562e-05	6.868759861771328e-05	2.9666515252765764e-05
EC:1.8.4.-	1.3766016715054776e-05	9.179755832408288e-05	1.6465789482376895e-05
EC:1.5.5.2 1.2.1.88	2.654527356523941e-05	6.780737494944013e-05	2.7644065105263467e-05
EC:3.1.1.45	1.832572742264176e-05	8.458434415753952e-05	1.889745100137241e-05
EC:6.5.1.1	3.119868468750486e-05	5.118603605592596e-05	3.804346656588567e-05
EC:2.3.3.9	1.67636314550262e-05	8.530878479409267e-05	1.809321981373697e-05
EC:5.3.1.22	3.238165655782683e-05	6.036616859929368e-05	2.6900199053547964e-05
EC:2.4.2.4	3.496452392237694e-05	6.286996964133262e-05	2.10160390816795e-05
EC:3.6.3.1	3.510524914262424e-05	5.294042211856487e-05	3.044663315817938e-05
EC:4.1.2.52	3.45567891470905e-05	5.3105917790373107e-05	3.062235552528875e-05
EC:1.2.1.87	1.94066018840283e-05	5.2444803165772044e-05	4.595411572690608e-05
EC:6.1.1.23	3.433204352800514e-05	4.3544250914806214e-05	3.962764342539628e-05
EC:2.7.7.13 5.4.2.8	2.9530887251714505e-05	6.768136582595959e-05	1.8416645390883427e-05
EC:1.2.1.-	2.0295686796964607e-05	7.597433089611003e-05	1.9118456047107076e-05
EC:2.7.1.199 2.7.1.208	1.718387982034881e-05	6.835646665614712e-05	2.9487749219399846e-05
EC:3.6.1.41	3.592359329015664e-05	4.924524953755066e-05	2.845502690815926e-05
EC:3.1.31.1	2.7635674524504345e-05	4.70739755373152e-05	3.8894400672981735e-05
EC:1.17.1.4 1.17.3.2	2.7743137043643867e-05	5.7780031458841106e-05	2.7767304747350764e-05
EC:2.1.1.245	2.165355390199019e-05	4.2710906522623395e-05	4.770977547195493e-05
EC:2.5.1.132	6.2651246102460915e-06	4.131086741936792e-05	6.394398032918318e-05
EC:2.7.7.53	2.364274344339994e-05	7.051620565858303e-05	1.7264114442431713e-05
EC:2.7.8.37	2.220782220480726e-05	7.801448397375439e-05	1.1000530548829556e-05
EC:4.3.1.18	1.9155283041509205e-05	5.78026475110079e-05	3.3820475746148387e-05
EC:5.3.3.18	1.8705378591265605e-05	6.395488083064497e-05	2.6833153871587793e-05
EC:1.12.7.2	4.697887355366296e-05	3.633434623166193e-05	2.5641859031574363e-05
EC:4.2.1.120 5.3.3.3	3.893047504188671e-05	3.77887049314167e-05	3.1945447549543446e-05
EC:4.1.99.12	2.9903444239752465e-05	5.469842817153633e-05	2.372158720679617e-05
EC:1.7.1.15	1.563309032982421e-05	7.499801168182643e-05	1.6978511773177204e-05
EC:1.8.1.2	1.5792911567557377e-05	6.999688319615477e-05	2.179523981901124e-05
EC:2.3.1.48	3.317662560185267e-05	4.678965898726665e-05	2.7559478072858246e-05
EC:3.7.1.22	3.946528879096198e-05	3.0726942484615725e-05	3.6491593658003514e-05
EC:2.5.1.76	3.103793849893403e-05	3.703774164797739e-05	3.709560179676033e-05
EC:2.9.1.-	2.070945520949157e-05	6.21144032976822e-05	2.2199051310953298e-05
EC:3.1.3.103	6.3137651835611365e-06	3.706659236195374e-05	6.064938237499761e-05
EC:1.10.3.10	1.2873461844724187e-05	7.575197360743068e-05	1.5402363880808053e-05
EC:1.3.99.-	1.5220992824801463e-05	7.173288763681886e-05	1.6157136099952375e-05
EC:1.21.4.1	1.6232609874548524e-05	3.9011742305488e-05	4.743359804377057e-05
EC:4.2.1.113	2.4578142986960333e-05	4.120625809500398e-05	3.67928881657777e-05
EC:3.2.1.170	2.450907703785682e-05	6.224561295039417e-05	1.566164630506451e-05
EC:3.1.6.-	1.5044870690564527e-05	7.174139003330599e-05	1.532846022377701e-05
EC:4.2.1.70	2.5402857595630268e-05	5.038685777972625e-05	2.6067794762180326e-05
EC:2.3.1.118	1.8340318496798837e-05	5.71758976073278e-05	2.6256811802090313e-05
EC:2.3.1.61	3.26338277539192e-05	4.300308356064817e-05	2.5478377204397063e-05
EC:1.1.1.380	1.825355509887255e-05	5.865266529439408e-05	2.417199480809857e-05
EC:3.5.5.1	4.9199975291975464e-05	2.5780665085336282e-05	2.5501365996896383e-05
EC:4.2.1.167	2.4899860067982027e-05	4.559482346509187e-05	2.9293473591399697e-05
EC:2.1.1.298	3.092125152675279e-05	4.3743498409005485e-05	2.5053067224427775e-05
EC:5.4.99.26	3.246929891411745e-05	4.28108170893973e-05	2.4099009526394e-05
EC:4.1.2.43	2.1605847955299615e-05	5.343906715663924e-05	2.3887026800799417e-05
EC:5.4.3.2	2.4285613400614125e-05	4.4818230899614096e-05	2.9711813734091432e-05
EC:1.12.98.1	1.3312164005727985e-05	2.972833664278556e-05	5.5629185765453623e-05
EC:2.1.3.10	2.1385050177904416e-05	4.8164474739954645e-05	2.8879516501117482e-05
EC:2.1.1.61 1.5.-.-	3.0030817500560887e-05	4.405268635397152e-05	2.425989142163278e-05
EC:1.-.-.- 1.5.1.34	3.2289756854672856e-05	4.273175613270562e-05	2.3011977406504965e-05
EC:1.2.1.9	0.0	5.155652608016118e-05	4.5994757829246615e-05
EC:2.3.1.251	3.1175132732455336e-05	4.190893262308049e-05	2.4336991506121058e-05
EC:3.4.11.7	1.6685159570755786e-06	6.213540351086509e-05	3.320434080078671e-05
EC:2.7.1.189	2.7301916298036936e-05	4.7635059785213374e-05	2.1635787524788165e-05
EC:6.1.1.-	2.9704005367015184e-05	4.262401421288704e-05	2.320706718895855e-05
EC:2.8.3.12	3.464745266265711e-05	3.9443015951663935e-05	2.1222339633829742e-05
EC:3.5.2.5	1.6619281706472454e-05	5.125149655539862e-05	2.7156337685193805e-05
EC:1.2.4.2	2.933287383955358e-05	4.010088586952079e-05	2.503034771381621e-05
EC:1.6.1.2	1.791882947592004e-05	5.437727862476347e-05	2.216454708307731e-05
EC:1.1.1.339	3.483403093546873e-05	3.676986876679611e-05	2.2723133404423788e-05
EC:2.8.1.1 2.8.1.2	2.9523482637486453e-05	4.314369141237124e-05	2.1609676160212096e-05
EC:1.14.12.19	1.0289761532377239e-05	7.009180732059975e-05	1.3841532952288995e-05
EC:2.3.1.16	1.3699883472104409e-05	6.484150285003823e-05	1.4830846614115417e-05
EC:3.1.3.26 3.1.3.2	2.9527722042538413e-05	4.0970717520893845e-05	2.2761452708683123e-05
EC:4.2.1.28	9.880539085989478e-06	3.814606646176114e-05	4.498567698679605e-05
EC:1.8.99.5	3.0451570839690513e-05	3.173708197004858e-05	3.072263729004078e-05
EC:1.2.1.22 1.2.1.21	1.6489103520315188e-05	4.928191224527914e-05	2.7123315360633055e-05
EC:3.1.2.12	1.0782984104380847e-05	6.715559833094809e-05	1.4856110452206949e-05
EC:3.6.1.9	1.9259341879548427e-05	5.278660273064239e-05	2.043009379871421e-05
EC:2.1.1.242	3.3402921265201465e-05	4.5438148599469536e-05	1.3225162825003788e-05
EC:2.7.11.26	2.356245341730173e-05	4.5024475675862246e-05	2.3468452121755036e-05
EC:2.4.1.60	6.110108702785741e-05	6.00474891176101e-06	2.4188677300707065e-05
EC:2.3.1.169	2.0443998582660548e-05	2.877029065447711e-05	4.2023273908036485e-05
EC:2.6.1.82	1.5548460324058044e-05	5.812332205968145e-05	1.7180234967580913e-05
EC:2.7.11.-	2.26480860367088e-05	3.727310269518128e-05	3.0692606172135744e-05
EC:2.7.7.1 2.7.1.22	1.3641136238545394e-05	5.993738291776409e-05	1.6317842300863087e-05
EC:3.5.1.9	4.268261196211711e-05	1.8982179526579165e-05	2.7146632417092572e-05
EC:2.7.1.53	2.0016983831490694e-05	4.1901012377412034e-05	2.681726837984282e-05
EC:3.1.2.1	1.7516634132238154e-05	5.8583224896249963e-05	1.254526369314663e-05
EC:3.1.3.96	2.275872285018361e-05	4.237195825926678e-05	2.234976424878834e-05
EC:1.11.1.-	1.4852802299141312e-05	4.4402619668424245e-05	2.8214552053063248e-05
EC:2.7.1.14	2.8714448598388596e-05	3.254990087615866e-05	2.618775176574584e-05
EC:2.6.1.21	1.883117172463237e-05	3.6926380338540636e-05	3.147473590350277e-05
EC:2.1.1.265	1.2130166494460804e-05	4.402017597676308e-05	3.0471043509224127e-05
EC:3.2.2.26	1.564164143802705e-05	6.108321487467957e-05	9.727738996422262e-06
EC:1.1.1.350	1.101268135628591e-05	6.0091886045995686e-05	1.5235030360020894e-05
EC:2.7.11.25	2.27839321504651e-05	3.9543224637272614e-05	2.3995964564118346e-05
EC:2.7.10.-	9.539466387440852e-06	6.449114145930342e-05	1.201514243068992e-05
EC:5.3.1.30	2.8178509609036804e-05	2.6660530450054025e-05	3.0149544644168516e-05
EC:5.1.3.30 5.1.3.31	3.0305987006254402e-05	2.0155862713334408e-05	3.44618623974517e-05
EC:2.7.1.67	2.1769007862241597e-05	3.977368118150014e-05	2.3210542962729112e-05
EC:2.4.1.25 3.2.1.33	2.016465050074401e-05	4.2439406522010666e-05	2.1117183223079085e-05
EC:3.6.3.20	1.0756966587902811e-05	4.0380046926386655e-05	3.222112510435205e-05
EC:3.4.22.15	2.3128019055078878e-05	3.884178299177672e-05	2.0966371776284666e-05
EC:2.1.1.186	1.7518154744236424e-05	4.683396286613533e-05	1.8243951655014413e-05
EC:2.1.1.266	1.0574909404482417e-05	5.730784777565412e-05	1.4712305076010292e-05
EC:2.8.3.5	1.6901966478626266e-05	4.7343030239596773e-05	1.8252740167991064e-05
EC:6.3.2.5	1.4821870831759778e-05	4.274522201620604e-05	2.4637713644937102e-05
EC:2.7.1.52	2.3477319081851835e-05	3.307064204527258e-05	2.5543540137856587e-05
EC:1.14.12.17	2.101539666638035e-05	4.4313951702624315e-05	1.636667740998675e-05
EC:2.3.1.82 2.7.1.190	3.911081713207975e-05	2.4874854356173104e-05	1.743843938405053e-05
EC:3.5.-.-	1.0353012898022864e-05	4.82155139771929e-05	2.2608004295708365e-05
EC:3.5.2.17	5.200981909599925e-06	6.406832504077537e-05	1.1903197133451488e-05
EC:4.3.2.3	1.4515847944225666e-05	4.829826429454598e-05	1.7871969939596196e-05
EC:1.2.1.18 1.2.1.27	2.4208157132883788e-05	2.892344111264972e-05	2.72297695725986e-05
EC:3.6.3.16	4.4172679335043775e-05	2.4098066095659238e-05	1.1836108648387921e-05
EC:4.2.99.20	1.626153907751063e-05	3.647385798246206e-05	2.724391112059865e-05
EC:3.5.1.81	2.2218855954570656e-05	2.8315214800997673e-05	2.893807387476121e-05
EC:3.1.4.3	2.514598770400625e-05	2.8893133632338118e-05	2.5091143922380894e-05
EC:3.2.2.28	1.0160332787467775e-05	5.3233506303883594e-05	1.5705466689079762e-05
EC:1.2.99.5	1.584646119366891e-05	4.9793774190055335e-05	1.3149614840184234e-05
EC:1.8.5.4	2.464871834922649e-05	2.215327672189665e-05	3.1106051153831466e-05
EC:6.3.2.7	5.330062303456543e-07	5.1627003874663725e-05	2.5659918785372144e-05
EC:1.4.5.1	2.504428817025695e-05	3.375648302484596e-05	1.869915599725253e-05
EC:2.4.1.287	2.7190217890040167e-05	1.2259447568277882e-05	3.7769743922842534e-05
EC:1.13.11.-	8.416388676517497e-06	4.560084031447534e-05	2.2461363925818094e-05
EC:1.2.7.5	2.0201959225937377e-05	3.0063041758857592e-05	2.509330548006344e-05
EC:3.1.3.71	2.7759643847181688e-05	2.5496346680822546e-05	2.1992077916474293e-05
EC:2.1.1.181	2.2534947680974878e-05	3.5141915017223626e-05	1.7082515114923142e-05
EC:3.4.17.-	1.189216115736287e-05	3.268864279539314e-05	2.974516678294734e-05
EC:4.2.1.-	7.473097807194957e-06	4.441880724110387e-05	2.241906150393135e-05
EC:4.2.2.6	1.3255816329863196e-05	4.135795823419329e-05	1.9428257744507606e-05
EC:1.2.4.4	3.31664236461274e-05	1.7539781858786192e-05	2.2838221445133976e-05
EC:2.7.11.22 2.7.11.23	2.206765436091893e-05	3.18067833462721e-05	1.9562963315859468e-05
EC:1.3.1.34	1.1121973315005802e-05	4.8949429551985766e-05	1.3357955777517148e-05
EC:2.1.1.107	1.2770725156727465e-05	4.6109101481747175e-05	1.4414878663170336e-05
EC:6.5.1.4	2.1934017406328505e-05	3.84127236688503e-05	1.2253600587874985e-05
EC:2.7.11.12	2.237828045266067e-05	3.4347322424507166e-05	1.5671092150006416e-05
EC:2.7.7.13 5.3.1.8	2.858349957536313e-05	2.7600669081251337e-05	1.5310275043032956e-05
EC:3.1.2.6	1.07594497277688e-05	4.57724016393595e-05	1.4877003251305344e-05
EC:2.7.1.206	1.3286126595522335e-05	4.148666305924753e-05	1.5364708824536414e-05
EC:2.7.1.20	2.4766399804357812e-05	2.447788565987138e-05	2.0770842128418617e-05
EC:1.1.5.6	8.36910990461424e-06	5.246418449019837e-05	9.174455793435606e-06
EC:1.14.14.9	9.11894652416172e-06	4.563893564929907e-05	1.4766444915338525e-05
EC:3.1.4.53	1.1036230672524063e-05	3.9233336826002374e-05	1.8715543664174656e-05
EC:5.4.99.1	1.1593791914469012e-05	3.8586391678370347e-05	1.872377488177198e-05
EC:2.8.1.1	9.622703689518704e-06	4.861443390464464e-05	1.0006704396277059e-05
EC:2.4.1.1 2.4.1.11	1.83598595484844e-05	1.8760383855665667e-05	3.110815020829292e-05
EC:2.4.1.9	1.2037005941224267e-05	2.7582059088018547e-05	2.789047729711072e-05
EC:3.2.1.199	8.462931248463135e-06	4.705323030946456e-05	1.158159838479785e-05
EC:2.7.7.66	2.183450976271453e-05	2.783952700306367e-05	1.7271538875542805e-05
EC:1.1.1.61	2.6636180762027092e-05	2.1103067229334497e-05	1.8833877791537073e-05
EC:2.3.1.187	2.0084517366311643e-05	2.7205888301553877e-05	1.8753656757491495e-05
EC:2.7.2.15	8.477210345987671e-06	4.6752457119755225e-05	1.0490766830270196e-05
EC:2.7.8.14	1.4622958186610524e-05	2.3066055819699824e-05	2.797397586652407e-05
EC:1.3.98.3	9.197141956607255e-06	4.5461063425444297e-05	1.0633931671891418e-05
EC:6.6.1.1	1.5938544430891024e-05	3.174240573566063e-05	1.7564648802986982e-05
EC:2.1.1.144	1.3205919191640956e-05	3.9131642650092405e-05	1.2393797796448363e-05
EC:2.1.1.173 2.1.1.264	7.125939843313064e-06	5.029629967371448e-05	7.245783358372338e-06
EC:1.1.1.215	1.034526510652015e-05	4.369380639700696e-05	1.0236382698541636e-05
EC:4.2.2.3	6.173324691313194e-06	3.399396919251462e-05	2.397752251757641e-05
EC:3.1.1.81	1.594701389768454e-05	3.314847467710536e-05	1.4674610577197958e-05
EC:2.3.1.210	9.160221902060863e-06	4.4330554854417095e-05	1.0195415657627427e-05
EC:4.1.3.1	9.166114400207411e-06	4.403386510717872e-05	1.0327484891849262e-05
EC:1.11.1.1	6.168237831791145e-06	2.08921221688429e-05	3.6464234662469986e-05
EC:2.4.1.64	8.935331712107282e-06	2.1275473106778162e-05	3.3310684307974006e-05
EC:4.1.1.39	2.201110737523426e-05	2.071424387677737e-05	2.060743546565704e-05
EC:2.7.1.19	8.109303164350562e-06	4.546692782353118e-05	9.60365677984281e-06
EC:1.16.1.3 1.5.1.41	1.0030167220548757e-05	4.341287717762165e-05	9.485020723356446e-06
EC:2.4.1.58	7.77850990017425e-06	4.428814084260111e-05	1.0466760069620904e-05
EC:2.8.3.21	9.46765925038626e-06	4.10200835961753e-05	1.1744026148996057e-05
EC:1.11.1.21	7.76766866060456e-06	4.4965140032077616e-05	9.349162057702882e-06
EC:3.6.1.26	9.195361030252154e-06	4.409051351646197e-05	8.701068216482978e-06
EC:2.7.8.42	9.436812637810197e-06	4.290401932269782e-05	9.622240147767881e-06
EC:3.5.3.26	1.0521988849835465e-05	3.8008471194259045e-05	1.2819900455926962e-05
EC:5.3.1.-	8.294858511310167e-06	4.377428308060009e-05	9.230673644092692e-06
EC:6.3.2.13 6.3.2.10	3.0495069307268914e-05	8.14100389514059e-06	2.2298004010291677e-05
EC:4.1.2.57	9.956470696739165e-06	4.240962490559369e-05	8.330392387919444e-06
EC:4.1.3.40	9.06874424442121e-06	4.29406463152662e-05	8.636768977623075e-06
EC:2.6.1.66	8.002262890149917e-06	4.1854506948603826e-05	1.0638445986848772e-05
EC:4.2.1.12	1.2284511277464135e-05	3.743081058480917e-05	1.0624980727468513e-05
EC:1.6.1.1	9.055163814048073e-06	4.215921924640007e-05	9.094087995229734e-06
EC:1.1.2.3	8.544449218390645e-06	4.2021959155330826e-05	9.620626377639001e-06
EC:4.1.2.20	1.1496014916781204e-05	3.9916980898473295e-05	8.75720812464959e-06
EC:2.1.3.6	1.6295927733468433e-05	2.599668443532028e-05	1.7819949049063346e-05
EC:5.1.3.24	8.771451940931027e-06	4.1803246076830705e-05	9.410208634579356e-06
EC:2.6.1.19 2.6.1.22	2.119334574650196e-05	2.6443548520263794e-05	1.2266274806374224e-05
EC:1.1.1.219	2.8605438742721415e-05	1.8036064299632047e-05	1.3000643851633291e-05
EC:2.7.7.15	1.8716717629027547e-05	2.8842683919864758e-05	1.2039064774662216e-05
EC:1.1.1.35 4.2.1.17 5.1.2.3 5.3.3.8	8.38165959466552e-06	4.200611857254606e-05	8.696926489704225e-06
EC:3.2.2.8	7.796488017953539e-06	4.0046506609861106e-05	1.1183586615095485e-05
EC:5.4.3.-	7.114201291518934e-06	4.2496007368151385e-05	9.380656910668982e-06
EC:1.6.5.5	8.666402888780622e-06	4.0349342102688953e-05	9.710837858012286e-06
EC:2.8.3.-	2.1066671341192884e-05	2.3938798984054262e-05	1.3567260430178056e-05
EC:1.7.2.5	1.980316435278726e-05	1.0812158740059457e-05	2.7760824950338748e-05
EC:3.2.1.196	8.935986270312375e-06	3.9870599590999256e-05	9.515485212325332e-06
EC:2.7.1.92	2.4765561855651493e-05	1.5360589156443628e-05	1.8135116177449644e-05
EC:1.8.99.2	7.632630043791899e-06	2.191418476547708e-05	2.8662699059211215e-05
EC:4.1.1.36	0.0	3.7657090352681183e-05	2.0369793959992977e-05
EC:1.8.-.-	1.177727645358278e-05	3.5463280694125863e-05	1.0780646399927925e-05
EC:6.3.1.-	8.888684241363197e-06	4.024618254054988e-05	8.852353400920414e-06
EC:2.4.1.325	8.226377769175886e-06	4.013946187352582e-05	9.097455522329295e-06
EC:6.3.2.3	7.403658762598533e-06	3.941372405536987e-05	1.0623925406333331e-05
EC:4.3.1.27	2.8080368473143828e-05	1.2059831255316065e-05	1.7273613875204788e-05
EC:1.2.1.72	7.624842730141905e-06	4.09894705234273e-05	8.782404709075405e-06
EC:3.11.1.1	1.0243767659721128e-05	3.322861325225337e-05	1.3679021263556387e-05
EC:2.7.7.1	1.3150626034522104e-05	2.0910748212849037e-05	2.30664727791262e-05
EC:1.1.1.284 1.1.1.1	8.362537270694567e-06	3.7964238496327225e-05	1.0794611347129118e-05
EC:2.1.1.174	6.540090263544011e-06	4.1303911079019466e-05	9.013024167208306e-06
EC:2.7.6.3 2.5.1.15	2.7840164583366203e-05	2.155412096088659e-05	7.169063683891849e-06
EC:3.2.1.165	1.1426083928409858e-05	2.996243747697172e-05	1.5060850048879397e-05
EC:3.5.1.78 6.3.1.8	7.427803444266942e-06	4.0319337852606316e-05	8.631631345686376e-06
EC:2.7.11.5 3.1.3.-	8.073977876791401e-06	4.0227980838877904e-05	8.042501008321593e-06
EC:4.2.1.149	8.246322868263624e-06	3.825408940278568e-05	9.62993383064309e-06
EC:5.1.3.15	1.066111454931319e-05	3.4503972280812744e-05	1.0896147834504135e-05
EC:1.1.5.2	7.751990722029076e-06	3.997151946812973e-05	8.233530533255901e-06
EC:1.1.1.61 1.1.1.373	9.117182315051064e-06	3.854981592924166e-05	8.09113273349024e-06
EC:3.4.24.55	7.717276069406887e-06	3.890835482761689e-05	8.866231334564416e-06
EC:3.6.1.25	7.669310215475712e-06	3.959531022359543e-05	7.94282460818004e-06
EC:1.18.6.1	1.0040832678334194e-05	2.913077855827905e-05	1.6018336628737548e-05
EC:4.2.2.7 4.2.2.8	5.841206098059096e-06	3.064853410993963e-05	1.8475311212765812e-05
EC:2.7.1.51	7.411418646149169e-06	3.816917403973812e-05	9.282804009564352e-06
EC:3.4.21.19	1.2523814636851222e-05	4.127998165933922e-05	7.547595593987301e-07
EC:4.2.1.51 4.2.1.91	2.79954559576911e-05	9.134263724230441e-06	1.724845678419804e-05
EC:1.2.1.88	1.7938524153858134e-05	1.861356161907454e-05	1.777772278727812e-05
EC:4.7.1.1	7.5818961986261845e-06	3.926748731570228e-05	7.060813922005058e-06
EC:4.1.1.47	9.70550378411577e-06	3.4143617479739874e-05	9.948469484081298e-06
EC:2.4.1.15 3.1.3.12	8.925531695221092e-06	3.023410914049466e-05	1.4379925335752638e-05
EC:5.3.3.10	6.334949598325827e-06	3.8159125387194204e-05	8.84398369317754e-06
EC:1.3.1.-	8.09683658606361e-06	3.786992529882146e-05	7.283696166248435e-06
EC:5.3.1.31	6.4214142959738566e-06	3.8393811939287034e-05	8.262843030967387e-06
EC:1.13.11.15	6.38217475282432e-06	3.846946916076208e-05	8.181118106195439e-06
EC:3.6.3.6	8.43911290960757e-06	1.7862946085111247e-05	2.5951504556939496e-05
EC:4.3.99.2	1.3077814203521233e-05	2.6195074330483052e-05	1.2903571992656153e-05
EC:1.2.1.10	7.708171631321033e-06	3.0001797003833335e-05	1.4242602608882589e-05
EC:3.4.23.51	7.846463411508884e-06	3.650597882909846e-05	7.0091162677250435e-06
EC:4.1.1.68 5.3.3.-	6.043809733159676e-06	3.754932653351636e-05	7.687653087186298e-06
EC:2.5.1.-	7.99898891668957e-06	3.4651959072523816e-05	8.612708523606064e-06
EC:2.4.1.129 3.4.-.-	7.036779284210428e-06	3.6343812171836885e-05	7.86244790554596e-06
EC:3.1.3.16 3.1.3.48	1.4381067977826439e-05	2.389262073327591e-05	1.2374966935988843e-05
EC:1.2.1.8	5.870541144035603e-06	3.426052101479585e-05	1.0501933085443477e-05
EC:4.1.1.41	6.562293640770147e-06	3.733964457136238e-05	6.7036486358373725e-06
EC:4.4.1.-	6.026003186148064e-06	3.654526639806727e-05	7.830362625551705e-06
EC:2.7.1.73	6.536996934127279e-06	3.6552969459972144e-05	7.262164627913957e-06
EC:1.5.1.36	5.461212152351645e-06	3.8084718660882896e-05	6.63937743551515e-06
EC:5.4.99.5 1.3.1.12	7.627563238023643e-06	3.46019730287645e-05	7.858741908702467e-06
EC:2.1.1.222 2.1.1.64	6.605102112711232e-06	3.235766694665033e-05	1.1050552643904002e-05
EC:2.3.1.242	6.259873740475632e-06	3.6161145862110796e-05	7.5203090428373575e-06
EC:2.7.1.184	9.380707715316782e-06	3.3122848997361975e-05	7.3235997123653925e-06
EC:1.1.1.132	2.096958854819034e-05	1.3679678621119965e-05	1.515080472442576e-05
EC:1.1.1.26	1.9485409520363706e-05	1.3621760416298362e-05	1.657724903157284e-05
EC:2.7.1.100	8.069902219351478e-06	2.6755419696970524e-05	1.478350212274959e-05
EC:2.1.1.258	8.335415988144216e-06	1.9935789188347388e-05	2.127060511227151e-05
EC:2.8.1.11	7.121722420659051e-06	3.229596341849288e-05	9.955779760564246e-06
EC:2.5.1.32 2.5.1.99	1.2900431436186399e-06	3.878096459884257e-05	9.120895360660783e-06
EC:6.2.1.35	1.1687816378186757e-05	2.3313949912808984e-05	1.403259157518206e-05
EC:3.6.3.36	5.602359349838977e-06	3.174456730840936e-05	1.1598702134288788e-05
EC:5.1.99.7	5.613045621111709e-06	3.639536490649474e-05	6.540759020135554e-06
EC:1.1.1.93 4.1.1.73 1.1.1.83	6.845000628711693e-06	3.3984867549772186e-05	7.706895664795623e-06
EC:3.7.1.14	5.498018658747615e-06	3.599445428172653e-05	6.79607225170741e-06
EC:1.14.11.17	6.223886790230605e-06	3.508317611519851e-05	6.8884064327993675e-06
EC:5.1.3.25	3.964575579404712e-06	1.578541660486684e-05	2.840700935421103e-05
EC:1.18.1.3	5.141408937512484e-06	3.567633219985279e-05	7.29501421177024e-06
EC:3.4.22.68	1.2818457177137991e-05	2.328427375618557e-05	1.1919637869238395e-05
EC:6.3.-.-	6.6974504967161645e-06	3.48177582791608e-05	6.430599608416504e-06
EC:3.7.1.20	2.487988874698602e-05	8.959353016115063e-06	1.407392403762262e-05
EC:1.14.13.127	5.60107603901315e-06	3.539305449905206e-05	6.887952033724148e-06
EC:4.2.1.104	7.390048183986665e-06	3.4153748772380657e-05	6.336626950991083e-06
EC:3.4.11.23	5.7208405816616065e-06	3.4750103712402176e-05	7.340054936275903e-06
EC:6.3.2.14 2.7.8.-	6.30733245600441e-06	3.4612682112192935e-05	6.834364428760794e-06
EC:2.1.1.- 2.1.1.294 2.7.1.181	2.308377331188718e-05	1.1823533075322462e-05	1.2657854274103506e-05
EC:3.2.1.183	2.292297151099634e-05	1.2222169644425588e-05	1.2234404296631848e-05
EC:4.1.99.3	6.604141612183701e-06	3.2252212690451015e-05	8.168075004811282e-06
EC:1.16.1.9	6.719929684776124e-06	3.34303919815439e-05	6.424769751725463e-06
EC:3.5.1.98	1.319056971269998e-05	2.0560335121640883e-05	1.2678617137428808e-05
EC:4.2.1.159	1.7820340877507653e-05	1.1756976601143569e-05	1.678425028446766e-05
EC:1.8.5.5	1.2497342565595339e-05	2.4519671152472736e-05	9.149987330630515e-06
EC:4.2.1.80	6.476315551548078e-06	3.2751016394065744e-05	6.928666188251043e-06
EC:2.7.7.61 2.4.2.52	7.457987850896237e-06	1.78539078717729e-05	2.0808422006956328e-05
EC:3.5.2.14	1.1976866169987247e-05	1.9623770640485082e-05	1.439090096013375e-05
EC:2.7.4.29	5.973999610749006e-06	3.378054620666605e-05	6.235006239031447e-06
EC:3.3.2.1 6.3.2.14	5.3445739487614695e-06	3.4520417760075266e-05	6.078759906373658e-06
EC:1.1.1.35 4.2.1.17 5.1.2.3	6.294353501252879e-06	3.2750309840316235e-05	6.7526833853446746e-06
EC:2.6.1.17	2.3697020622882586e-05	8.281695426128893e-06	1.380268634049318e-05
EC:3.1.27.6	5.6733733911415895e-06	3.325248808419114e-05	6.855297852293935e-06
EC:1.5.3.1	1.276455965034973e-05	1.8887822701744397e-05	1.4070258718563343e-05
EC:2.4.2.43	5.869324713367172e-06	3.283361908678847e-05	6.7087086524346154e-06
EC:1.14.11.-	5.69779235850385e-06	3.3658831645482e-05	5.987999743939961e-06
EC:3.6.4.3	1.3754752031828508e-05	2.0802815305398645e-05	1.0729399963810237e-05
EC:3.1.2.- 3.1.1.5	6.262158581896568e-06	3.243192833196484e-05	6.551762358566375e-06
EC:1.4.3.5	4.2477778852036635e-06	3.1095434043539106e-05	9.856321191810723e-06
EC:4.2.1.130	6.096508066748801e-06	3.21782659840457e-05	6.722392791561008e-06
EC:4.3.99.4	9.15536304643249e-06	1.5644904747707073e-05	2.0102051541142202e-05
EC:2.7.7.80 2.7.7.- 2.8.1.11 2.8.1.-	1.6468928817280584e-05	6.5258171233255645e-06	2.1607879769822058e-05
EC:6.3.2.14 2.7.7.58	5.8347671747226785e-06	3.276198059210099e-05	5.971516530753739e-06
EC:1.13.11.16	4.75860143379414e-06	3.3147424387755284e-05	6.564682383806052e-06
EC:1.2.1.60	5.642332864616675e-06	3.244488434493601e-05	6.228648881409501e-06
EC:2.6.1.87	5.943332595419327e-06	3.1898377187115185e-05	6.328246889433903e-06
EC:3.1.4.14	5.913665788933308e-06	3.183564458556378e-05	6.352073830124564e-06
EC:6.2.1.17	6.083497777763348e-06	3.183742087317627e-05	6.163777095181071e-06
EC:1.2.5.1	6.128257173649996e-06	2.9515943366614278e-05	8.198456600622292e-06
EC:1.3.99.26 1.3.99.28 1.3.99.29 1.3.99.31	0.0	3.9076535274387785e-05	4.6729754197739466e-06
EC:6.3.2.14	6.352476198118961e-06	3.108962997572214e-05	6.273315350322943e-06
EC:1.18.1.-	5.833741913938168e-06	3.1902312374762e-05	5.688342730400703e-06
EC:2.3.1.193	5.708996187144922e-06	3.107195739497864e-05	6.307934098645566e-06
EC:1.5.-.-	1.6521811739913236e-05	1.551633405269517e-05	1.0900292941473212e-05
EC:2.6.1.13	1.1351365972294924e-05	1.6716719334227157e-05	1.4692666447403312e-05
EC:3.4.24.13	1.425831993527234e-05	1.5531812615919745e-05	1.27163788769427e-05
EC:3.4.11.19	1.1911228494727945e-05	1.6751688972676653e-05	1.3841710776975747e-05
EC:2.1.1.189	5.077201835488854e-06	3.153566274392492e-05	5.814573985826764e-06
EC:1.1.1.79 1.1.1.81	5.109742739725412e-06	3.193313442643565e-05	5.359067688407324e-06
EC:4.1.2.53	4.747514987460712e-06	3.1784330127994134e-05	5.8569424409545405e-06
EC:1.14.11.33	5.126277795510803e-06	3.1128260771572e-05	6.110193844050148e-06
EC:2.7.1.60	7.628774368913822e-06	2.801069955843915e-05	6.6622333792029995e-06
EC:1.1.99.1	5.6128267295852165e-06	3.064024165444602e-05	5.826992404017336e-06
EC:2.4.1.15	5.558340263413226e-06	3.079211540216468e-05	5.720305761813822e-06
EC:3.6.1.67	5.235005679770591e-06	2.943040456465583e-05	7.361501581417386e-06
EC:1.4.1.3	1.0792398266632438e-05	1.3578256247813888e-05	1.7578263056509654e-05
EC:1.3.1.87	4.919328101162466e-06	3.132642092798641e-05	5.517155789001779e-06
EC:2.7.1.192	5.749554133214781e-06	3.0272714846956525e-05	5.394733316130621e-06
EC:3.4.22.10	0.0	2.9069111914189713e-05	1.2290588820631075e-05
EC:5.1.3.-	7.314614159312954e-06	1.9710383383886526e-05	1.4107982054661266e-05
EC:1.3.3.3	4.821680655630336e-06	3.0682624448875944e-05	5.579256785288115e-06
EC:1.1.3.-	5.64197135107217e-06	2.957657695591684e-05	5.443192865053223e-06
EC:1.3.1.28	6.089114099966029e-06	2.9094194438803003e-05	5.346145264412979e-06
EC:1.1.1.251	5.015770068841946e-06	2.9968328045596355e-05	5.460651380807673e-06
EC:2.1.-.-	5.1321780327752246e-06	2.8948323728994445e-05	6.137561783519342e-06
EC:3.1.3.27 3.1.3.81 3.1.3.4 3.6.1.27	5.285428502841525e-06	2.9219429938479196e-05	5.687509745482145e-06
EC:3.1.3.12	4.6398601706403565e-06	2.9976346916168026e-05	5.484242574942397e-06
EC:3.2.1.97	3.0476721027989993e-06	1.4136607455245954e-05	2.238144184474937e-05
EC:3.4.21.83	5.6413945161169125e-06	2.7488852817173e-05	6.33408921334318e-06
EC:2.7.1.72	1.7388758858519002e-05	8.81646158185338e-06	1.3251104951310835e-05
EC:1.14.11.47	5.018097831802749e-06	2.797385657683596e-05	6.208211222709094e-06
EC:4.2.2.7	1.6236069259987436e-05	1.139466603323774e-05	1.156016714123999e-05
EC:2.3.1.243	5.386157155615838e-06	2.8200375476299986e-05	5.322651337679604e-06
EC:2.6.1.19	6.866208302511785e-06	2.2936992390887242e-05	9.073691218688226e-06
EC:3.6.3.38	9.759939885865977e-06	1.405995148795616e-05	1.5054309362020424e-05
EC:3.6.3.55	5.388582878037146e-06	2.114284839069473e-05	1.1920787342877977e-05
EC:1.14.99.46	4.062161185306368e-06	2.8814839077858236e-05	5.5683599017943585e-06
EC:2.7.1.190	9.599868612752569e-06	1.9963690577871263e-05	8.843177605940939e-06
EC:2.7.1.89	4.5523995326226414e-06	2.7871434414162525e-05	5.944825353639177e-06
EC:5.4.99.20	4.552208524161655e-06	2.69893869017475e-05	6.736700277942924e-06
EC:5.1.3.5	7.857949344177898e-06	2.4686386066275608e-05	5.730790295370168e-06
EC:3.5.1.96	4.6893025604815765e-06	2.8469590995285823e-05	4.981981770283387e-06
EC:1.5.3.-	5.259842893971841e-06	2.7570173116412873e-05	5.161225207690303e-06
EC:1.1.1.264	7.263594060355155e-06	2.048529376307261e-05	1.0142851383939762e-05
EC:3.5.1.94	4.0567491431596925e-06	2.851385784169599e-05	5.192254615286058e-06
EC:3.1.3.70	4.94133761729853e-06	2.7602585540526447e-05	5.1899830765667035e-06
EC:2.1.1.203	1.0025568025418942e-05	1.8873182867996723e-05	8.335521879281234e-06
EC:5.4.3.3	2.0132329078844486e-05	9.102609158381391e-06	7.99835394263284e-06
EC:6.3.1.11	4.30404013110009e-06	2.7857070637575075e-05	4.965799562286731e-06
EC:2.7.1.59	4.523095350016568e-06	2.721470238573762e-05	5.237733586822172e-06
EC:3.6.1.65	4.736941545779933e-06	2.544348335305079e-05	6.583467780440473e-06
EC:2.4.1.52	2.7098942846540917e-06	1.0637358705201137e-05	2.3414219850235466e-05
EC:1.1.1.90	6.365184874068934e-06	1.3443074262581783e-05	1.6853573154990434e-05
EC:2.7.1.203	7.362292371111868e-06	1.149621077218276e-05	1.7702294084442475e-05
EC:6.-.-.-	9.702974679675619e-06	1.775984645171889e-05	9.016663052996727e-06
EC:5.3.99.11	1.3349968434026504e-05	1.1008683523960417e-05	1.1880473289841182e-05
EC:2.6.1.77	1.1610627639182294e-05	1.1090303326582619e-05	1.3498299588616307e-05
EC:1.1.1.4 1.1.1.- 1.1.1.303	6.155492797234027e-06	1.5324152672977787e-05	1.4703153229613769e-05
EC:3.5.1.110	3.837552069762997e-06	2.7552836681408597e-05	4.743659689373969e-06
EC:3.6.3.33	4.197327633726185e-06	2.7079710257907067e-05	4.821550462756528e-06
EC:3.9.1.2	1.3033592914673188e-05	4.068819216170389e-06	1.8862022374216134e-05
EC:5.1.3.35	8.182776588208456e-06	2.0863218432291982e-05	6.8974073705314705e-06
EC:3.1.25.-	3.6554552089254196e-06	2.7675844395359053e-05	4.608058778759189e-06
EC:2.8.3.8	4.8278365963664366e-06	2.6284397153034476e-05	4.806357063827517e-06
EC:1.14.14.5	4.7483493244864685e-06	2.679976639953987e-05	4.2996972678633096e-06
EC:1.2.1.19	4.029081178062518e-06	2.6712649168410343e-05	5.040519706678952e-06
EC:1.4.1.24	1.2810846332678003e-05	1.163311032008832e-05	1.1330103045623702e-05
EC:4.3.1.2	6.069192707886471e-06	2.1043646695847323e-05	8.658153906373744e-06
EC:3.1.2.28	4.726379195706857e-06	2.641415691669949e-05	4.382340031902736e-06
EC:2.6.1.81	4.325892353056423e-06	2.616315998533811e-05	4.507703236209175e-06
EC:5.3.1.32	4.020502707092061e-06	2.545624193527566e-05	5.450538002314742e-06
EC:2.3.3.15	1.1015145198407106e-05	1.0689551975296371e-05	1.3193208194596937e-05
EC:1.1.1.282	4.0202173648982835e-06	2.590601509136593e-05	4.738510543931107e-06
EC:1.5.1.- 1.5.1.3	4.53388825785428e-06	2.5221705306028955e-05	4.75833616742709e-06
EC:2.1.1.43	7.111665096640618e-06	1.0561851848481037e-05	1.6259003514734126e-05
EC:1.2.1.16 1.2.1.24	4.580224634121286e-06	2.4704393898654616e-05	4.4896788884548635e-06
EC:3.5.3.23	4.106660927635727e-06	2.451964864802606e-05	4.794042753358617e-06
EC:2.7.1.176	2.016584049812981e-06	8.959684144287563e-06	2.2434949052468e-05
EC:2.7.3.2	1.1580108454312147e-05	1.1734027208311445e-05	9.97948970610753e-06
EC:1.14.13.149	4.809829367295006e-07	3.184546401766029e-05	9.671032128503e-07
EC:2.3.2.16	2.1021661190653746e-05	4.397079319939118e-06	7.114678494480007e-06
EC:6.2.1.4 6.2.1.5	8.592688512738136e-06	1.5127322324927695e-05	8.792391503678208e-06
EC:4.4.1.24	4.4789744242607136e-06	1.518344779491114e-05	1.2797493823251269e-05
EC:2.7.4.23	4.833853463339965e-06	2.3964166333721817e-05	3.6144114817751225e-06
EC:3.6.3.35	6.801484626864342e-07	8.084048232451674e-06	2.351049779190258e-05
EC:2.3.1.109	4.187168839072332e-06	2.420635174493911e-05	3.860189376829509e-06
EC:1.1.1.21	8.326956449759307e-06	1.5378388773303156e-05	8.49734119649726e-06
EC:3.1.27.-	5.127233135605617e-06	2.066714063886133e-05	6.38537905784978e-06
EC:2.1.1.200	5.132052096417807e-06	2.173079802460142e-05	4.896428315599726e-06
EC:2.1.1.213	5.446853204622537e-06	1.9329622729935313e-05	6.739624968962861e-06
EC:4.1.1.87	1.655109347782816e-05	6.287393537161312e-06	7.790233338650593e-06
EC:4.2.1.90	6.280150367948174e-06	1.6780705817574504e-05	7.484986665772444e-06
EC:2.7.12.2	9.644381422151517e-06	1.3680600880737509e-05	6.732339432829096e-06
EC:1.4.3.-	4.411519883069961e-06	2.1346562878313135e-05	4.102182899704188e-06
EC:4.1.99.2	3.2751285497849373e-06	1.9421941392473858e-05	6.68046418738291e-06
EC:3.13.1.1	9.752143005158165e-06	9.296474719655067e-06	9.657483564893136e-06
EC:4.2.2.26	6.357356117896753e-06	1.1392587124682202e-05	1.0937173241951008e-05
EC:2.7.7.14	7.268991905109706e-06	1.304811250434009e-05	8.053082419661403e-06
EC:2.7.1.58	2.659342865277896e-06	2.1915630794900285e-05	3.613472449247039e-06
EC:3.4.11.6 3.4.11.10	2.822448965622179e-06	1.5411333751221235e-05	9.843325675535512e-06
EC:2.7.7.1 2.7.7.18	7.415573429187056e-06	1.4095373463067986e-05	5.8698840128489866e-06
EC:4.4.1.11	7.152024325847395e-06	9.586710218720324e-06	1.0607109827285152e-05
EC:3.4.19.1	2.6286448108932943e-06	1.5998628195078497e-05	8.187949492644935e-06
EC:4.4.1.1	8.468756669875627e-06	9.598329748784835e-06	8.484216100062636e-06
EC:2.7.7.1 3.6.1.-	8.907596772151813e-06	6.420684603312347e-06	1.1083014659491344e-05
EC:1.1.3.9	4.935993189452636e-06	8.514253633494319e-06	1.277964717282619e-05
EC:1.2.1.71	4.383509368030169e-06	1.8619459143783678e-05	2.980741669567085e-06
EC:4.2.1.30	5.876734059681193e-07	1.864690978913981e-05	6.609468050426092e-06
EC:1.1.1.30	9.101023526031177e-06	8.626817044545886e-06	7.962560229227193e-06
EC:2.4.1.5	0.0	6.726501190089768e-06	1.829526049758431e-05
EC:3.6.1.63	6.767056832184447e-06	1.4912673796882407e-05	3.0289915780692334e-06
EC:4.2.2.17	2.710866188983368e-06	1.9312610771259646e-05	2.5057364335518296e-06
EC:2.5.1.21	2.9814565381277028e-06	1.871537745344269e-05	2.7939473099818798e-06
EC:2.7.1.195	2.80573379758875e-07	2.216357769442865e-05	1.6046001272052852e-06
EC:2.7.1.182	1.0876427037027793e-05	4.888012555341964e-06	8.031900172044896e-06
EC:2.1.1.319	7.604307880469588e-06	9.6677625863438e-06	6.219891106800691e-06
EC:4.1.1.86	9.58508078432272e-06	8.202430468301777e-06	5.542943754867109e-06
EC:3.5.1.11	6.013620625987738e-07	2.149843035865014e-05	1.0479276579372994e-06
EC:1.1.1.36	1.3674131944600702e-05	6.225896272908397e-06	3.197889703100321e-06
EC:2.4.1.333	2.417181184422149e-06	1.2358499657105449e-05	8.13016840930262e-06
EC:6.2.1.14	5.7090729657172296e-06	6.9437506308014424e-06	1.0141156045213355e-05
EC:1.5.1.-	3.591581727096556e-06	1.601165643984724e-05	2.7393144759269194e-06
EC:4.3.1.14	9.12236146781976e-06	5.422166481511218e-06	7.73977419267763e-06
EC:1.2.99.7	7.673915584377358e-06	7.5064471146750965e-06	6.881115392396608e-06
EC:3.1.1.89	6.8583584151861066e-06	1.0649997498805195e-05	4.3868814652446005e-06
EC:6.3.2.29 6.3.2.30	7.72810148075198e-06	6.7830290864719235e-06	7.321291174738373e-06
EC:2.4.1.117	6.429886472291707e-06	1.0221971446919019e-05	5.047936624653668e-06
EC:3.2.1.58	8.578672353696362e-06	8.775298048828795e-06	4.134920305109222e-06
EC:3.1.11.3	1.198778898331912e-06	1.937783688789893e-05	5.435594993817014e-07
EC:2.6.1.76	3.6548286778560232e-06	1.0962037476759239e-05	6.434781288917237e-06
EC:1.5.99.6	8.042753636239352e-06	7.2242207623033055e-06	5.43458065306662e-06
EC:2.5.1.60	5.963161990573948e-06	9.231032650400155e-06	5.450751260211522e-06
EC:2.7.8.36	3.859833857857985e-06	1.1293163074107837e-05	5.430283823801459e-06
EC:2.8.3.18	5.226180148051097e-06	4.806344337926068e-06	1.0230684217898389e-05
EC:5.2.1.1	2.060457132976969e-06	1.0526922831832671e-05	7.5469389129245824e-06
EC:2.7.1.146 2.7.1.147	8.401988165733645e-06	6.238784301907272e-06	5.385432232373798e-06
EC:5.4.99.58	8.98250602320651e-06	5.435559693045436e-06	5.561609360383205e-06
EC:3.2.1.136	1.2541232425960748e-05	3.122577575903752e-06	3.6137463972487074e-06
EC:4.2.1.54	5.986285544840927e-06	6.0726987601165205e-06	6.998021755905478e-06
EC:4.2.1.157	3.0676787513537264e-06	1.1878558163534918e-05	3.822856904911731e-06
EC:2.4.1.291	6.905346732621614e-06	6.7601206502760294e-06	5.01106765844286e-06
EC:1.3.3.6	6.26598183857406e-06	8.34034613576529e-06	4.011673510615949e-06
EC:2.3.1.222	2.18102406958007e-06	4.853163911516092e-06	1.138935152910928e-05
EC:3.1.4.16 3.1.3.6 3.1.3.5	3.7759966193029422e-06	9.263013101733404e-06	5.31118841085532e-06
EC:2.7.1.137	5.536938139535106e-06	8.147403330751298e-06	4.277486460437632e-06
EC:1.1.1.308	2.5879121739077528e-06	6.282106844399745e-06	9.080622970761726e-06
EC:1.6.5.3 1.6.99.3	4.727249363845302e-06	8.599066028520701e-06	4.586478238673989e-06
EC:3.4.22.49	4.705366291313568e-06	9.298878261099185e-06	3.6343086262937195e-06
EC:3.2.1.113	4.42269890077011e-06	7.934379450976978e-06	5.091211158193901e-06
EC:3.6.1.15	3.297926537533147e-06	1.0157915716418438e-05	3.865352616753248e-06
EC:2.5.1.58 2.5.1.59	4.616152175386625e-06	8.348107939670586e-06	4.173079153359459e-06
EC:1.3.1.91	4.327679106958109e-06	8.683155570135687e-06	3.960569265825429e-06
EC:2.1.1.196	1.9396424560412275e-06	5.499091731003105e-06	9.461936334812587e-06
EC:1.2.1.39	2.8201441774783645e-07	1.612382276898757e-05	4.623693919958651e-07
EC:2.4.1.303	1.4063350826537252e-06	1.5356021684750072e-05	0.0
EC:1.21.4.3	1.9505961750950843e-06	7.244555977664543e-06	7.4381879712851146e-06
EC:1.21.4.4	1.9505961750950843e-06	7.244555977664543e-06	7.4381879712851146e-06
EC:2.7.1.49 2.7.4.7 2.5.1.3	2.8817469858273284e-06	5.874177150552247e-06	7.862248066757111e-06
EC:1.2.1.59	4.609215834010904e-06	4.8198309338430945e-06	6.985303949046552e-06
EC:1.4.3.21	2.80573379758875e-07	1.553883146671143e-05	5.400207490503936e-07
EC:2.7.1.55	4.929546920799285e-06	6.110365487205739e-06	5.26689005803342e-06
EC:3.4.24.64	4.8873385249062085e-06	6.9929673492953755e-06	4.2489077147803155e-06
EC:3.1.1.17	7.341087794278238e-06	5.334968772889219e-06	3.3526797770032843e-06
EC:4.2.1.135	1.1376427329180259e-06	4.2162739856998895e-06	1.0656350123115839e-05
EC:5.1.3.10	1.4681225412412715e-06	7.027745162739408e-06	7.444079737502664e-06
EC:1.1.1.202	1.298254860088837e-06	4.8325261860589355e-06	9.663865562087784e-06
EC:1.4.1.11	7.4330202462053206e-06	3.80480193015741e-06	4.547214808773298e-06
EC:2.3.1.39	8.837032491581552e-06	2.8419237679647453e-06	4.080004203541753e-06
EC:5.4.3.9	1.0204765806786888e-05	3.600981481607408e-06	1.4805504064516741e-06
EC:2.1.1.205	3.871695381047571e-06	7.656896629175169e-06	3.736265814442033e-06
EC:3.3.2.12 1.2.1.91	2.4049146836475e-07	1.4441972774943572e-05	5.788464275776579e-07
EC:1.7.2.4	8.148394750352248e-06	3.738146874098939e-06	3.270094004699507e-06
EC:1.8.7.1	1.1413238200440815e-06	4.284567276526219e-06	9.676349924621704e-06
EC:3.5.1.52	4.986512685555358e-06	5.702451871478151e-06	4.3306099933795925e-06
EC:2.3.1.257	3.7364501619019987e-06	7.015699164912162e-06	4.221833055267848e-06
EC:2.4.2.44	7.926241727924244e-06	2.65091104777497e-06	4.258624423709902e-06
EC:2.7.1.87	8.480002221292584e-06	2.724849732984253e-06	3.586568303905369e-06
EC:1.1.1.287	1.971308289788664e-06	6.631631039018596e-06	6.031511160248086e-06
EC:2.7.1.153	4.285084563806568e-06	6.3247827277282e-06	3.963456206657687e-06
EC:2.1.1.100	3.968810854778279e-06	7.043605972496369e-06	3.4461746953785966e-06
EC:4.2.1.5	4.735692570519667e-06	8.54210085873554e-06	1.1664528231180716e-06
EC:2.7.1.108	3.9265253240442545e-06	7.169110202998066e-06	3.290385091716524e-06
EC:4.1.2.21	1.0333164448507943e-06	1.3052618432037573e-05	7.529219016699072e-08
EC:3.6.5.5	4.682320862374965e-06	5.036007331366498e-06	4.288286724728845e-06
EC:2.3.1.223 2.3.1.174	5.912710255321249e-07	1.29063706064685e-05	1.9412839263632214e-07
EC:2.4.1.290	8.986519922082485e-07	3.674606774545186e-06	8.876232463140015e-06
EC:1.2.1.76	6.24403329717582e-06	2.1046710658001623e-06	5.004913773890319e-06
EC:3.4.21.62	7.400364644349102e-06	3.3083101264074485e-06	2.5131211022621976e-06
EC:2.3.-.-	2.2055798592034683e-06	8.54893421080401e-06	2.2287036516881064e-06
EC:2.4.1.142	4.158667052381811e-06	5.560012244273287e-06	3.1738082785321948e-06
EC:2.1.1.289	3.662935691005097e-07	3.5141727950725952e-06	8.955902866399499e-06
EC:2.7.1.68	3.662776401385088e-06	5.438110568354874e-06	3.7333441362789715e-06
EC:1.1.1.47	6.134328717389022e-06	2.3443783818316498e-06	4.225410514583566e-06
EC:2.4.1.186	3.643314500952518e-06	6.177480367191469e-06	2.8175142435296868e-06
EC:3.1.3.4	3.865273569251305e-06	6.12951142563399e-06	2.6340377306089264e-06
EC:2.3.1.43	3.932530181136513e-06	5.630122389736259e-06	3.0580736075709697e-06
EC:1.1.1.338	1.4465862701276206e-06	5.568875963847144e-06	5.597541580258191e-06
EC:3.6.4.6	2.9492374325826633e-06	6.630259746068963e-06	2.8883199906364773e-06
EC:2.7.7.79	3.860211928341121e-06	5.36858701485281e-06	3.223664684777402e-06
EC:2.1.4.1	4.2699796538843214e-06	4.402935589268224e-06	3.649923694139192e-06
EC:2.1.1.215 2.1.1.216	2.2289299345052195e-06	6.163364705448697e-06	3.874616515739232e-06
EC:3.1.13.4	3.4821918775752717e-06	5.657947312392947e-06	3.103708641062117e-06
EC:1.3.1.93	3.3163948740820897e-06	5.4615284341459215e-06	3.4041040647053384e-06
EC:1.3.1.2	3.439246774853975e-06	5.806341204465701e-06	2.6245692767157235e-06
EC:3.6.1.5	2.6559423582905496e-06	5.906361248888391e-06	3.030346773250688e-06
EC:2.3.1.225	2.487669279046732e-06	5.953374624177356e-06	3.0870112776455488e-06
EC:5.4.99.-	3.0900789414192428e-06	4.655740562611509e-06	3.6406493980265907e-06
EC:3.1.3.16 3.1.3.48 3.1.3.67	2.5020992533064894e-06	5.165055813421142e-06	3.5023459424347828e-06
EC:1.1.1.310	1.030299395710355e-06	4.865089565635136e-06	5.237561850714943e-06
EC:1.97.1.-	2.281539081578549e-06	2.501037466712955e-06	6.199643735286917e-06
EC:1.1.1.2	3.2834507216501633e-06	4.71780188380752e-06	2.7862551763586604e-06
EC:5.3.1.29	5.8740077914085765e-06	3.726753249948042e-06	1.1387219334009166e-06
EC:2.4.1.132 2.4.1.257	2.5487416774244636e-06	5.107311118532907e-06	3.059218453683928e-06
EC:2.7.1.140 2.7.1.151	3.520257017508397e-06	5.210015728527849e-06	1.937934164856071e-06
EC:1.2.1.68	5.569494765479644e-06	2.0449427623874075e-06	3.0328318008996275e-06
EC:2.4.1.230	8.264025021484428e-08	5.0411986012026565e-06	5.322313236664192e-06
EC:3.5.3.18	1.5822000975764223e-06	4.993022763188638e-06	3.7944479075914305e-06
EC:5.1.99.3	2.616802834681824e-06	4.037061036512719e-06	3.5378475951796076e-06
EC:3.4.24.36	2.940895012814158e-06	4.968152455363378e-06	2.2315180664899012e-06
EC:2.3.1.50	2.7273514479425068e-06	4.260628465126637e-06	3.097391183793299e-06
EC:2.1.1.16	2.66062367174402e-06	4.884132396586836e-06	2.537029572917743e-06
EC:2.6.1.2	1.9579850564048594e-06	4.633240866488115e-06	3.3063939411759026e-06
EC:5.2.1.13	4.458182919039302e-06	1.9697588401067566e-06	3.4241020020087395e-06
EC:4.6.1.2	3.4233599854432423e-06	4.129918415426554e-06	2.2752379694165605e-06
EC:4.1.3.4	5.135524216986562e-06	2.1609044972264043e-06	2.5007482229905337e-06
EC:4.1.1.22	3.1511988077547174e-06	3.309900948016133e-06	3.304237313719655e-06
EC:3.5.4.43	1.2812289832737487e-06	4.8894467988300015e-06	3.5161652111465215e-06
EC:2.1.1.1	2.4240751508464185e-06	4.929723054843416e-06	2.2046346153833476e-06
EC:1.1.2.4	2.1829962844475135e-06	2.756117991862845e-06	4.604827129927165e-06
EC:5.3.3.17	1.2467807628251284e-06	2.3106028459874736e-06	5.8461657426602356e-06
EC:2.7.1.159 2.7.1.134	2.37368540837412e-06	4.76759078839741e-06	2.122526250952202e-06
EC:3.1.7.2	4.513541803162397e-06	1.028909854703783e-06	3.695998877072752e-06
EC:3.7.1.3	0.0	4.687390261507842e-06	4.451095874058874e-06
EC:3.5.1.28 3.2.1.96	1.6086121232409212e-07	1.3022460333983154e-06	7.370188483250472e-06
EC:1.2.1.81	4.890721814823559e-06	9.407993142893671e-07	2.9906800832128635e-06
EC:2.7.1.28 2.7.1.29 4.6.1.15	3.276618626289491e-06	1.6474362409218135e-06	3.87936793890093e-06
EC:5.5.1.27	1.5377113753771812e-06	3.2168049848609642e-06	4.048277067400533e-06
EC:2.1.1.224	1.0335385215772642e-06	5.982556404182166e-06	1.74497199331976e-06
EC:3.4.23.52	8.904812276316714e-08	7.499146454048466e-06	1.1656016851459099e-06
EC:2.3.3.14	2.096247717345346e-06	1.3117977610708114e-06	5.341266761487059e-06
EC:4.1.3.32	2.1230816853746766e-06	4.657367806832358e-06	1.9288988732301472e-06
EC:1.14.13.231	3.2412729934492535e-06	3.901209457568761e-06	1.5251230578054459e-06
EC:3.1.27.9	2.8886776530420955e-06	3.7458178586581056e-06	1.963246841641397e-06
EC:2.1.1.183	2.2994649429318703e-06	4.2454189661076964e-06	2.0326592628183713e-06
EC:2.6.1.44 2.6.1.45 2.6.1.51	2.3527035164089276e-06	4.520556820134738e-06	1.4065669691238158e-06
EC:3.1.4.-	3.2419712011659347e-06	3.380444258130579e-06	1.610060064827459e-06
EC:4.2.1.156 4.2.1.42	1.0793124211517314e-06	2.5370002967512787e-06	4.596639423306434e-06
EC:2.7.7.50 3.6.1.-	2.443505886579365e-06	3.3066501666825e-06	2.3548247103521852e-06
EC:3.6.1.29	1.8711241961855348e-06	4.2360132143879416e-06	1.941914704236834e-06
EC:4.1.2.13 2.2.1.10	1.1567405171483527e-06	1.8210517863901097e-06	5.068979932461099e-06
EC:6.3.4.19 2.4.2.8	2.30481455162441e-06	4.344610207203147e-06	1.3751632127148816e-06
EC:2.3.1.254	2.2706867787701755e-06	3.666220678788819e-06	2.0648840290210038e-06
EC:2.7.1.163	3.2894195819147713e-07	5.370634859656434e-06	2.21670285046063e-06
EC:2.7.1.82	2.0061900673987196e-06	4.3482804411052515e-06	1.5505089621994345e-06
EC:2.3.2.18	6.327855261793743e-07	5.677650934533222e-07	6.695525015004331e-06
EC:4.3.1.4	4.688802936562213e-06	1.3077754522494085e-06	1.826532499070752e-06
EC:2.4.1.131	2.4569692380822032e-06	2.860492652764225e-06	2.5021724568937375e-06
EC:3.1.1.74	4.071767033965436e-07	6.354062719770863e-06	1.011985484708432e-06
EC:2.4.1.255	0.0	5.165141325059034e-06	2.530225920472558e-06
EC:4.1.1.74	2.215503386043479e-06	3.6693699744968675e-06	1.806841043706488e-06
EC:2.1.1.57	2.447024256025577e-06	3.740945624341395e-06	1.494613485441875e-06
EC:3.4.24.28	2.253580843233035e-06	5.904387691626836e-07	4.821516723635222e-06
EC:1.1.1.384	1.3285581520484464e-06	2.539222711945428e-06	3.636503898292775e-06
EC:2.4.1.247	1.9734050339864143e-06	1.7218628151648278e-06	3.770783454296592e-06
EC:2.4.1.292	2.0246789585740478e-06	1.7455116947728135e-06	3.671061524918671e-06
EC:1.1.1.35	1.2039879827792973e-06	1.79141888840831e-06	4.408470791472176e-06
EC:2.7.1.157	2.3895449743272622e-06	3.322357440527889e-06	1.6605844041132837e-06
EC:3.2.1.123	1.6312114147486243e-06	3.240384315487772e-06	2.485058275706575e-06
EC:1.12.99.-	3.913714904176765e-06	3.026345784648114e-06	3.88528057233287e-07
EC:2.7.1.177	1.5669009916931243e-07	2.091431117734362e-06	5.02626579960792e-06
EC:3.2.1.49	2.387832058732145e-06	3.2414864332314073e-06	1.603913242758511e-06
EC:2.1.1.56	1.9606976220566277e-06	2.830227236465946e-06	2.4414545733105563e-06
EC:3.4.24.76	4.065884893898011e-06	1.2097086029001566e-06	1.8394943984979736e-06
EC:2.5.1.87	1.432943072077792e-06	2.7330545762035553e-06	2.941517610051399e-06
EC:2.1.1.309	2.2270064800380003e-06	3.106164404500856e-06	1.7467585832431628e-06
EC:2.7.1.37	2.3207793586605766e-06	3.0612121574196082e-06	1.6908252345530655e-06
EC:2.4.1.141	1.3059031116554028e-06	3.246522910328291e-06	2.41618084288345e-06
EC:1.1.3.48	2.2153034449129867e-06	2.608325114265777e-06	2.124804835284198e-06
EC:2.1.1.214	1.90692370423886e-06	2.8520657696417e-06	2.1889089819227e-06
EC:5.5.1.2	1.8241599886287743e-06	3.162997084720226e-06	1.8788301715120464e-06
EC:5.3.2.5	2.0468990360846e-06	1.5834857288558256e-06	3.2286872230135043e-06
EC:2.3.1.203	5.90243375457365e-07	2.414186136268623e-06	3.831287895155089e-06
EC:5.4.99.45	1.5548333992051563e-06	2.8451650570607895e-06	2.3366298494567925e-06
EC:3.2.1.82	2.4726903325367975e-06	9.314762999082979e-07	3.2902454961784293e-06
EC:1.10.3.9	2.035229090107918e-06	2.1336291629987208e-06	2.506875787988872e-06
EC:3.5.4.-	1.5694357881246017e-06	3.257224382132212e-06	1.83087210250956e-06
EC:2.1.1.244	1.866085538688794e-06	2.7520108171880886e-06	2.037093630167573e-06
EC:2.3.1.97	1.989985708315211e-06	2.7381790700664857e-06	1.9203350130702884e-06
EC:4.1.-.-	2.022788653393281e-06	2.5799823114450127e-06	2.0349126427630336e-06
EC:2.1.1.320	1.5012959899583878e-06	3.200241181905644e-06	1.9248147389019817e-06
EC:2.1.1.287	1.6373765706490228e-06	3.1341222237841755e-06	1.7243708177210665e-06
EC:3.4.15.6	2.9887577204466155e-06	4.173398882873643e-07	3.0550092006155133e-06
EC:2.4.1.336	1.7316961426715286e-06	9.321119860309308e-07	3.7533259850781835e-06
EC:2.7.11.18	2.687019748452571e-06	2.6216029278104256e-06	1.0808883599884092e-06
EC:2.3.1.256	2.287357821569385e-06	2.957473791128483e-06	1.1175324454029522e-06
EC:4.1.3.17	1.6620780427804484e-06	2.04640350453391e-06	2.6331329573845596e-06
EC:4.2.1.43	0.0	5.524006663496663e-06	7.950894209888465e-07
EC:1.5.1.24	9.451581637642821e-07	2.2126040102394394e-06	2.9154048605831093e-06
EC:2.1.1.260	2.1108259109431804e-06	2.392212559476277e-06	1.5552409901833335e-06
EC:2.5.1.26	1.0425405330226392e-06	2.9412692952263376e-06	1.8827386649307163e-06
EC:2.7.7.71	1.998265581380787e-06	1.973998735602199e-06	1.8639569334470363e-06
EC:2.4.1.109	2.117608993817608e-06	1.5588088250324258e-06	2.136517175320926e-06
EC:2.7.8.15	1.36206645399465e-06	2.7041026631584008e-06	1.5133386255344994e-06
EC:4.4.1.25	9.410266088076992e-07	2.905437666733489e-06	1.7213342430683504e-06
EC:3.1.3.32 2.7.1.78	2.4888997599470816e-06	1.41850800629262e-06	1.5918528196178356e-06
EC:4.2.1.22	6.921028086101514e-07	8.817552882108916e-07	3.925308400426346e-06
EC:3.1.6.8	1.967766261796755e-06	1.4823856667330014e-06	2.0446339350578886e-06
EC:2.8.1.9	1.4132734686197765e-06	2.6154541460331195e-06	1.4002002719359875e-06
EC:1.3.1.88	1.2370325548339909e-06	2.272252709942393e-06	1.8630936757260614e-06
EC:2.8.3.24	1.282555213425782e-06	1.276293178385441e-06	2.7977807587962444e-06
EC:3.6.1.58	4.803089639673728e-07	4.396368327318646e-06	4.489393159692843e-07
EC:3.5.1.54	0.0	3.351729039913562e-06	1.949988677473537e-06
EC:3.1.3.36	1.458248039832865e-06	2.080914413911359e-06	1.688919444035601e-06
EC:4.2.2.2	2.662389885349689e-06	1.0198595027693893e-06	1.5135142554549392e-06
EC:2.7.10.2	2.4480209985535206e-06	2.114837828056026e-06	6.06800500385585e-07
EC:2.7.8.11	1.694900866983715e-06	1.760764588355219e-06	1.712157371957635e-06
EC:4.2.1.93	1.6250119363630828e-06	2.3423132466481072e-06	1.1777514810716019e-06
EC:2.7.1.71 4.2.3.4	1.967765798749473e-06	9.735351890772601e-07	2.2010606451568284e-06
EC:2.7.8.29	1.353035637844384e-06	2.3775449984767356e-06	1.4027353695618865e-06
EC:1.10.3.12	8.080296367454007e-07	0.0	4.286281306034343e-06
EC:1.18.1.1	1.8391217446615516e-06	1.0800647975386957e-06	2.0498845154648414e-06
EC:5.4.3.5	1.0717071244179316e-06	1.4825613884744682e-06	2.376609727210447e-06
EC:2.3.1.- 2.3.1.260 2.3.1.235	0.0	2.4673202813431473e-06	2.44533159855912e-06
EC:1.1.3.21	2.448042036064086e-07	9.370615477191921e-07	3.7215974036937955e-06
EC:5.4.99.17 4.2.1.129	8.056255218942858e-08	1.5299110061317334e-06	3.239159287465278e-06
EC:3.4.22.1	9.896846660850657e-07	8.423576167298926e-07	3.0100695645518876e-06
EC:1.4.1.9	8.838788852384472e-07	1.935224013778696e-06	2.010101022268016e-06
EC:4.2.1.83	1.242912678495453e-06	1.542104083112845e-06	2.0344132074003036e-06
EC:3.6.3.9	1.6977247534710788e-06	2.1141667266066143e-06	8.740094839157843e-07
EC:6.3.4.6	1.3068656448022786e-07	2.8864488863073333e-06	1.6464210369339041e-06
EC:3.5.1.116	4.661154133128136e-06	0.0	0.0
EC:3.2.1.65	9.113746207516907e-07	6.288832784268264e-07	3.068527412095827e-06
EC:1.1.1.320	2.5481130482973284e-07	2.307540678703338e-06	1.9313251016415486e-06
EC:3.2.1.132	3.2065529115299996e-07	2.420630652669636e-06	1.7462420022884819e-06
EC:6.1.2.1	2.5270789142388123e-06	8.659378013832821e-07	1.0384275528886763e-06
EC:2.4.1.173	1.0942188946970236e-06	1.4061277728797313e-06	1.7843504402927551e-06
EC:1.4.1.2	1.066836099882925e-06	5.21330708924685e-07	2.6596970864575028e-06
EC:2.4.1.288	1.7004751747794221e-06	4.279594764917517e-07	1.991083602400159e-06
EC:2.7.1.1	9.091400093628521e-07	1.567579251626795e-06	1.6352727842675665e-06
EC:2.3.1.4	1.94388698397836e-06	1.431142231632534e-06	7.155724436434643e-07
EC:4.1.1.38	0.0	0.0	4.082815069173075e-06
EC:2.6.1.55	2.2398949745622437e-06	5.70230768397507e-07	1.229507075732179e-06
EC:2.7.11.19	1.251465780625614e-06	2.0010217226421164e-06	6.931846781213757e-07
EC:2.7.1.213	1.4775931664280869e-06	1.109232195702082e-06	1.3354135593979373e-06
EC:2.4.1.212	2.991202921135927e-06	8.512320967207528e-07	0.0
EC:3.5.3.8	7.313226057082928e-08	2.7595225657747764e-06	9.556995209389222e-07
EC:4.1.1.4	0.0	2.116966150731181e-06	1.6246589374311928e-06
EC:4.3.1.29	1.5620880212587022e-06	7.516768008827201e-07	1.4104859966833471e-06
EC:1.1.1.8	1.21868318466222e-06	1.58507777196789e-06	8.599820193840193e-07
EC:2.6.1.4 2.6.1.2 2.6.1.44	1.4228195039618898e-06	1.3420143014843143e-06	8.224048295053672e-07
EC:3.2.1.14 3.2.1.17	3.560916110233009e-06	0.0	0.0
EC:6.2.1.13	3.916673235192436e-07	1.4763837447409879e-06	1.6559457760657254e-06
EC:1.13.11.3	5.674335312399185e-07	1.91941824469802e-06	9.35184224727352e-07
EC:2.4.1.34	7.249802774848141e-07	3.978372570003157e-07	2.2675996191949926e-06
EC:1.1.1.53	3.857793285456129e-07	1.0634105190874464e-06	1.922887181681879e-06
EC:2.7.1.63	1.3685606222071038e-06	6.223559053843571e-07	1.3676514561033329e-06
EC:3.6.4.- 2.3.2.27	5.547269651956108e-07	1.7979785510635849e-06	1.0018378148908085e-06
EC:6.3.5.5 2.1.3.2 3.5.2.3	6.167993443176251e-07	1.5699797297522509e-06	1.1639711416791502e-06
EC:1.17.1.5	1.537936058446859e-06	2.736577874351397e-07	1.4350334383583756e-06
EC:3.1.3.64 3.1.3.95	8.242942598620644e-07	1.4640495673252892e-06	9.437463337463794e-07
EC:1.3.1.22 1.3.1.94	1.0886292536647936e-06	1.1353198082071915e-06	9.794191329022051e-07
EC:3.2.1.46	0.0	1.5491794038911965e-06	1.64880454141013e-06
EC:2.1.1.202	1.9818692899948432e-07	8.718962808795442e-07	2.1233676671280663e-06
EC:3.4.21.4	2.0230866009567003e-06	8.759741020157164e-07	2.717797496908507e-07
EC:4.2.1.134	6.216664079266322e-07	1.2619039204457985e-06	1.2202182613410793e-06
EC:3.4.15.1	2.931564158491152e-06	0.0	1.2957626660368716e-07
EC:3.4.21.12	7.203524232502173e-07	6.63414387122935e-07	1.6218692001987236e-06
EC:2.7.1.22 2.7.1.173	1.6176586553091091e-07	1.3857081985731891e-06	1.4418511089906758e-06
EC:3.1.4.57	0.0	1.175052718074993e-06	1.7600672055090992e-06
EC:3.4.22.48	1.687004854119048e-07	2.040928332286957e-06	6.744577643486476e-07
EC:3.4.22.41	1.2396478541815542e-06	1.00475344999546e-06	5.827090593974265e-07
EC:2.3.1.86	6.534855045335278e-07	5.095909601827778e-07	1.6163612021666463e-06
EC:1.14.13.81	1.2740870363902433e-06	7.1684419645157e-07	7.756527964124357e-07
EC:2.4.1.342	1.423894576085508e-06	5.163566944782728e-07	8.160856110650715e-07
EC:1.3.1.78	4.0281276094714144e-07	2.49796417948845e-07	2.078713747870452e-06
EC:5.4.2.2 5.4.2.7	0.0	0.0	2.730035144529143e-06
EC:2.3.1.168	1.0969839085624429e-07	3.6561956392262144e-07	2.1659467418233735e-06
EC:1.1.1.370	1.0136939370840137e-06	1.0165384881159664e-06	6.061219854508797e-07
EC:2.4.1.82	1.5796189479345311e-06	8.605640526348314e-07	1.9412839263632214e-07
EC:2.4.1.16	2.0107651540511498e-07	4.950940994333029e-07	1.911873812367543e-06
EC:4.2.1.77	1.3069688582393398e-06	3.5845060443135783e-07	9.043992375634215e-07
EC:1.13.11.2	0.0	3.996562969481586e-07	2.156581715567993e-06
EC:1.1.1.385	2.535328017559922e-06	0.0	0.0
EC:1.14.14.1	5.227462579209128e-07	3.0716455571444144e-07	1.6882965447431176e-06
EC:5.4.4.2 4.2.99.21	6.90353922535498e-07	7.313095044488914e-07	1.0827813836984843e-06
EC:2.1.1.180	2.1738360104280445e-06	1.18780889960275e-07	1.8823047541747643e-07
EC:2.1.1.249	8.312104649029692e-07	1.1221820066382766e-06	4.403080168322943e-07
EC:1.10.9.1	1.2767514783487378e-06	6.85402302700633e-07	4.2432204859318003e-07
EC:3.2.1.96	0.0	8.916368223552957e-07	1.4823835375576015e-06
EC:2.7.8.17	8.831724212807786e-07	9.052615547808715e-07	5.854683629810179e-07
EC:6.4.1.2 6.4.1.3 6.3.4.14	2.9688021843853145e-07	1.9913922468408786e-07	1.8247842135122583e-06
EC:2.5.1.44	2.294238455093404e-06	0.0	0.0
EC:3.4.14.13	1.2890008350308498e-06	0.0	1.0018100002780849e-06
EC:2.4.1.250	9.29169066488445e-07	9.329138387501963e-07	4.2152261341469646e-07
EC:3.4.21.61	2.3551264567487497e-07	1.081868027615387e-06	8.83916263525283e-07
EC:5.3.3.6	3.059201223373986e-07	5.298504188554085e-07	1.3651579816481335e-06
EC:2.5.1.84 2.5.1.85	1.6112510437885644e-07	2.852715442775671e-07	1.7477809064622689e-06
EC:1.3.4.1	8.032177256181506e-07	8.033435107516521e-07	5.727637628024223e-07
EC:4.2.1.118	0.0	1.632816006645296e-06	5.376900899911221e-07
EC:1.3.99.4	4.5141520786874355e-07	9.697902958657222e-07	7.428446747635965e-07
EC:1.1.1.374	4.897646751974172e-07	1.1173142315072302e-06	5.562638664592322e-07
EC:5.3.99.2 2.5.1.18	7.44700403781442e-07	7.7653510647587e-07	6.389970651482164e-07
EC:4.1.1.1	5.783873400056929e-07	4.437838317306293e-07	1.0710258533201927e-06
EC:2.7.1.162	1.2731269387605842e-06	3.238203939308821e-07	4.8412792387221e-07
EC:3.5.1.38	1.4519274071245823e-06	1.76998684634275e-07	4.149228227430607e-07
EC:3.4.22.34	5.762669461041215e-07	1.220451942561785e-06	2.0539627082943927e-07
EC:2.4.1.11	0.0	7.312391278452428e-08	1.90311977487616e-06
EC:3.2.1.141	4.430940370418557e-07	0.0	1.5269692093633828e-06
EC:4.2.99.21	0.0	1.3890319534119195e-06	5.718413179003622e-07
EC:3.5.99.7	0.0	1.6659678591672384e-06	2.717797496908507e-07
EC:3.4.22.16	1.259730844462751e-06	4.479195225393885e-07	2.1369330362080357e-07
EC:2.1.1.156	1.77678272793296e-07	5.371178071368436e-07	1.1919832369294386e-06
EC:2.7.4.26	1.3590097317491236e-06	0.0	5.476480893069006e-07
EC:2.7.1.113	1.7663448425615642e-07	7.218498552606501e-07	9.684936043630241e-07
EC:2.4.1.57	4.349534085178386e-07	3.50798622316595e-07	1.0156408105107578e-06
EC:2.5.1.54 5.4.99.5	0.0	5.752457250613943e-07	1.2133291346207008e-06
EC:3.1.21.- 3.1.4.1	0.0	1.4263577213878354e-07	1.634729304575418e-06
EC:2.3.1.7	1.6086121232409212e-07	7.073017565421128e-07	8.996607870886836e-07
EC:6.3.2.31 6.3.2.34	3.69084829819625e-07	1.3051573833544821e-06	8.272155230632643e-08
EC:1.6.2.2	0.0	4.882790863452828e-07	1.2631484679343275e-06
EC:1.12.1.4	1.2084382828414287e-07	1.3402550575615708e-06	2.8269847531902504e-07
EC:1.3.5.1	3.389574578504257e-07	1.3649026450503457e-06	0.0
EC:1.1.1.34	4.8710690300637e-07	3.2396904915566004e-07	8.686661553924829e-07
EC:2.4.99.16	1.9669229645966425e-07	3.8160284175968856e-07	1.0851768909567045e-06
EC:1.3.1.83 1.3.1.111	1.0623238608036493e-06	3.3205939484372713e-07	2.5704555781633956e-07
EC:2.7.4.21	3.7952030607490926e-07	5.425299026949436e-07	7.20195269112017e-07
EC:3.5.2.15	3.32456653370602e-07	4.1315315853764356e-07	8.753094285237365e-07
EC:1.4.3.19	0.0	1.18780889960275e-07	1.4799710279165905e-06
EC:1.1.1.291	5.793417959295829e-07	7.918725997351643e-08	9.108527058860257e-07
EC:5.1.1.4	2.8816511977841364e-07	9.210178577494922e-07	3.5117355784043215e-07
EC:4.2.1.- 1.1.1.-	8.112995985373436e-07	4.387434767071457e-07	2.879979366922493e-07
EC:4.2.2.10	0.0	1.4900493757661642e-07	1.377664878632433e-06
EC:2.4.99.-	1.5135848258964454e-06	0.0	0.0
EC:2.1.1.103	3.920596934406843e-07	0.0	1.1190816292815059e-06
EC:1.11.1.10	0.0	4.2305602475032e-07	1.0856079121566729e-06
EC:5.3.99.3	3.0493531712053214e-07	2.6549802695141284e-07	9.274928862269714e-07
EC:2.4.1.56	1.4477509109168288e-06	0.0	0.0
EC:3.1.4.17	2.0107651540511498e-07	3.387614651559807e-07	8.8440777744487e-07
EC:1.11.1.7 1.11.1.15 3.1.1.-	6.939234961073549e-07	5.966574858627993e-07	1.2957626660368716e-07
EC:1.11.1.7	0.0	3.982675355698743e-07	1.01890735464719e-06
EC:3.4.24.75	1.9012899701829073e-07	0.0	1.2250144983858963e-06
EC:3.4.23.49	7.092787642759823e-07	0.0	6.988622134907586e-07
EC:3.4.22.35	3.5326896851231284e-07	8.441063276479115e-07	1.9515612099367287e-07
EC:1.1.1.337	0.0	1.2124088675268777e-06	1.6754036172969357e-07
EC:1.13.11.34	5.867285982616577e-07	2.626529413723957e-07	5.283010615327336e-07
EC:3.4.13.18	4.895374479192106e-07	5.901697380432755e-07	2.96955140768615e-07
EC:3.5.1.119	5.930506977877621e-07	2.0181250276003285e-07	5.662346076513179e-07
EC:1.6.2.4	0.0	8.788722889884952e-07	4.6097078626248923e-07
EC:4.2.3.4 4.2.1.10 1.1.1.25 2.7.1.71 2.5.1.19	0.0	1.8280978196131072e-07	1.1294683959852344e-06
EC:2.7.1.150	2.0107651540511498e-07	3.6561956392262144e-07	7.370256013670727e-07
EC:4.2.1.85	3.484975052806086e-07	3.726791679042293e-07	5.654900068713507e-07
EC:1.3.8.6	0.0	0.0	1.282142926610557e-06
EC:2.5.1.96	1.6086121232409212e-07	0.0	1.1201638901654573e-06
EC:1.13.12.-	0.0	2.7434380507594576e-07	9.780545306074594e-07
EC:2.7.7.69	4.2089468166020643e-07	0.0	8.212605925508785e-07
EC:2.6.1.86	8.043060616204643e-07	0.0	4.270583022861072e-07
EC:1.1.1.108	2.2831133629711858e-07	1.4263577213878354e-07	8.551151510566965e-07
EC:1.14.19.1	1.6176868356546142e-07	6.355494847971864e-07	4.241327655345414e-07
EC:3.7.1.18	6.859118649451343e-07	0.0	5.250949549787778e-07
EC:1.14.99.48	0.0	0.0	1.2027505009655337e-06
EC:1.3.7.8	4.9659391046446e-07	3.6659134553391357e-07	3.3510623996991e-07
EC:4.3.1.17 4.3.1.19	1.6086121232409212e-07	0.0	1.0348986310451727e-06
EC:3.5.2.9	4.021530308102307e-07	1.9408267113204217e-07	5.982337159905178e-07
EC:3.4.24.30	0.0	3.2905760753035926e-07	8.604735333036063e-07
EC:2.3.1.176	4.791840697608364e-07	0.0	6.921842402457807e-07
EC:6.3.5.5 2.1.3.2	1.2064590924306928e-07	7.312391278452428e-08	9.740559923698757e-07
EC:3.4.24.40	2.8195024987840933e-07	0.0	8.819701062232772e-07
EC:1.8.1.14	0.0	0.0	1.1630542881430212e-06
EC:3.4.24.56	2.0107651540511498e-07	1.4624782556904857e-07	7.989963409281108e-07
EC:6.3.1.19	2.3603075575159713e-07	2.38967069620905e-07	6.526187853871085e-07
EC:2.3.1.178	1.676869285095807e-07	0.0	9.429925690862758e-07
EC:3.1.1.3 3.1.1.13 3.1.1.4 2.3.1.51	0.0	3.129735954738836e-07	7.941683176467321e-07
EC:2.7.8.44	1.2240729116581714e-07	0.0	9.818487674138265e-07
EC:1.1.99.3	0.0	7.093427800106707e-07	3.8825678527264354e-07
EC:6.2.1.7	4.472494330926871e-07	1.853946688111836e-07	4.605992484647193e-07
EC:3.4.23.40	6.770958196693494e-07	2.1589327801445357e-07	1.8823047541747643e-07
EC:2.1.1.41	8.056255218942858e-08	9.455194359002322e-07	4.0152524987518566e-08
EC:3.4.23.5	4.3962122243301494e-07	3.896606957398228e-07	2.1388190407147288e-07
EC:3.3.2.15	8.847366677825071e-07	0.0	1.5346243730457214e-07
EC:1.3.7.9	7.495020086353671e-07	0.0	2.826269371182657e-07
EC:2.4.1.279	3.0493531712053214e-07	9.50905147591893e-08	6.2827635648635e-07
EC:2.7.11.13	3.2172242464818424e-07	3.54188585834955e-07	3.5134700527157424e-07
EC:2.7.11.1 3.1.26.-	0.0	4.76617231974545e-07	5.482060980171456e-07
EC:3.2.1.67	1.6032764557649998e-07	3.918165112638436e-07	4.470171018243107e-07
EC:2.3.1.199	0.0	1.5931111325650072e-07	8.392224853571286e-07
EC:6.3.1.14	8.043060616204644e-08	1.8280978196131072e-07	7.345191714630492e-07
EC:2.7.1.105 3.1.3.46	1.2064590924306928e-07	0.0	8.607976805891987e-07
EC:1.2.1.38 2.7.2.8	4.021530308102307e-08	0.0	9.204126168764535e-07
EC:2.3.1.26	2.0107651540511498e-07	0.0	7.590286524672599e-07
EC:3.5.2.18	3.6529813807539005e-07	1.5837451994703357e-07	4.3445769919180363e-07
EC:1.2.1.31	3.619377277292072e-07	0.0	5.907144262784479e-07
EC:3.1.27.1	0.0	0.0	9.432093914609571e-07
EC:5.3.2.1	1.0969839085624429e-07	4.577812235658578e-07	3.6632331790834784e-07
EC:1.3.8.2	8.043060616204644e-08	0.0	8.432030247378927e-07
EC:1.11.1.11	5.104250918763079e-07	3.2066336780778356e-07	8.377018086484644e-08
EC:1.1.1.342	0.0	0.0	9.11743079342295e-07
EC:2.5.1.59	0.0	4.4496887399364787e-07	4.6619807629021005e-07
EC:2.7.1.91	1.6086121232409212e-07	1.8280978196131072e-07	5.621353498252601e-07
EC:2.1.1.248	1.3357218414475e-07	2.446209085318393e-07	5.197430541538243e-07
EC:2.1.1.5	2.1781094080038e-07	1.8358985707632717e-07	4.917684714604585e-07
EC:1.14.13.165	8.043060616204644e-08	0.0	8.016815632553514e-07
EC:1.14.99.44	1.535628667328757e-07	0.0	7.218328254453207e-07
EC:1.10.3.16	7.970077160292437e-07	0.0	7.817024713758143e-08
EC:3.4.11.22	0.0	2.6899698243328715e-07	5.99085670556595e-07
EC:2.4.1.224 2.4.1.225	2.943908070935936e-07	3.0577613566479856e-07	2.602081613248964e-07
EC:4.2.1.17 1.1.1.35	6.243895500951557e-07	1.4372260220232357e-07	7.817024713758143e-08
EC:3.1.3.81 3.1.3.4	4.86466141854315e-07	1.6016416185933928e-07	1.9678208555683e-07
EC:4.2.1.80 4.2.1.132	5.577771803438051e-07	0.0	2.815369202905236e-07
EC:2.7.10.1	1.409751249392043e-07	4.3633912326115905e-07	2.602081613248964e-07
EC:1.6.3.3	4.1679809825941073e-07	1.7290893031542195e-07	2.458657429457921e-07
EC:4.99.1.4	1.9377816981389856e-07	0.0	6.415277754702837e-07
EC:4.1.1.64	2.3551264567487497e-07	2.7715540990730786e-07	3.223637374126022e-07
EC:2.8.3.20	8.320455285717943e-07	0.0	0.0
EC:5.1.3.18 5.1.3.-	3.5326896851231284e-07	2.0582241987394928e-07	2.602081613248964e-07
EC:3.5.1.6	5.887816141871879e-07	2.212483557928443e-07	0.0
EC:1.13.11.4	6.065440122945421e-07	0.0	1.9669259435663354e-07
EC:1.11.2.4	0.0	0.0	8.016815632553514e-07
EC:5.3.3.8	2.4129181848613856e-07	2.469869038487393e-07	3.1119448028405575e-07
EC:2.7.11.2	5.750715955262121e-07	2.2182303211229997e-07	0.0
EC:3.6.1.42	0.0	3.254455541000943e-07	4.6929815033010643e-07
EC:1.3.1.71	0.0	1.0968586917678643e-07	6.77764901506437e-07
EC:3.6.1.31 3.5.4.19 1.1.1.23	4.0268081491976003e-07	7.312391278452428e-08	2.8106767491263003e-07
EC:2.7.1.161	7.518673330090929e-07	0.0	0.0
EC:2.3.1.15 2.3.1.42	1.2064590924306928e-07	1.0968586917678643e-07	5.194763949337181e-07
EC:2.4.1.223 2.4.1.224	0.0	3.5082831736950643e-07	3.90312241987345e-07
EC:3.1.3.37	5.227460853005549e-07	2.0245208934408432e-07	0.0
EC:6.3.4.13 6.3.3.1	3.2172242464818424e-07	7.312391278452428e-08	3.2815046167976783e-07
EC:3.1.4.4	0.0	3.7299081147968856e-07	3.4884057536755074e-07
EC:4.1.1.7	0.0	5.257532932228685e-07	1.8899747423775427e-07
EC:2.7.7.23	1.3068656448022786e-07	3.583340129468922e-07	2.2448783644602498e-07
EC:1.1.1.270	0.0	1.1428839675931414e-07	5.99192416976305e-07
EC:2.7.1.32	8.712437632015215e-08	9.50905147591893e-08	5.219828248377414e-07
EC:2.4.2.54	6.992237509922192e-07	0.0	0.0
EC:1.3.5.5	6.847816936101407e-07	0.0	0.0
EC:2.7.1.76 2.7.1.74	0.0	0.0	6.825929247878157e-07
EC:3.4.24.59	0.0	2.0582241987394928e-07	4.743110101381529e-07
EC:1.14.19.6 1.14.19.22	1.2742231447511459e-07	4.7530543309940783e-07	7.529219016699072e-08
EC:1.2.99.8	0.0	5.743344154997671e-07	9.834629717831714e-08
EC:3.4.14.-	0.0	2.6974127749341787e-07	4.0152524987518567e-07
EC:2.5.1.128	0.0	0.0	6.635186721444842e-07
EC:1.3.7.1	2.3551264567487497e-07	0.0	4.2524431703494715e-07
EC:3.1.2.22	0.0	0.0	6.600365349634944e-07
EC:3.2.1.187	1.20245734182375e-07	5.310370441883358e-07	0.0
EC:4.1.2.25 2.7.6.3 2.5.1.15	1.2064590924306928e-07	1.2349345192436928e-07	4.0152524987518567e-07
EC:3.4.21.48	1.20245734182375e-07	2.5232164131556996e-07	2.7104195529653715e-07
EC:1.14.99.29	0.0	2.3255405631831358e-07	4.0344265184675856e-07
EC:2.1.1.211	2.4129181848613856e-07	2.331793211011557e-07	1.6061009995007426e-07
EC:2.1.3.9	0.0	3.035888027933836e-07	3.3074557991606997e-07
EC:2.7.1.78	4.021530308102307e-08	3.560475082426829e-07	2.3763485556196978e-07
EC:1.13.11.53 1.13.11.54	2.815071215671615e-07	3.5212075182927927e-07	0.0
EC:1.13.11.11	0.0	2.1937173835357285e-07	4.001563133801657e-07
EC:4.2.2.24	2.819689326629993e-07	0.0	3.350807234593864e-07
EC:1.3.99.23	0.0	0.0	6.154423107565785e-07
EC:4.1.1.45	2.3551264567487497e-07	0.0	3.777409235226664e-07
EC:3.8.1.5	0.0	6.0418506728794e-07	0.0
EC:2.7.1.86	2.815071215671615e-07	0.0	3.212201999001485e-07
EC:1.14.11.- 1.14.11.27	2.3980202296272213e-07	2.4361657331887356e-07	1.1647703558179285e-07
EC:1.3.1.89	8.043060616204644e-08	0.0	5.179286660154808e-07
EC:1.13.11.20	1.3068656448022786e-07	1.76998684634275e-07	2.9018636655376143e-07
EC:1.5.1.5 3.5.4.9 6.3.4.3	0.0	0.0	5.972750150047321e-07
EC:3.6.1.59	2.0107651540511498e-07	0.0	3.940059601631157e-07
EC:4.1.2.27	8.043060616204644e-08	1.2349345192436928e-07	3.839802405470228e-07
EC:3.1.3.21	0.0	2.207502943573571e-07	3.6697614020703216e-07
EC:2.1.1.225	0.0	0.0	5.831951365663778e-07
EC:3.1.2.2	0.0	3.0567796910283786e-07	2.760548151045835e-07
EC:1.13.11.27	2.918116688590843e-07	4.424967115856878e-08	2.4091514992511143e-07
EC:1.8.1.19	2.479207506445321e-07	2.043368591204293e-07	1.2408232845949e-07
EC:1.8.2.2	0.0	0.0	5.621353498252601e-07
EC:1.14.19.23 1.14.19.45	0.0	0.0	5.607664133302401e-07
EC:2.6.1.58 2.6.1.28	1.6086121232409212e-07	0.0	3.9149953025909284e-07
EC:1.2.7.7	2.7207966215247e-07	0.0	2.778776732999993e-07
EC:2.3.1.37	0.0	2.1684651498684788e-07	3.316155925695772e-07
EC:3.4.23.25	1.2064590924306928e-07	1.4624782556904857e-07	2.8106767491263003e-07
EC:2.1.1.80 3.1.1.61	0.0	0.0	5.472425713151579e-07
EC:1.6.5.9	0.0	1.8280978196131072e-07	3.563598650796207e-07
EC:1.2.1.5	8.043060616204644e-08	3.656195639226214e-08	4.158054014669242e-07
EC:1.1.1.378 1.1.1.377 1.1.1.173	2.0488069915759002e-07	1.9796814993379144e-07	1.2408232845949e-07
EC:1.1.1.289	0.0	2.446209085318393e-07	2.815402987294643e-07
EC:5.2.1.4	5.227989400533e-07	0.0	0.0
EC:4.1.3.27 4.1.1.48	1.2064590924306928e-07	0.0	4.0152524987518567e-07
EC:2.6.1.7	0.0	1.5545288073410431e-07	3.6657042122238143e-07
EC:1.7.1.4	0.0	0.0	5.197430541538243e-07
EC:1.1.1.283	1.2064590924306928e-07	1.0968586917678643e-07	2.862653712473443e-07
EC:2.1.1.201	0.0	0.0	5.119571052216486e-07
EC:2.4.2.- 4.1.3.-	1.2064590924306928e-07	1.0968586917678643e-07	2.8106767491263003e-07
[truncated: 224 more rows]
