# Supplementary material for: Qifuyin improves physiological frailty by regulating the intestinal flora in 3xTg-AD mice
Source: Front Microbiol. 2026 Apr 1;17:1753643. doi: 10.3389/fmicb.2026.1753643 (PMC13079586; doi:10.3389/fmicb.2026.1753643)
Supplement: Supplementary file 1 [file Data_Sheet_1.zip › Original data/Figure6/KeggKO.xls]

#ID	Con	Mod	QFY
K03088	34969.42857142857	28272.928571428572	29757.071428571428
K02004	21598.35714285714	18564.285714285714	17909.785714285714
K07133	20449.928571428572	10046.07142857143	13011.42857142857
K02003	15304.42857142857	14356.857142857143	12540.42857142857
K01990	13008.5	15777.07142857143	13378.285714285714
K01992	11297.92857142857	12598.57142857143	11711.0
K06147	11603.142857142857	10773.357142857143	11336.714285714286
K07126	12068.285714285714	12448.07142857143	8046.357142857143
K01154	11124.42857142857	9825.857142857143	11055.57142857143
K03655	12159.0	8440.142857142857	10959.857142857143
K01190	11673.285714285714	8945.142857142857	10039.0
K07484	8001.357142857143	10591.714285714286	10236.142857142857
K05349	10114.5	8513.0	9252.785714285714
K03496	7723.071428571428	8735.285714285714	9889.357142857143
K00558	10208.0	5789.571428571428	8237.142857142857
K03427	8307.57142857143	7246.928571428572	7621.571428571428
K03406	7409.142857142857	10303.214285714286	5256.142857142857
K03169	7674.285714285715	7335.785714285715	7728.285714285715
K03530	7959.142857142857	5706.142857142857	8039.071428571428
K03497	6157.357142857143	7366.357142857143	7376.857142857143
K06871	7104.071428571428	5533.214285714285	8194.07142857143
K01153	6592.785714285715	6353.285714285715	6704.428571428572
K06180	6390.142857142857	6061.785714285715	6621.642857142857
K06889	6877.357142857143	5810.642857142857	5739.285714285715
K02014	7173.857142857143	4898.571428571428	6188.357142857143
K03654	6696.142857142857	4989.857142857143	5834.357142857143
K07154	7856.214285714285	3433.8571428571427	5778.5
K03797	6136.214285714285	4860.285714285715	6008.428571428572
K01448	5531.357142857143	6281.142857142857	5162.857142857143
K02355	5490.428571428572	5496.071428571428	5760.5
K01897	6203.142857142857	4673.285714285715	5703.0
K02529	4787.5	6564.428571428572	4785.142857142857
K03100	5891.785714285715	5456.642857142857	4787.714285714285
K01955	5491.714285714285	5060.5	5265.428571428572
K07496	4282.428571428572	6002.928571428572	5160.785714285715
K03111	3759.8571428571427	6022.928571428572	5186.857142857143
K03671	4840.857142857143	4596.142857142857	5421.714285714285
K03657	4792.142857142857	5096.928571428572	4943.071428571428
K06142	5444.0	3813.1428571428573	5550.5
K03205	4547.714285714285	5749.142857142857	4354.785714285715
K00951	5205.285714285715	3989.785714285714	5228.714285714285
K02005	5478.5	4025.3571428571427	4665.642857142857
K02078	4931.928571428572	4463.571428571428	4559.571428571428
K01915	4648.285714285715	4597.857142857143	4701.642857142857
K03701	4760.428571428572	4326.428571428572	4848.142857142857
K12373	4195.357142857143	5154.428571428572	4159.214285714285
K08303	4821.785714285715	4324.642857142857	4344.857142857143
K02315	4532.285714285715	4914.642857142857	3868.0714285714284
K03585	4582.642857142857	3886.6428571428573	4053.9285714285716
K00615	4091.3571428571427	4467.214285714285	3915.6428571428573
K00764	4144.357142857143	4018.214285714286	4292.285714285715
K03424	4192.428571428572	4156.571428571428	4094.9285714285716
K02342	4154.285714285715	3323.8571428571427	4759.714285714285
K07052	3873.714285714286	4129.571428571428	4220.642857142857
K01785	4807.642857142857	3176.5714285714284	4125.428571428572
K02314	3689.714285714286	4346.071428571428	4052.5714285714284
K07240	4362.0	3625.3571428571427	4087.9285714285716
K07407	4435.857142857143	3509.785714285714	3926.714285714286
K00059	3784.4285714285716	4051.785714285714	4000.6428571428573
K00876	4261.285714285715	3310.4285714285716	4260.571428571428
K06921	4713.285714285715	2252.6428571428573	4861.714285714285
K03499	3950.4285714285716	3854.5	3971.0
K01091	3975.1428571428573	4054.0	3719.6428571428573
K07568	4129.142857142857	3453.785714285714	4019.214285714286
K01784	3839.8571428571427	3881.9285714285716	3772.785714285714
K02428	4015.0	3460.1428571428573	3951.9285714285716
K01185	3618.4285714285716	3063.9285714285716	4527.0
K02470	3619.3571428571427	3939.9285714285716	3617.1428571428573
K07107	3976.714285714286	3027.714285714286	4074.3571428571427
K01206	3920.5	3605.785714285714	3431.0
K20074	4300.214285714285	3515.9285714285716	3042.6428571428573
K03466	3830.785714285714	3453.214285714286	3568.5
K03832	4041.214285714286	2753.6428571428573	4015.5714285714284
K00791	3764.1428571428573	3302.6428571428573	3705.0
K00262	3884.785714285714	3262.8571428571427	3601.6428571428573
K04043	3573.714285714286	3651.785714285714	3503.5
K07056	3707.785714285714	3322.714285714286	3660.4285714285716
K01187	3950.0	3378.714285714286	3351.8571428571427
K02337	3434.9285714285716	3636.5714285714284	3602.1428571428573
K02406	3680.0714285714284	4497.928571428572	2445.285714285714
K00012	4410.0	2683.5714285714284	3528.5
K00527	3413.214285714286	3697.714285714286	3504.5
K03046	3448.5	3564.5	3594.0714285714284
K01262	3791.0714285714284	3347.785714285714	3449.4285714285716
K07713	3736.214285714286	2928.5	3891.6428571428573
K03308	3806.5714285714284	3321.285714285714	3276.214285714286
K03798	3270.4285714285716	3744.0714285714284	3374.6428571428573
K03043	3350.4285714285716	3528.5	3507.285714285714
K01265	3347.285714285714	3672.6428571428573	3352.5714285714284
K03561	3755.285714285714	2898.1428571428573	3712.5714285714284
K04759	3322.8571428571427	3650.6428571428573	3338.4285714285716
K03086	3287.5714285714284	3629.5	3340.214285714286
K07114	3826.285714285714	2777.785714285714	3645.5
K03070	3245.5	3544.8571428571427	3443.1428571428573
K02469	3352.8571428571427	3525.1428571428573	3350.214285714286
K01104	3034.714285714286	3463.0	3663.3571428571427
K01885	3669.785714285714	3076.3571428571427	3292.3571428571427
K02358	3311.5	3328.8571428571427	3325.0714285714284
K07483	2287.9285714285716	5072.5	2589.5714285714284
K01338	4242.0	2914.6428571428573	2781.714285714286
K02335	3260.8571428571427	3536.0	3058.214285714286
K00266	3288.4285714285716	3126.785714285714	3397.9285714285716
K00648	3740.3571428571427	2903.0714285714284	3169.4285714285716
K03498	3368.4285714285716	3120.285714285714	3307.4285714285716
K07027	3791.714285714286	2419.3571428571427	3552.5
K03217	3150.5	3353.714285714286	3237.5
K01358	3060.0	3461.285714285714	3217.6428571428573
K00948	3049.214285714286	3349.714285714286	3314.3571428571427
K02601	3085.6428571428573	3453.1428571428573	3159.785714285714
K06158	3261.0	3046.0	3298.5714285714284
K00971	3938.214285714286	2706.285714285714	2942.4285714285716
K12132	3323.1428571428573	3170.714285714286	3081.285714285714
K03040	3041.785714285714	3320.9285714285716	3211.6428571428573
K03076	3045.6428571428573	3248.285714285714	3279.1428571428573
K04763	3131.8571428571427	3331.1428571428573	3092.3571428571427
K03545	2958.5714285714284	3451.4285714285716	3128.1428571428573
K03773	3644.214285714286	2442.4285714285716	3441.8571428571427
K00640	3621.8571428571427	2867.214285714286	2957.6428571428573
K05970	3999.0	2235.785714285714	3209.9285714285716
K01869	3142.9285714285716	3144.214285714286	3143.0
K01874	3087.1428571428573	3207.785714285714	3131.0714285714284
K00991	3336.0	3181.8571428571427	2878.0714285714284
K01270	3472.8571428571427	2810.214285714286	3101.8571428571427
K00384	2805.5	3487.1428571428573	3091.714285714286
K06950	3278.285714285714	2901.6428571428573	3195.4285714285716
K00566	2945.4285714285716	3464.8571428571427	2948.785714285714
K03531	3140.9285714285716	3025.214285714286	3173.5
K00788	3398.6428571428573	2749.714285714286	3167.9285714285716
K03324	3136.0714285714284	3229.5714285714284	2932.714285714286
K01952	3013.714285714286	3287.214285714286	2994.4285714285716
K03624	3002.6428571428573	3161.9285714285716	3097.0
K00677	3329.785714285714	2553.785714285714	3369.0
K03569	3076.0714285714284	3191.5714285714284	2978.5714285714284
K00174	3530.0	2473.1428571428573	3212.8571428571427
K01624	2957.8571428571427	3162.0	3074.785714285714
K03630	3085.214285714286	3155.785714285714	2950.5714285714284
K09808	3500.0	2428.4285714285716	3257.4285714285716
K07001	3285.4285714285716	2743.6428571428573	3146.4285714285716
K01284	3386.285714285714	2413.1428571428573	3368.714285714286
K15923	3465.214285714286	2582.1428571428573	3107.6428571428573
K01537	2891.714285714286	2898.0714285714284	3356.5
K07025	3277.0714285714284	2942.714285714286	2923.785714285714
K00847	3096.714285714286	2948.714285714286	3094.9285714285716
K03495	3026.5714285714284	3150.0	2963.0714285714284
K03771	3330.8571428571427	2497.714285714286	3308.5714285714284
K00134	2990.1428571428573	3113.285714285714	3030.8571428571427
K01873	3004.0714285714284	3117.5714285714284	2999.5714285714284
K02931	2935.3571428571427	3080.714285714286	3049.1428571428573
K02961	3019.1428571428573	3050.3571428571427	2983.785714285714
K00845	3090.214285714286	2910.714285714286	3033.1428571428573
K02316	2849.0714285714284	3258.4285714285716	2922.1428571428573
K01740	3290.5	2876.285714285714	2851.0
K00175	3451.8571428571427	2412.5714285714284	3153.214285714286
K02600	2991.0714285714284	3100.5	2904.785714285714
K02904	2961.3571428571427	3063.714285714286	2970.1428571428573
K00925	2756.0	3138.285714285714	3083.8571428571427
K04567	2935.0	2999.0	3024.285714285714
K03544	2948.785714285714	3084.5714285714284	2923.5
K02338	2855.8571428571427	3073.4285714285716	3025.285714285714
K00812	3395.4285714285716	2371.9285714285716	3181.8571428571427
K01887	2973.5714285714284	3035.285714285714	2934.6428571428573
K01872	2905.714285714286	3086.0714285714284	2945.0
K00762	3200.5714285714284	2704.714285714286	3029.9285714285716
K02892	2866.5714285714284	3066.5714285714284	2982.5714285714284
K03469	2899.214285714286	3139.6428571428573	2863.714285714286
K01870	2851.5714285714284	3029.785714285714	2993.4285714285716
K00688	2867.8571428571427	2995.285714285714	2983.9285714285716
K02992	2848.5	3028.785714285714	2967.214285714286
K00560	3080.8571428571427	2454.0	3309.5
K14155	3101.714285714286	2542.1428571428573	3183.5714285714284
K01783	2942.4285714285716	3124.4285714285716	2758.4285714285716
K02990	2831.214285714286	3020.8571428571427	2972.0
K01972	2819.4285714285716	3031.8571428571427	2969.6428571428573
K01876	2973.5714285714284	2962.4285714285716	2875.0714285714284
K01991	2969.9285714285716	2583.0	3256.714285714286
K03327	3206.4285714285716	2283.4285714285716	3315.6428571428573
K01847	3296.5	2302.785714285714	3204.6428571428573
K03555	3176.1428571428573	2677.4285714285716	2927.4285714285716
K02519	2928.0714285714284	3005.1428571428573	2837.785714285714
K02926	2899.1428571428573	2987.8571428571427	2870.5
K01462	2647.9285714285716	3192.0	2916.785714285714
K04096	2921.785714285714	2909.4285714285716	2907.214285714286
K02906	2850.1428571428573	3004.285714285714	2882.285714285714
K02863	2894.214285714286	2913.285714285714	2920.285714285714
K04069	2710.785714285714	3038.214285714286	2959.5
K03168	2953.0	2845.4285714285716	2906.8571428571427
K01810	2905.214285714286	2932.5	2852.9285714285716
K01875	2851.214285714286	2927.6428571428573	2894.4285714285716
K02313	2761.714285714286	2994.8571428571427	2900.785714285714
K02982	2824.6428571428573	2980.8571428571427	2842.285714285714
K02864	2850.5714285714284	2921.785714285714	2869.5714285714284
K01951	2753.9285714285716	3017.0	2867.0714285714284
K01868	2764.8571428571427	2989.5	2883.5714285714284
K01710	2709.1428571428573	2956.785714285714	2970.8571428571427
K04079	2988.714285714286	2880.5	2760.0
K01866	2841.9285714285716	2958.5714285714284	2817.5
K03977	2898.6428571428573	2878.785714285714	2837.5
K02878	2787.214285714286	2945.785714285714	2881.785714285714
K03553	2889.0714285714284	2942.4285714285716	2780.285714285714
K01652	2932.785714285714	3145.3571428571427	2532.1428571428573
K03703	2934.8571428571427	2854.3571428571427	2812.3571428571427
K06942	2852.5714285714284	2902.714285714286	2839.4285714285716
K02946	2772.4285714285716	2915.714285714286	2892.0714285714284
K01883	2824.1428571428573	2895.5714285714284	2839.285714285714
K00790	2719.214285714286	3047.4285714285716	2784.5714285714284
K00789	2831.6428571428573	2956.3571428571427	2758.5714285714284
K03152	3018.214285714286	2496.714285714286	3021.4285714285716
K07098	2749.285714285714	3069.214285714286	2713.5
K03686	2797.0714285714284	3085.714285714286	2643.9285714285716
K02933	2780.1428571428573	2974.4285714285716	2753.0
K01811	3669.5	2142.0714285714284	2695.785714285714
K02836	2749.8571428571427	2923.6428571428573	2827.1428571428573
K03737	2915.9285714285716	2558.285714285714	3000.714285714286
K02357	2782.4285714285716	2928.9285714285716	2752.5714285714284
K03702	2733.785714285714	2903.5	2826.0
K02429	3149.5	2211.285714285714	3094.5714285714284
K02895	2728.0	2909.0	2814.4285714285716
K00067	2660.0714285714284	2821.8571428571427	2967.5714285714284
K02945	2845.285714285714	2698.214285714286	2878.8571428571427
K02994	2717.0	2880.5714285714284	2809.714285714286
K00602	2862.785714285714	2760.6428571428573	2766.214285714286
K01928	2748.1428571428573	2845.0	2792.1428571428573
K05366	2764.3571428571427	2789.5714285714284	2831.214285714286
K01937	2659.6428571428573	2903.3571428571427	2812.8571428571427
K01714	2738.0	2811.785714285714	2824.3571428571427
K03924	2883.0	2566.285714285714	2900.1428571428573
K01520	2800.3571428571427	2835.0714285714284	2702.6428571428573
K02867	2723.714285714286	2808.0714285714284	2795.5
K02988	2686.5	2886.0714285714284	2754.6428571428573
K02952	2656.6428571428573	2901.214285714286	2764.5714285714284
K02871	2673.5	2873.785714285714	2770.5714285714284
K02986	2722.785714285714	2861.1428571428573	2730.5714285714284
K02890	2666.4285714285716	2880.285714285714	2759.214285714286
K06207	2759.785714285714	2757.5	2772.714285714286
K01000	2787.285714285714	2748.5	2730.5714285714284
K12573	2805.8571428571427	2722.5	2736.4285714285716
K02967	2754.5714285714284	2826.6428571428573	2666.214285714286
K07079	3007.714285714286	2605.4285714285716	2630.714285714286
K02564	2384.285714285714	2950.285714285714	2909.0714285714284
K00604	2791.0	2736.1428571428573	2715.1428571428573
K02356	2573.214285714286	2894.1428571428573	2766.0714285714284
K01867	2635.714285714286	2878.714285714286	2718.785714285714
K07478	2606.214285714286	2854.285714285714	2772.5714285714284
K03595	2807.8571428571427	2675.0	2750.0
K02965	2630.214285714286	2844.0	2750.8571428571427
K03723	2724.9285714285716	2774.1428571428573	2725.4285714285716
K01610	2723.285714285714	2630.9285714285716	2867.8571428571427
K10206	3048.4285714285716	2406.3571428571427	2758.285714285714
K00927	2603.214285714286	2835.785714285714	2772.785714285714
K01925	2776.5714285714284	2753.214285714286	2680.8571428571427
K00973	2401.0714285714284	2862.214285714286	2898.3571428571427
K01424	2638.214285714286	2785.0714285714284	2729.3571428571427
K00024	2910.8571428571427	2231.1428571428573	3002.5714285714284
K06131	2472.214285714286	2784.714285714286	2884.0
K01881	2584.5	2782.9285714285716	2772.6428571428573
K03718	2982.8571428571427	2214.9285714285716	2932.714285714286
K02879	2650.0714285714284	2811.214285714286	2664.9285714285716
K01890	2732.8571428571427	2688.5714285714284	2694.5714285714284
K02343	2711.5	2796.285714285714	2590.5
K01662	2711.285714285714	2648.714285714286	2720.285714285714
K02886	2643.0714285714284	2830.8571428571427	2602.6428571428573
K02874	2626.8571428571427	2828.0714285714284	2616.785714285714
K02881	2606.3571428571427	2781.5	2683.6428571428573
K02518	2675.214285714286	2614.4285714285716	2757.4285714285716
K02948	2606.8571428571427	2781.214285714286	2658.5
K07462	2723.8571428571427	2719.0714285714284	2598.785714285714
K03588	2683.785714285714	2717.6428571428573	2634.0
K03687	2635.0	2754.0	2612.3571428571427
K01803	2495.3571428571427	2806.285714285714	2689.214285714286
K01209	3039.714285714286	2202.4285714285716	2747.1428571428573
K03596	2570.714285714286	2685.1428571428573	2713.5714285714284
K02950	2532.785714285714	2744.5	2690.5714285714284
K00939	2625.3571428571427	2700.214285714286	2641.8571428571427
K04068	2832.4285714285716	2556.4285714285716	2575.214285714286
K02876	2617.785714285714	2739.214285714286	2606.8571428571427
K03438	2679.214285714286	2722.6428571428573	2561.214285714286
K00145	2975.0	2278.0	2682.5
K04077	2544.1428571428573	2772.6428571428573	2618.4285714285716
K07085	2623.785714285714	2254.6428571428573	3049.3571428571427
K02016	2782.0714285714284	2448.5714285714284	2692.0714285714284
K02015	2778.0	2499.0	2638.4285714285716
K00928	2506.9285714285716	2744.714285714286	2652.5
K02939	2460.285714285714	2813.0	2630.1428571428573
K03101	2597.8571428571427	2690.1428571428573	2613.8571428571427
K07636	2493.6428571428573	2624.4285714285716	2777.4285714285716
K03439	2638.4285714285716	2680.1428571428573	2573.5714285714284
K02838	2626.0	2670.714285714286	2591.5
K00962	2720.714285714286	2659.5	2495.4285714285716
K15633	2702.1428571428573	2631.0714285714284	2540.9285714285716
K00760	2471.9285714285716	2838.5	2549.285714285714
K00942	2400.5	2686.9285714285716	2765.4285714285716
K00950	2876.0	2221.1428571428573	2753.285714285714
K01756	2556.3571428571427	2673.4285714285716	2620.4285714285716
K02528	2628.3571428571427	2695.285714285714	2520.785714285714
K01929	2577.5714285714284	2665.0	2591.5
K01924	2658.4285714285716	2619.8571428571427	2546.9285714285716
K03711	2800.0	2392.0714285714284	2631.1428571428573
K01775	2598.714285714286	2679.4285714285716	2535.6428571428573
K18682	2591.714285714286	2620.8571428571427	2600.0
K06941	2931.1428571428573	2464.5714285714284	2412.285714285714
K03091	2509.285714285714	3144.785714285714	2153.0
K03307	3066.214285714286	2076.0	2651.1428571428573
K07058	2589.714285714286	2590.0714285714284	2593.0714285714284
K02025	2583.6428571428573	3032.214285714286	2148.8571428571427
K02026	2618.9285714285716	3026.1428571428573	2110.0714285714284
K03106	2580.5	2607.1428571428573	2564.6428571428573
K01689	2496.9285714285716	2570.5	2674.0
K02963	2515.5714285714284	2603.785714285714	2620.0714285714284
K03650	2563.785714285714	2598.0714285714284	2562.0
K01939	2462.6428571428573	2628.714285714286	2626.1428571428573
K01921	2495.8571428571427	2649.3571428571427	2553.0
K02040	2701.4285714285716	2353.285714285714	2641.8571428571427
K01892	2480.214285714286	2643.5	2568.6428571428573
K02503	2598.5	2556.5714285714284	2528.5714285714284
K02341	2568.5714285714284	2576.714285714286	2536.285714285714
K09903	2606.0714285714284	2589.785714285714	2476.0
K00088	2467.0714285714284	2631.8571428571427	2562.0
K07075	3544.285714285714	1579.5	2530.785714285714
K00700	2561.4285714285716	2431.9285714285716	2651.285714285714
K09811	2570.214285714286	2580.9285714285716	2483.0714285714284
K03695	2610.5	2477.285714285714	2542.6428571428573
K01923	2552.714285714286	2556.0714285714284	2521.4285714285716
K01889	2518.0	2566.6428571428573	2541.8571428571427
K06153	2558.714285714286	2524.1428571428573	2540.9285714285716
K02520	2461.1428571428573	2575.5	2585.0
K04066	2534.6428571428573	2587.714285714286	2472.214285714286
K11754	2468.214285714286	2621.0714285714284	2504.0714285714284
K03629	2494.714285714286	2591.0714285714284	2505.6428571428573
K02884	2529.0	2533.214285714286	2528.5714285714284
K11749	2482.0714285714284	2566.6428571428573	2531.6428571428573
K01933	2534.3571428571427	2628.0	2416.785714285714
K03215	2362.3571428571427	2614.4285714285716	2595.714285714286
K09458	2613.214285714286	2513.5714285714284	2417.1428571428573
K01956	2407.785714285714	2511.8571428571427	2623.6428571428573
K00849	2408.285714285714	2324.8571428571427	2809.4285714285716
K09748	2528.214285714286	2478.5714285714284	2493.4285714285716
K00057	2528.6428571428573	2479.8571428571427	2485.0714285714284
K00806	2503.0	2610.785714285714	2377.214285714286
K06173	2506.9285714285716	2607.9285714285716	2373.785714285714
K01491	2470.4285714285716	2586.0	2428.1428571428573
K02835	2388.4285714285716	2594.214285714286	2497.8571428571427
K02563	2569.6428571428573	2529.714285714286	2380.3571428571427
K09955	3403.5714285714284	1749.4285714285713	2323.785714285714
K01835	2420.0714285714284	2426.0	2628.9285714285716
K02238	2503.4285714285716	2498.1428571428573	2468.785714285714
K07491	2233.0714285714284	3093.5	2140.9285714285716
K01791	2424.5714285714284	2323.285714285714	2711.3571428571427
K03536	2446.4285714285716	2575.214285714286	2433.714285714286
K03570	2559.714285714286	2448.5	2443.5714285714284
K01893	2510.0	2369.8571428571427	2568.9285714285716
K00703	2359.5714285714284	2580.285714285714	2502.214285714286
K00981	2421.3571428571427	2593.714285714286	2415.0
K06168	2650.714285714286	2378.785714285714	2396.0
K02860	2493.785714285714	2487.214285714286	2439.9285714285716
K01126	2247.1428571428573	2486.1428571428573	2685.9285714285716
K03501	2382.4285714285716	2579.0	2456.285714285714
K00784	2492.1428571428573	2256.0714285714284	2649.6428571428573
K02111	2360.5	2464.1428571428573	2565.0
K03589	2604.5714285714284	2329.6428571428573	2448.5
K02834	2460.0	2448.285714285714	2470.8571428571427
K03979	2489.285714285714	2482.0714285714284	2402.285714285714
K01880	2573.3571428571427	2299.6428571428573	2491.5
K06925	2405.9285714285716	2515.6428571428573	2436.5
K02112	2371.4285714285716	2437.0	2546.0714285714284
K03625	2409.214285714286	2437.5	2506.6428571428573
K02968	2469.6428571428573	2372.1428571428573	2511.5
K05515	2598.714285714286	2403.9285714285716	2344.4285714285716
K04078	2351.0	2544.9285714285716	2451.1428571428573
K04075	2422.4285714285716	2522.5	2390.4285714285716
K01056	2394.1428571428573	2538.8571428571427	2396.785714285714
K07258	2226.714285714286	3081.0714285714284	2011.7142857142858
K01619	2506.714285714286	2332.285714285714	2464.785714285714
K02996	2420.4285714285716	2487.6428571428573	2385.1428571428573
K07386	2676.8571428571427	1861.642857142857	2726.9285714285716
K02935	2378.5	2490.1428571428573	2396.285714285714
K02027	2146.0714285714284	2950.9285714285716	2151.9285714285716
K06187	2373.9285714285716	2458.4285714285716	2405.214285714286
K00858	2415.4285714285716	2550.9285714285716	2259.6428571428573
K03110	2404.4285714285716	2408.3571428571427	2403.714285714286
K05592	2415.9285714285716	2329.214285714286	2464.5
K00215	2432.1428571428573	2500.4285714285716	2270.3571428571427
K01409	2346.5	2496.8571428571427	2358.8571428571427
K02493	2441.8571428571427	2431.0	2324.1428571428573
K01224	2205.1428571428573	2270.0	2699.9285714285716
K10773	2423.285714285714	2371.5	2371.1428571428573
K03664	2333.714285714286	2415.714285714286	2415.6428571428573
K00891	2492.6428571428573	2375.8571428571427	2278.714285714286
K03281	2782.0	1711.857142857143	2650.3571428571427
K01790	2236.5	2362.714285714286	2542.1428571428573
K00859	2397.1428571428573	2317.9285714285716	2421.785714285714
K02909	2186.5	2494.4285714285716	2455.214285714286
K02115	2362.1428571428573	2328.714285714286	2443.8571428571427
K00058	2369.714285714286	2382.8571428571427	2377.0
K12410	2481.714285714286	2335.714285714286	2304.714285714286
K01223	1255.0	3436.9285714285716	2426.9285714285716
K07138	3111.8571428571427	1866.0	2140.714285714286
K03550	2305.285714285714	2420.6428571428573	2389.0
K01755	2475.3571428571427	2298.3571428571427	2340.4285714285716
K17836	2468.6428571428573	1871.0	2772.6428571428573
K01945	2366.0714285714284	2423.714285714286	2322.3571428571427
K05837	2386.714285714286	2307.5	2416.8571428571427
K00655	2278.6428571428573	2433.3571428571427	2397.0
K02887	2290.0714285714284	2434.714285714286	2383.6428571428573
K00600	2299.714285714286	2397.214285714286	2409.785714285714
K02340	2372.285714285714	2301.4285714285716	2432.8571428571427
K11753	2443.785714285714	2378.5	2280.4285714285716
K01821	2488.8571428571427	1848.7857142857142	2755.714285714286
K03524	2399.0	2484.0	2210.1428571428573
K00954	2362.785714285714	2386.3571428571427	2342.0
K03978	2357.714285714286	2375.714285714286	2353.3571428571427
K03470	2415.714285714286	2381.214285714286	2281.3571428571427
K03551	2415.0	2385.285714285714	2277.4285714285716
K02109	2324.0	2301.0	2449.5714285714284
K00969	2296.3571428571427	2383.5	2381.285714285714
K03696	2375.8571428571427	2235.785714285714	2445.214285714286
K00826	2403.4285714285716	2265.6428571428573	2377.8571428571427
K02970	2336.5714285714284	2379.214285714286	2329.6428571428573
K03177	2332.9285714285716	2400.0714285714284	2310.6428571428573
K02108	2302.4285714285716	2327.4285714285716	2411.5714285714284
K00133	2345.1428571428573	2375.8571428571427	2318.8571428571427
K04485	2327.5	2365.8571428571427	2340.5714285714284
K07456	2306.0	2285.0714285714284	2434.8571428571427
K00773	2321.6428571428573	2375.1428571428573	2325.5714285714284
K00783	2354.8571428571427	2334.6428571428573	2331.0714285714284
K01776	2311.9285714285716	2358.1428571428573	2348.5
K00761	2351.1428571428573	2213.9285714285716	2450.785714285714
K15634	1365.142857142857	3031.714285714286	2615.285714285714
K00554	2378.714285714286	2326.785714285714	2301.0714285714284
K03572	2325.785714285714	2288.5	2384.8571428571427
K03665	2339.714285714286	2191.6428571428573	2461.6428571428573
K03734	2387.5	2178.3571428571427	2418.5714285714284
K12257	2577.1428571428573	1950.7857142857142	2448.285714285714
K02956	2248.0714285714284	2406.3571428571427	2318.3571428571427
K01591	2374.0	2293.1428571428573	2302.9285714285716
K00609	2274.714285714286	2316.5	2376.285714285714
K02959	2324.0714285714284	2379.6428571428573	2263.5
K03437	2413.8571428571427	2175.3571428571427	2373.0
K09812	2324.5	2307.214285714286	2325.6428571428573
K00705	2397.214285714286	2286.1428571428573	2265.3571428571427
K00075	2280.5	2436.0	2231.5
K01493	2239.285714285714	2213.5714285714284	2473.5714285714284
K03631	2266.714285714286	2339.3571428571427	2310.214285714286
K07322	2951.3571428571427	1499.0	2457.214285714286
K01735	2430.8571428571427	2293.3571428571427	2182.1428571428573
K03590	2346.3571428571427	2206.0714285714284	2328.714285714286
K02888	2063.214285714286	2479.4285714285716	2330.5714285714284
K01586	2172.0714285714284	2394.4285714285716	2303.714285714286
K03310	2355.3571428571427	2337.6428571428573	2176.4285714285716
K01278	2635.0714285714284	1877.9285714285713	2354.0714285714284
K16089	2941.714285714286	1827.857142857143	2096.0
K01738	2265.1428571428573	2575.1428571428573	2023.857142857143
K00661	3011.5714285714284	1785.857142857143	2066.214285714286
K02013	2257.3571428571427	2211.0	2386.714285714286
K02916	2076.0714285714284	2406.785714285714	2367.0
K06217	2289.785714285714	2196.8571428571427	2350.9285714285716
K07316	2472.1428571428573	2039.2142857142858	2323.285714285714
K01809	2346.4285714285716	2149.785714285714	2334.714285714286
K02030	1560.642857142857	3141.3571428571427	2124.5
K01465	2209.5714285714284	2423.3571428571427	2174.5714285714284
K03574	2184.214285714286	2592.0714285714284	2026.142857142857
K01572	2374.1428571428573	2179.6428571428573	2247.6428571428573
K03601	2389.3571428571427	2213.3571428571427	2197.1428571428573
K03581	2083.8571428571427	2152.285714285714	2561.6428571428573
K11085	2533.214285714286	2086.285714285714	2158.3571428571427
K00014	2318.785714285714	2229.5714285714284	2199.714285714286
K01156	2450.785714285714	1628.5	2665.285714285714
K09710	2226.714285714286	2301.3571428571427	2215.714285714286
K03292	2670.785714285714	1953.2857142857142	2117.9285714285716
K02029	1552.857142857143	3120.8571428571427	2062.5
K00850	2224.0	2226.285714285714	2278.6428571428573
K07082	2321.5	2259.785714285714	2147.3571428571427
K02113	2209.8571428571427	2239.0714285714284	2276.5714285714284
K01179	2978.6428571428573	1479.0714285714287	2267.714285714286
K01258	2154.714285714286	2134.0	2423.214285714286
K07095	2054.714285714286	2364.5	2289.5
K03768	2049.4285714285716	2517.1428571428573	2140.5
K07391	2442.285714285714	2140.5714285714284	2109.4285714285716
K00945	2257.1428571428573	2161.8571428571427	2266.3571428571427
K07273	2685.714285714286	1738.7857142857142	2254.0
K03526	2347.4285714285716	2202.3571428571427	2126.214285714286
K03210	2107.4285714285716	2257.0714285714284	2309.9285714285716
K09761	2288.785714285714	2212.8571428571427	2171.3571428571427
K07566	2219.285714285714	2211.3571428571427	2241.1428571428573
K06881	2263.0714285714284	2060.1428571428573	2346.785714285714
K00567	2205.714285714286	2403.8571428571427	2059.0
K10947	2071.4285714285716	2362.0714285714284	2234.5714285714284
K01653	2196.5	2416.4285714285716	2054.285714285714
K03648	2243.1428571428573	2180.5	2242.3571428571427
K03584	2307.1428571428573	2217.6428571428573	2141.0714285714284
K03305	2541.714285714286	1747.2857142857142	2370.1428571428573
K06949	2210.0714285714284	2089.9285714285716	2356.9285714285716
K03075	2244.9285714285716	2209.0	2201.8571428571427
K00820	2191.8571428571427	2292.214285714286	2171.5
K09013	2295.785714285714	2049.6428571428573	2307.5
K01940	2199.0	2296.285714285714	2157.214285714286
K03628	2316.285714285714	2118.3571428571427	2211.5714285714284
K00099	2286.8571428571427	2264.8571428571427	2092.6428571428573
K02899	2184.8571428571427	2282.3571428571427	2165.8571428571427
K03527	2338.785714285714	2169.9285714285716	2122.0714285714284
K07271	2377.285714285714	2159.285714285714	2093.4285714285716
K00831	2269.8571428571427	1995.7857142857142	2357.714285714286
K07447	2168.785714285714	2274.785714285714	2174.1428571428573
K07088	1996.2857142857142	2248.1428571428573	2369.714285714286
K06223	2028.4285714285713	2780.785714285714	1804.142857142857
K06969	2254.1428571428573	2146.3571428571427	2212.6428571428573
K00873	2052.0714285714284	2408.5714285714284	2135.9285714285716
K02114	2199.785714285714	2126.6428571428573	2264.9285714285716
K02837	2183.0714285714284	2000.2142857142858	2397.9285714285716
K01006	2332.0	1953.5	2291.214285714286
K07089	2306.1428571428573	2316.0	1940.642857142857
K12308	2330.0714285714284	2176.1428571428573	2043.357142857143
K07720	2225.714285714286	2596.0	1720.2857142857142
K00645	2245.785714285714	2202.214285714286	2091.6428571428573
K02687	2162.785714285714	2159.6428571428573	2216.0714285714284
K03744	2081.0714285714284	2126.5714285714284	2308.8571428571427
K00759	2254.6428571428573	2050.0714285714284	2209.4285714285716
K03565	2214.8571428571427	2111.1428571428573	2170.0
K01733	2180.714285714286	2186.8571428571427	2125.214285714286
K07263	2334.0714285714284	1775.0	2360.285714285714
K00919	2172.4285714285716	2173.6428571428573	2120.9285714285716
K02035	1550.9285714285713	2635.9285714285716	2274.4285714285716
K01808	2180.214285714286	2158.785714285714	2118.5
K00625	2212.785714285714	2099.3571428571427	2127.6428571428573
K01953	1971.857142857143	2802.714285714286	1662.2857142857142
K07137	2312.9285714285716	2008.2857142857142	2113.6428571428573
K01129	2382.714285714286	1865.642857142857	2163.285714285714
K02622	2184.5714285714284	1874.142857142857	2352.4285714285716
K05808	2057.6428571428573	2197.0	2139.714285714286
K03218	1997.7857142857142	2245.8571428571427	2143.6428571428573
K00571	1662.2142857142858	2415.714285714286	2282.3571428571427
K01534	2031.7857142857142	2396.5714285714284	1930.5714285714287
K18220	2154.714285714286	2180.0	2019.4285714285713
K12340	2631.1428571428573	1550.5	2167.1428571428573
K19271	2418.9285714285716	1571.5	2348.5
K02621	2153.0714285714284	1895.642857142857	2288.214285714286
K01613	2233.9285714285716	1991.4285714285713	2103.1428571428573
K01711	2359.3571428571427	1930.357142857143	2035.2142857142858
K06178	2102.785714285714	2076.5714285714284	2135.4285714285716
K02110	2026.142857142857	2090.8571428571427	2194.3571428571427
K17318	2424.3571428571427	2315.785714285714	1562.357142857143
K13789	2092.5714285714284	2016.4285714285713	2189.3571428571427
K00525	2051.714285714286	2012.9285714285713	2231.3571428571427
K00652	2251.8571428571427	1712.142857142857	2310.285714285714
K10117	1990.642857142857	2476.9285714285716	1800.142857142857
K04486	2020.357142857143	2157.1428571428573	2084.1428571428573
K00287	2204.5	1976.2857142857142	2070.6428571428573
K01934	2019.857142857143	2080.0	2146.5714285714284
K06959	2098.0	1957.0	2187.285714285714
K00800	1977.357142857143	2254.9285714285716	2008.4285714285713
K02954	2204.1428571428573	1911.4285714285713	2118.4285714285716
K07444	2296.8571428571427	1784.0714285714287	2152.4285714285716
K09014	2161.9285714285716	1855.7857142857142	2208.0
K03118	2391.714285714286	1762.7857142857142	2052.8571428571427
K07277	2190.0714285714284	1877.142857142857	2134.8571428571427
K01950	2276.0714285714284	1796.5714285714287	2125.714285714286
K01142	1848.4285714285713	2098.3571428571427	2224.714285714286
K02066	2154.6428571428573	1923.9285714285713	2088.9285714285716
K18234	1962.7857142857142	1755.9285714285713	2443.3571428571427
K11991	2072.4285714285716	2025.857142857143	2061.1428571428573
K14441	2235.8571428571427	1735.5	2187.9285714285716
K18707	2208.0714285714284	1921.2142857142858	2022.357142857143
K01886	2180.5	1781.7142857142858	2175.5714285714284
K16053	2405.9285714285716	1312.7142857142858	2416.9285714285716
K02517	2230.214285714286	1890.0	2011.0714285714287
K07718	2223.714285714286	2338.4285714285716	1565.0714285714287
K07560	2098.785714285714	2034.642857142857	1991.7142857142858
K12574	1748.0714285714287	2517.714285714286	1847.9285714285713
K01687	1953.4285714285713	2393.714285714286	1761.4285714285713
K06997	2115.0714285714284	1945.2857142857142	2036.142857142857
K03442	1940.142857142857	2029.5714285714287	2125.5714285714284
K02557	2353.5714285714284	1851.357142857143	1879.857142857143
K03733	2099.9285714285716	1906.9285714285713	2070.0
K03092	2100.6428571428573	1901.2857142857142	2067.285714285714
K03282	2102.714285714286	1822.7142857142858	2138.6428571428573
K04487	1984.0714285714287	2469.4285714285716	1588.9285714285713
K17828	2086.4285714285716	1863.857142857143	2090.1428571428573
K03296	2331.0	1600.0714285714287	2099.0
K02065	2146.0714285714284	1815.2142857142858	2054.0
K03521	2319.214285714286	1703.357142857143	1985.7857142857142
K03602	2081.714285714286	2088.714285714286	1831.2142857142858
K03786	2300.785714285714	1746.0	1952.9285714285713
K05795	2667.214285714286	1573.0714285714287	1754.7857142857142
K01752	1833.7142857142858	2074.9285714285716	2061.0714285714284
K00821	1977.642857142857	2137.4285714285716	1848.857142857143
K01719	2169.3571428571427	1721.7857142857142	2065.9285714285716
K02028	1403.142857142857	2747.6428571428573	1794.4285714285713
K15738	1952.9285714285713	1909.357142857143	2070.785714285714
K06287	2123.6428571428573	1817.5	1990.5714285714287
K01588	2067.785714285714	1978.7857142857142	1863.7142857142858
K03455	2052.1428571428573	1709.0714285714287	2147.5
K08301	2114.5714285714284	1692.0714285714287	2083.785714285714
K03522	2047.857142857143	1789.357142857143	2049.6428571428573
K03150	2144.285714285714	1693.642857142857	2022.7142857142858
K00857	1913.5	1858.4285714285713	2079.5714285714284
K02902	1929.5714285714287	1891.7142857142858	2025.7857142857142
K02377	2216.0714285714284	1712.0	1915.2142857142858
K01737	2052.4285714285716	1588.642857142857	2181.9285714285716
K01442	1812.357142857143	1852.0	2151.285714285714
K03587	2174.214285714286	1713.2857142857142	1926.0
K02548	2197.285714285714	1537.357142857143	2078.0
K09117	2096.0	1613.857142857143	2092.6428571428573
K13963	3306.4285714285716	976.7857142857143	1512.357142857143
K07458	2364.1428571428573	1377.142857142857	2048.785714285714
K07282	2030.4285714285713	1965.2142857142858	1787.9285714285713
K01372	2003.4285714285713	1758.857142857143	2019.9285714285713
K02057	1695.2142857142858	2390.9285714285716	1695.7142857142858
K01778	1955.9285714285713	1915.5714285714287	1904.142857142857
K01649	1979.2857142857142	2057.0714285714284	1734.5714285714287
K19157	2128.285714285714	1809.0714285714287	1814.0714285714287
K00930	1999.5	1981.7142857142858	1756.7857142857142
K04084	2153.0	1441.142857142857	2143.714285714286
K01243	1904.7142857142858	1893.642857142857	1937.2142857142858
K06213	2056.3571428571427	1659.2857142857142	2019.2142857142858
K00941	1915.5714285714287	1808.357142857143	2008.2142857142858
K17103	2100.0714285714284	1694.2857142857142	1919.7142857142858
K00975	1652.2857142857142	2392.785714285714	1659.5
K03770	2095.0714285714284	1655.7857142857142	1927.2857142857142
K01770	2003.0714285714287	1845.0714285714287	1827.2857142857142
K13038	1814.5	1884.142857142857	1961.5
K01703	2014.7142857142858	1999.642857142857	1638.142857142857
K17319	2191.0	2098.0714285714284	1356.0714285714287
K01736	1978.7142857142858	1908.142857142857	1753.2142857142858
K00053	1837.2857142857142	2120.3571428571427	1679.7142857142858
K11720	1968.2142857142858	1693.142857142857	1969.0714285714287
K04773	1935.5714285714287	1812.2857142857142	1878.2142857142858
K01993	1932.2142857142858	1812.9285714285713	1877.4285714285713
K07460	1949.5714285714287	1856.642857142857	1803.7142857142858
K00656	1603.357142857143	2440.214285714286	1562.142857142857
K00833	2080.5	1506.4285714285713	2017.7142857142858
K03183	2296.0714285714284	1483.142857142857	1820.4285714285713
K00940	2001.2857142857142	1688.7142857142858	1908.7142857142858
K03525	1997.7857142857142	1816.5	1778.857142857143
K06890	1891.357142857143	1556.357142857143	2141.285714285714
K00239	2055.714285714286	1554.857142857143	1977.5714285714287
K07091	1984.857142857143	1724.4285714285713	1878.7857142857142
K00763	1629.642857142857	1923.4285714285713	2004.357142857143
K06199	1697.5714285714287	1653.5	2185.3571428571427
K00979	2181.0	1511.5	1843.642857142857
K00796	1985.0714285714287	1683.357142857143	1855.2142857142858
K07301	1787.9285714285713	1854.2857142857142	1879.2142857142858
K05810	2016.142857142857	1742.142857142857	1761.9285714285713
K11175	1749.0	1961.357142857143	1809.7857142857142
K02067	1937.0714285714287	1700.4285714285713	1875.2857142857142
K03116	2145.1428571428573	1553.142857142857	1809.857142857143
K11717	1882.7857142857142	1661.5	1955.857142857143
K00097	2024.142857142857	1593.2857142857142	1876.5
K07043	1789.2142857142858	1946.0	1750.2857142857142
K02823	1973.5	1634.142857142857	1874.0
K03332	2315.285714285714	1308.142857142857	1851.5714285714287
K00817	1843.642857142857	1950.2857142857142	1665.0
K00241	2008.2857142857142	1471.2142857142858	1978.857142857143
K03321	1933.2142857142858	1658.4285714285713	1861.0
K02907	1480.0	1920.0714285714287	2042.142857142857
K01495	1885.357142857143	1699.0714285714287	1849.642857142857
K06861	1919.2142857142858	1636.0	1853.9285714285713
K01193	1844.4285714285713	1928.5714285714287	1629.4285714285713
K01914	1812.7857142857142	1741.5	1835.5714285714287
K01926	1841.2857142857142	1648.9285714285713	1897.357142857143
K00912	1916.7857142857142	1606.857142857143	1859.7857142857142
K03564	1791.142857142857	1723.7857142857142	1860.5
K19302	1732.5	1951.2857142857142	1684.357142857143
K01173	1975.5714285714287	1419.0	1972.5714285714287
K03502	1554.2142857142858	1711.7857142857142	2099.714285714286
K01854	1664.142857142857	1760.5714285714287	1939.5714285714287
K05807	1910.4285714285713	1555.5	1869.857142857143
K02536	1844.4285714285713	1706.642857142857	1778.642857142857
K02527	1984.0	1673.5714285714287	1652.9285714285713
K01218	2561.0714285714284	1049.7857142857142	1696.5714285714287
K03559	1845.7857142857142	1723.7142857142858	1725.0714285714287
K00757	1929.5714285714287	1506.357142857143	1852.5714285714287
K03402	1808.5	1684.7857142857142	1791.0714285714287
K08218	1841.7857142857142	1523.857142857143	1916.5714285714287
K17320	2031.7857142857142	1947.142857142857	1297.0
K09015	1869.2142857142858	1551.642857142857	1853.9285714285713
K02523	2000.357142857143	1475.9285714285713	1788.642857142857
K03517	1933.857142857143	1570.7142857142858	1746.0714285714287
K01704	1834.2142857142858	1852.2142857142858	1557.0
K01159	1959.357142857143	1542.0714285714287	1741.642857142857
K08307	1913.0	1560.2142857142858	1753.5714285714287
K07387	2200.9285714285716	1268.2142857142858	1756.5
K00278	1892.0	1589.5	1741.2142857142858
K01092	1842.642857142857	1616.142857142857	1758.642857142857
K03685	1493.7142857142858	2277.285714285714	1444.7857142857142
K00052	1810.357142857143	1873.5	1522.2142857142858
K01489	1974.7142857142858	1459.7857142857142	1769.357142857143
K07139	1710.857142857143	1734.0	1747.5714285714287
K07164	1944.7857142857142	1429.0	1817.857142857143
K06518	1819.2857142857142	1578.4285714285713	1789.2857142857142
K00286	1693.857142857143	1896.7142857142858	1592.0714285714287
K03546	1742.9285714285713	1717.142857142857	1722.2142857142858
K00794	1821.7857142857142	1567.2857142857142	1759.857142857143
K00177	1881.7142857142858	1436.7857142857142	1827.857142857143
K00946	1828.642857142857	1527.7142857142858	1789.642857142857
K17759	1892.0	1512.2142857142858	1729.2142857142858
K17758	1892.0	1512.2142857142858	1728.7142857142858
K00290	1844.7857142857142	1461.4285714285713	1823.642857142857
K07238	1850.2857142857142	1585.5714285714287	1688.5
K01676	1795.0714285714287	1553.4285714285713	1770.5714285714287
K06041	1840.7857142857142	1637.142857142857	1631.2857142857142
K00854	1828.2857142857142	1612.7857142857142	1664.142857142857
K00874	1813.2142857142858	1661.2142857142858	1628.0714285714287
K01198	1863.9285714285713	1516.2857142857142	1713.7142857142858
K00793	1748.357142857143	1543.4285714285713	1797.0
K01840	1829.142857142857	1499.4285714285713	1758.2142857142858
K07173	1707.7857142857142	1625.7142857142858	1719.7857142857142
K09022	1675.5	1680.9285714285713	1671.0714285714287
K00147	1715.357142857143	1779.2857142857142	1532.142857142857
K07037	1916.2142857142858	1289.7857142857142	1818.5
K14652	1675.4285714285713	1607.7142857142858	1736.5714285714287
K00243	1498.142857142857	1780.7857142857142	1739.5
K00426	1742.7142857142858	1308.9285714285713	1941.0714285714287
K09760	1541.7857142857142	1812.7857142857142	1629.642857142857
K03783	1706.142857142857	1474.642857142857	1796.7857142857142
K05989	2320.5	1173.857142857143	1475.2857142857142
K01277	1983.4285714285713	1207.142857142857	1775.4285714285713
K09951	1718.2142857142858	1794.4285714285713	1448.4285714285713
K00931	1623.357142857143	1796.857142857143	1537.7857142857142
K02897	1802.7857142857142	1432.357142857143	1722.7857142857142
K01151	1687.2142857142858	1455.857142857143	1799.142857142857
K09702	2096.0	1277.5714285714287	1560.142857142857
K07259	1871.7142857142858	1254.0714285714287	1788.7142857142858
K00425	1714.0	1295.357142857143	1879.9285714285713
K03073	1704.142857142857	1474.2857142857142	1694.2857142857142
K03593	1881.2142857142858	1271.642857142857	1716.9285714285713
K00548	1611.4285714285713	1617.2857142857142	1633.642857142857
K04564	1632.2142857142858	1422.2857142857142	1804.357142857143
K03270	1835.642857142857	1435.9285714285713	1583.2857142857142
K15342	1906.857142857143	1600.5	1346.9285714285713
K01585	1679.142857142857	1443.9285714285713	1724.7142857142858
K04041	1833.642857142857	1325.0714285714287	1681.0714285714287
K00244	1889.0714285714287	1543.357142857143	1392.5
K03269	1774.857142857143	1352.2857142857142	1685.2857142857142
K02217	1654.142857142857	1543.857142857143	1597.5
K03787	1767.2142857142858	1368.2857142857142	1656.2142857142858
K02426	1731.642857142857	1330.5	1722.642857142857
K00748	1789.2857142857142	1425.7142857142858	1567.9285714285713
K01754	1465.4285714285713	1772.9285714285713	1543.357142857143
K00765	1637.2857142857142	1708.4285714285713	1431.5
K04095	1598.357142857143	1429.0	1732.9285714285713
K06926	1677.357142857143	1143.2857142857142	1936.357142857143
K03763	1411.2857142857142	1904.357142857143	1440.857142857143
K00029	1734.0714285714287	1416.142857142857	1603.642857142857
K00767	1698.2857142857142	1426.0714285714287	1626.5
K14742	1761.5714285714287	1341.0	1643.142857142857
K00341	1773.5	1204.857142857143	1766.5714285714287
K06919	1288.142857142857	2161.714285714286	1292.857142857143
K00343	1757.2857142857142	1195.2857142857142	1789.7142857142858
K06113	2150.8571428571427	1235.5714285714287	1355.2142857142858
K01633	1670.5714285714287	1418.0	1645.357142857143
K00337	1698.5	1227.5714285714287	1807.5714285714287
K01673	1649.9285714285713	1532.5714285714287	1548.5
K00240	1747.4285714285713	1315.5714285714287	1654.0714285714287
K01081	1806.5	1220.642857142857	1677.142857142857
K10119	1510.0714285714287	1860.0	1328.2142857142858
K03453	1715.5	1264.9285714285713	1701.7142857142858
K00342	1733.857142857143	1193.4285714285713	1752.0714285714287
K09457	1749.5	1215.4285714285713	1713.5
K03617	1626.857142857143	1554.142857142857	1494.857142857143
K09861	1219.4285714285713	1766.9285714285713	1653.142857142857
K00606	1659.857142857143	1369.9285714285713	1603.857142857143
K03615	1551.7857142857142	1589.357142857143	1489.142857142857
K03614	1606.2142857142858	1544.857142857143	1476.7142857142858
K01012	1474.857142857143	1782.0	1366.857142857143
K01077	1592.7857142857142	1363.7142857142858	1666.9285714285713
K16785	1005.4285714285714	2057.0714285714284	1559.7142857142858
K09922	1730.857142857143	1208.9285714285713	1677.0714285714287
K13747	1678.0714285714287	1312.0714285714287	1622.9285714285713
K06966	1448.5	1661.5714285714287	1493.142857142857
K02501	1619.5	1634.2857142857142	1349.2142857142858
K00340	1717.357142857143	1169.5	1710.642857142857
K00721	1704.7857142857142	1184.4285714285713	1698.5
K01443	1094.5	2030.0	1448.0
K03613	1562.2857142857142	1558.5714285714287	1451.4285714285713
K02500	1617.0	1630.0	1323.857142857143
K00657	1721.9285714285713	1267.857142857143	1570.857142857143
K16363	1641.5	1193.7857142857142	1710.7857142857142
K03976	1471.7142857142858	1438.2857142857142	1631.0714285714287
K00297	1544.642857142857	1567.2142857142858	1425.7857142857142
K06872	1664.857142857143	1346.9285714285713	1513.857142857143
K02913	1433.357142857143	1299.4285714285713	1788.642857142857
K06920	1666.2857142857142	1268.4285714285713	1585.7142857142858
K10118	1478.5714285714287	1773.2142857142858	1265.2857142857142
K01627	1648.2142857142858	1351.857142857143	1499.9285714285713
K01960	1615.2857142857142	1306.142857142857	1577.0
K01176	1578.2142857142858	1114.0714285714287	1803.5
K09810	1718.9285714285713	1264.142857142857	1512.5
K03775	1754.5714285714287	1216.2142857142858	1523.357142857143
K00013	1626.4285714285713	1591.5714285714287	1276.0714285714287
K16786	1078.9285714285713	1942.142857142857	1472.642857142857
K03612	1521.357142857143	1510.2857142857142	1439.5
K01686	1500.2142857142858	1496.9285714285713	1473.4285714285713
K07588	1689.5714285714287	1243.357142857143	1532.7857142857142
K00382	1479.2142857142858	1349.5714285714287	1635.7857142857142
K11752	1527.5	1406.7857142857142	1525.9285714285713
K01918	1585.0	1324.2857142857142	1538.9285714285713
K07090	1161.2857142857142	2084.785714285714	1199.642857142857
K02551	1725.2857142857142	1043.7857142857142	1675.0
K00895	1701.857142857143	1067.5	1660.2857142857142
K01935	1526.0	1394.857142857143	1499.2857142857142
K01814	1579.857142857143	1534.2142857142858	1301.5
K00610	1409.2857142857142	1429.357142857143	1570.0714285714287
K03313	1549.857142857143	1341.4285714285713	1506.0714285714287
K16787	1022.8571428571429	1904.9285714285713	1467.7857142857142
K15580	740.5714285714286	2071.785714285714	1562.857142857143
K00330	1594.5	1130.0	1636.2142857142858
K00864	1422.2857142857142	1483.4285714285713	1454.5714285714287
K09815	1273.142857142857	1589.2857142857142	1488.9285714285713
K05946	1476.5	1271.7142857142858	1594.4285714285713
K00259	1981.0	772.2142857142857	1578.9285714285713
K01200	1515.4285714285713	1264.357142857143	1545.2142857142858
K02481	1947.642857142857	1000.2142857142857	1374.9285714285713
K01625	1571.5	1336.2857142857142	1408.642857142857
K01911	1569.4285714285713	1070.0714285714287	1647.7142857142858
K01661	1619.7142857142858	1018.0	1645.5714285714287
K21071	1212.5714285714287	1832.357142857143	1232.2857142857142
K01579	1446.5714285714287	1210.2857142857142	1615.2142857142858
K04771	1191.2142857142858	1790.7857142857142	1289.2142857142858
K01815	1604.7857142857142	1256.0714285714287	1404.4285714285713
K04758	1172.9285714285713	1872.5714285714287	1218.142857142857
K09825	1183.5714285714287	1577.642857142857	1499.7857142857142
K00995	1275.7857142857142	1570.142857142857	1410.357142857143
K11755	1587.5714285714287	1332.5	1329.7857142857142
K09817	1222.2857142857142	1579.2142857142858	1436.642857142857
K12524	1762.857142857143	994.1428571428571	1475.642857142857
K01079	1539.2857142857142	1199.0	1490.142857142857
K04516	1522.142857142857	1153.142857142857	1547.5714285714287
K03340	1499.5714285714287	1269.357142857143	1445.2857142857142
K03426	1537.0714285714287	1304.7142857142858	1368.9285714285713
K11189	1224.5	1781.5	1202.9285714285713
K09797	1745.2857142857142	923.3571428571429	1530.857142857143
K01163	1387.9285714285713	1362.9285714285713	1447.7142857142858
K07124	1694.5	1206.2857142857142	1295.357142857143
K03811	1363.0714285714287	1464.9285714285713	1361.9285714285713
K09816	1211.4285714285713	1538.7857142857142	1431.0714285714287
K15460	1502.5	1128.2142857142858	1549.357142857143
K00331	1523.357142857143	1079.0	1568.857142857143
K05606	1539.5714285714287	1105.0	1517.5714285714287
K03320	1499.9285714285713	1272.642857142857	1388.7142857142858
K11921	1568.7857142857142	990.7142857142857	1597.642857142857
K00349	1608.7142857142858	974.3571428571429	1572.2142857142858
K00528	1564.642857142857	1123.2857142857142	1461.5714285714287
K03284	1069.142857142857	1947.0714285714287	1126.9285714285713
K06001	1684.7857142857142	1084.7142857142858	1368.857142857143
K04762	1544.857142857143	1073.0	1494.5714285714287
K03699	1148.2857142857142	1475.857142857143	1480.4285714285713
K11741	1481.142857142857	1034.5	1588.5
K02761	636.7142857142857	1978.642857142857	1484.2142857142858
K13378	1538.5	966.5714285714286	1592.2142857142858
K00347	1572.642857142857	984.0714285714286	1532.0714285714287
K00351	1553.9285714285713	994.1428571428571	1538.0714285714287
K01812	1516.857142857143	1168.142857142857	1394.642857142857
K10439	995.0714285714286	1781.857142857143	1290.5
K02033	1191.357142857143	1666.2857142857142	1202.2857142857142
K00798	1656.7857142857142	972.0714285714286	1425.857142857143
K01912	1169.2142857142858	1600.5	1280.357142857143
K00651	1186.642857142857	1631.4285714285713	1230.2142857142858
K06901	747.7857142857143	1870.7857142857142	1415.9285714285713
K08289	1578.9285714285713	981.3571428571429	1470.0714285714287
K03827	1212.357142857143	1377.142857142857	1438.5714285714287
K07729	1414.2142857142858	1215.7142857142858	1383.357142857143
K02034	1167.0	1654.7142857142858	1186.4285714285713
K19294	1354.142857142857	1618.4285714285713	1027.642857142857
K03742	1416.5714285714287	1178.642857142857	1384.2142857142858
K08999	1561.7142857142858	962.7857142857143	1450.2857142857142
K07507	1472.5714285714287	1046.142857142857	1449.0
K00339	1477.5714285714287	1024.0714285714287	1455.642857142857
K00338	1474.357142857143	1023.6428571428571	1453.642857142857
K00350	1542.9285714285713	927.5714285714286	1477.357142857143
K15635	1714.142857142857	968.5714285714286	1252.2857142857142
K01804	1408.5	1084.857142857143	1436.4285714285713
K11065	1276.0714285714287	1153.4285714285713	1499.142857142857
K02051	1250.2142857142858	1448.357142857143	1228.857142857143
K01734	1205.2857142857142	1443.2142857142858	1266.857142857143
K01858	1623.857142857143	739.9285714285714	1551.0
K00348	1517.142857142857	890.7142857142857	1496.7857142857142
K02031	1154.857142857143	1542.5714285714287	1187.642857142857
K03616	1374.642857142857	1290.142857142857	1219.7857142857142
K03474	1496.5714285714287	1145.4285714285713	1241.5
K02346	1087.857142857143	1537.4285714285713	1255.4285714285713
K07171	899.3571428571429	1791.142857142857	1183.2142857142858
K07727	1155.642857142857	1558.142857142857	1127.2857142857142
K03473	1494.0714285714287	999.0	1343.857142857143
K03147	1345.0714285714287	1136.0714285714287	1355.2142857142858
K02361	1471.5714285714287	893.2142857142857	1468.0
K00346	1493.5714285714287	916.0	1416.857142857143
K02437	1356.9285714285713	1033.0	1419.857142857143
K03547	1275.0	1299.2142857142858	1228.5714285714287
K01745	1371.5	957.8571428571429	1451.9285714285713
K08600	1072.7142857142858	1607.0714285714287	1081.642857142857
K07497	586.1428571428571	2171.1428571428573	999.8571428571429
K08223	1326.2857142857142	998.3571428571429	1431.9285714285713
K11105	1352.2857142857142	1206.5	1187.857142857143
K03413	1281.2142857142858	1572.142857142857	886.5714285714286
K06201	1203.142857142857	1254.357142857143	1276.357142857143
K00868	973.7142857142857	1596.9285714285713	1153.5714285714287
K03704	889.2857142857143	1786.142857142857	1048.2142857142858
K03149	1414.142857142857	1023.2142857142857	1283.2142857142858
K01438	1455.142857142857	1019.7857142857143	1243.7857142857142
K02372	1007.3571428571429	1511.0	1191.9285714285713
K01696	1229.0714285714287	1352.7142857142858	1123.2142857142858
K01938	1058.5714285714287	1561.642857142857	1084.0
K01246	1106.0	1150.0	1441.5
K10112	912.8571428571429	1577.9285714285713	1206.5
K13043	1455.9285714285713	920.4285714285714	1304.7857142857142
K07707	812.1428571428571	1279.2857142857142	1567.7142857142858
K07657	1366.357142857143	811.2142857142857	1480.7857142857142
K00046	1428.0714285714287	976.4285714285714	1238.0
K06076	1415.5	981.5	1237.5
K00605	1307.2142857142858	891.2142857142857	1422.142857142857
K02036	792.6428571428571	1602.642857142857	1214.7857142857142
K00848	1117.7857142857142	1210.2142857142858	1281.9285714285713
K09125	1173.2857142857142	1241.7142857142858	1188.0
K19158	910.2857142857143	1391.0714285714287	1299.4285714285713
K07979	1163.7857142857142	1411.642857142857	1018.9285714285714
K11072	813.9285714285714	1690.5	1088.4285714285713
K07000	1224.0	1060.642857142857	1287.857142857143
K02334	1134.642857142857	1396.4285714285713	1038.642857142857
K01181	1386.0714285714287	928.4285714285714	1249.857142857143
K02392	1048.5714285714287	1703.642857142857	808.6428571428571
K00208	1000.7857142857143	1340.2142857142858	1213.642857142857
K07552	2109.0714285714284	395.85714285714283	1047.9285714285713
K18691	1344.5	918.7142857142857	1289.5
K01297	1435.4285714285713	776.8571428571429	1335.0714285714287
K12251	1334.857142857143	898.9285714285714	1277.0714285714287
K02056	1044.7142857142858	1406.9285714285713	1052.7857142857142
K15977	1300.4285714285713	821.7142857142857	1380.7142857142858
K11537	1371.7142857142858	791.9285714285714	1332.857142857143
K01805	1359.357142857143	908.2857142857143	1228.642857142857
K20866	1117.857142857143	1047.4285714285713	1319.2857142857142
K03534	1126.4285714285713	1074.357142857143	1257.2857142857142
K20265	1355.0714285714287	827.7857142857143	1270.642857142857
K03113	1275.5714285714287	893.2142857142857	1284.0714285714287
K00016	736.1428571428571	1520.5714285714287	1186.357142857143
K04518	1292.9285714285713	937.1428571428571	1208.2857142857142
K18139	1341.2142857142858	940.5714285714286	1137.2142857142858
K02434	910.3571428571429	1532.642857142857	974.8571428571429
K05595	1338.7857142857142	1074.5	989.6428571428571
K01182	1282.357142857143	1458.4285714285713	649.4285714285714
K07284	879.8571428571429	1430.5714285714287	1079.0714285714287
K03839	1323.4285714285713	1088.0714285714287	973.0714285714286
K00852	915.2857142857143	1310.357142857143	1152.2857142857142
K09765	943.7142857142857	1522.4285714285713	911.2142857142857
K03386	1210.7857142857142	1065.4285714285713	1099.7857142857142
K18369	1464.7142857142858	694.4285714285714	1198.5714285714287
K00937	883.4285714285714	1538.7142857142858	934.0714285714286
K16211	1149.857142857143	802.7142857142857	1386.0
K01058	1298.5	741.0	1297.5714285714287
K02794	490.7142857142857	1631.9285714285713	1211.5714285714287
K03529	909.5714285714286	1397.5714285714287	1024.857142857143
K19265	1123.2857142857142	1030.7142857142858	1170.7142857142858
K08483	783.6428571428571	1494.0	1031.357142857143
K03315	1091.0714285714287	955.2857142857143	1260.642857142857
K07007	1092.9285714285713	1248.4285714285713	961.1428571428571
K01895	1357.2857142857142	909.5	1019.5
K06167	1111.5	1081.2142857142858	1087.7142857142858
K00003	946.5714285714286	1258.357142857143	1051.2857142857142
K02037	764.0	1452.2857142857142	1039.142857142857
K00986	923.3571428571429	1042.0	1287.857142857143
K13653	1000.4285714285714	1365.0714285714287	883.0
K08191	1275.357142857143	763.1428571428571	1193.7142857142858
K02038	773.9285714285714	1445.5	1004.8571428571429
K03484	845.3571428571429	1395.4285714285713	960.5
K01197	1143.0714285714287	967.9285714285714	1080.2857142857142
K02775	1281.142857142857	775.5	1129.9285714285713
K07011	1012.7857142857143	1164.0	1005.4285714285714
K01051	998.0	1048.142857142857	1126.142857142857
K03216	842.0	1458.5714285714287	856.0714285714286
K02474	1309.2142857142858	901.0	944.7142857142857
K06915	1359.642857142857	836.4285714285714	948.4285714285714
K11068	908.9285714285714	1338.642857142857	895.7142857142857
K03772	1414.4285714285713	575.0	1153.4285714285713
K11070	774.2857142857143	1426.7857142857142	929.1428571428571
K01186	864.9285714285714	1108.857142857143	1152.4285714285713
K03431	828.1428571428571	1406.357142857143	888.6428571428571
K09747	834.3571428571429	1417.642857142857	871.1428571428571
K06346	825.2142857142857	1441.4285714285713	852.4285714285714
K01524	764.5714285714286	1449.357142857143	899.0
K07334	1511.857142857143	749.4285714285714	841.2142857142857
K01515	937.2142857142857	1265.2142857142858	896.2142857142857
K07816	796.0	1343.642857142857	955.5
K02073	696.2857142857143	1536.5714285714287	854.0714285714286
K03885	1108.2857142857142	747.2857142857143	1227.857142857143
K00974	798.2142857142857	1433.642857142857	850.0
K07473	948.1428571428571	1265.857142857143	866.2857142857143
K18640	1128.9285714285713	1155.0714285714287	795.4285714285714
K11071	706.5	1468.0	896.0
K03705	821.0	1395.857142857143	851.2857142857143
K03154	1232.2857142857142	841.2857142857143	987.2857142857143
K13292	781.7857142857143	1433.2142857142858	841.7857142857143
K01695	1060.642857142857	1083.357142857143	887.4285714285714
K07148	1053.857142857143	880.0	1095.0
K00639	1011.4285714285714	996.9285714285714	1014.1428571428571
K03621	790.6428571428571	1390.7142857142858	836.2857142857143
K11069	707.0714285714286	1404.2857142857142	905.8571428571429
K01712	1137.7142857142858	762.0714285714286	1115.357142857143
K03606	1040.5714285714287	880.7142857142857	1093.2857142857142
K01681	769.5714285714286	1312.2142857142858	916.9285714285714
K20488	1001.9285714285714	1116.642857142857	880.1428571428571
K01639	827.8571428571429	1084.357142857143	1086.4285714285713
K01834	671.1428571428571	1122.142857142857	1189.5714285714287
K02433	769.0	1315.357142857143	888.8571428571429
K08591	741.5	1393.7142857142858	827.0714285714286
K02756	713.5714285714286	1342.0714285714287	896.6428571428571
K07042	771.5	1380.7142857142858	788.2142857142857
K00611	738.7857142857143	1313.642857142857	887.1428571428571
K03748	936.7142857142857	588.6428571428571	1398.857142857143
K00111	896.5	1031.4285714285713	977.7142857142857
K07448	1149.9285714285713	863.5	889.2142857142857
K15987	1119.142857142857	872.2857142857143	910.3571428571429
K09704	1126.357142857143	866.9285714285714	908.2142857142857
K02050	915.5714285714286	1095.5	877.4285714285714
K03719	1073.7142857142858	889.7142857142857	923.0714285714286
K01468	1080.7142857142858	725.2142857142857	1073.357142857143
K03575	824.5714285714286	1272.5714285714287	779.7857142857143
K01607	1161.2857142857142	922.6428571428571	780.1428571428571
K10716	857.7142857142857	1161.857142857143	838.2142857142857
K00265	1091.2857142857142	871.2142857142857	891.3571428571429
K09888	770.3571428571429	1200.142857142857	881.5714285714286
K03558	805.1428571428571	1181.0714285714287	864.3571428571429
K00949	751.7142857142857	1255.4285714285713	841.4285714285714
K07053	904.5	1221.2857142857142	719.2857142857143
K18979	1270.4285714285713	518.5	1048.4285714285713
K02755	677.9285714285714	1285.5714285714287	873.5714285714286
K06409	946.9285714285714	1095.7142857142858	793.1428571428571
K16898	801.0	1147.5714285714287	875.9285714285714
K03407	865.2142857142857	1223.5	732.5
K01095	991.3571428571429	855.2142857142857	956.3571428571429
K07045	791.2857142857143	1105.357142857143	889.1428571428571
K02417	880.0	1277.7142857142858	618.3571428571429
K20444	956.7857142857143	1089.7142857142858	725.8571428571429
K07214	1253.0714285714287	512.5	999.0
K02231	1128.0	768.0714285714286	864.5714285714286
K03543	1324.857142857143	745.7142857142857	684.1428571428571
K18785	979.5	1008.2857142857143	765.7857142857143
K02793	366.2142857142857	1368.142857142857	1015.5
K03549	802.0714285714286	683.2857142857143	1263.357142857143
K07706	874.5	879.2857142857143	991.8571428571429
K01658	972.4285714285714	839.5714285714286	932.4285714285714
K00018	1123.9285714285713	784.1428571428571	836.1428571428571
K07012	1302.5714285714287	647.9285714285714	789.4285714285714
K07658	689.8571428571429	1203.7142857142858	845.1428571428571
K17686	555.5714285714286	1319.9285714285713	860.2857142857143
K03925	750.1428571428571	1178.7142857142858	806.5714285714286
K00943	617.1428571428571	1350.2142857142858	768.0
K06885	657.5	1189.2142857142858	885.3571428571429
K01425	899.9285714285714	741.0714285714286	1082.642857142857
K08384	881.8571428571429	1068.4285714285713	771.8571428571429
K03710	696.2857142857143	1117.5714285714287	902.4285714285714
K01201	1340.4285714285713	659.3571428571429	715.3571428571429
K18430	1129.357142857143	555.7857142857143	1029.857142857143
K01356	677.0	1184.7142857142858	843.4285714285714
K01577	1038.7857142857142	557.9285714285714	1096.2142857142858
K00865	641.0	1140.9285714285713	907.9285714285714
K01657	946.3571428571429	939.9285714285714	798.4285714285714
K00768	1045.0	747.6428571428571	886.0714285714286
K02396	839.8571428571429	1180.5	653.5714285714286
K07216	825.7857142857143	1224.5714285714287	608.3571428571429
K00882	518.6428571428571	1208.0714285714287	929.6428571428571
K06133	1162.0	800.7857142857143	687.7857142857143
K02230	1424.2857142857142	398.07142857142856	824.3571428571429
K07814	908.2857142857143	1012.9285714285714	724.2142857142857
K02407	829.5	1167.142857142857	645.8571428571429
K02226	1020.3571428571429	802.5	819.2857142857143
K01817	700.6428571428571	943.5714285714286	996.9285714285714
K13694	956.5714285714286	633.4285714285714	1047.642857142857
K03823	758.7142857142857	1047.2142857142858	823.9285714285714
K02227	1052.357142857143	700.7142857142857	873.3571428571429
K05568	944.0	942.8571428571429	738.7142857142857
K00048	794.2142857142857	1036.357142857143	791.4285714285714
K03799	689.0	1153.9285714285713	779.0
K00041	812.7857142857143	890.2142857142857	918.0714285714286
K03781	970.2857142857143	808.9285714285714	838.4285714285714
K01609	954.7142857142857	912.6428571428571	746.0714285714286
K06442	634.6428571428571	1232.5	745.9285714285714
K02435	714.3571428571429	1201.2857142857142	693.7142857142857
K07699	859.6428571428571	1087.9285714285713	658.6428571428571
K15770	797.0714285714286	1018.0714285714286	790.6428571428571
K12343	1299.7857142857142	532.2857142857143	770.7857142857143
K02795	362.35714285714283	1311.642857142857	928.6428571428571
K05776	1018.2857142857143	697.5	885.5
K01744	1084.4285714285713	814.7142857142857	694.7142857142857
K18197	867.7857142857143	684.4285714285714	1023.1428571428571
K01647	615.1428571428571	1279.0	681.0714285714286
K02647	847.5	1009.5714285714286	713.7142857142857
K06958	643.9285714285714	1154.642857142857	772.2142857142857
K02232	982.7142857142857	680.7857142857143	904.4285714285714
K07791	1028.357142857143	892.0714285714286	646.2857142857143
K01813	785.8571428571429	841.9285714285714	938.3571428571429
K01533	772.7857142857143	916.3571428571429	874.9285714285714
K01685	800.4285714285714	880.7142857142857	882.4285714285714
K00283	1092.642857142857	402.5	1059.2857142857142
K16899	728.2142857142857	1014.0	808.4285714285714
K02233	985.7857142857143	726.6428571428571	824.7857142857143
K03408	755.7142857142857	1165.2142857142858	609.1428571428571
K02169	757.2857142857143	867.9285714285714	901.5
K08138	1019.2857142857143	681.3571428571429	820.2142857142857
K06177	1035.642857142857	714.9285714285714	768.9285714285714
K01989	477.5	1236.0	804.3571428571429
K02839	801.0714285714286	639.6428571428571	1077.0714285714287
K01620	951.2857142857143	857.7857142857143	706.6428571428571
K10823	571.7857142857143	1142.0	797.4285714285714
K19545	881.7857142857143	794.1428571428571	832.2142857142857
K01089	1083.4285714285713	699.5714285714286	715.4285714285714
K07054	1057.142857142857	430.2857142857143	1007.3571428571429
K01205	754.9285714285714	873.0714285714286	864.5
K15583	548.9285714285714	1111.857142857143	829.2142857142857
K07533	617.0714285714286	1137.0714285714287	734.6428571428571
K09935	960.3571428571429	922.0	600.5
K03694	1054.0714285714287	763.7142857142857	651.7857142857143
K00282	1038.7142857142858	389.14285714285717	1039.5
K04488	679.2142857142857	1112.0714285714287	673.7142857142857
K02039	568.7857142857143	1120.0714285714287	774.5
K00179	791.8571428571429	824.7142857142857	845.8571428571429
K07749	942.7142857142857	498.7142857142857	1016.0714285714286
K01119	692.4285714285714	768.4285714285714	992.0
K16213	1034.0714285714287	657.7857142857143	749.0
K07735	745.5	656.5714285714286	1036.5
K01961	539.1428571428571	1235.5714285714287	650.4285714285714
K09011	1014.4285714285714	673.8571428571429	735.5714285714286
K02283	850.9285714285714	861.6428571428571	694.0
K19286	946.7142857142857	447.0	1012.2142857142857
K07260	566.9285714285714	1138.0	700.8571428571429
K01629	732.4285714285714	804.2142857142857	866.5714285714286
K09762	643.4285714285714	1014.6428571428571	742.0
K07464	1192.142857142857	489.57142857142856	713.2142857142857
K02032	660.5714285714286	957.3571428571429	770.5
K02422	769.9285714285714	1078.642857142857	539.1428571428571
K10441	559.2857142857143	1065.357142857143	759.0714285714286
K03060	621.2857142857143	1108.2142857142858	653.7142857142857
K06023	606.3571428571429	1010.8571428571429	765.9285714285714
K07317	1362.4285714285713	488.64285714285717	523.6428571428571
K16212	1107.0	535.2857142857143	728.6428571428571
K03151	598.8571428571429	1017.9285714285714	753.7142857142857
K01207	879.5	836.6428571428571	652.2142857142857
K03800	715.4285714285714	651.5	1001.0714285714286
K08998	733.4285714285714	865.0	768.5714285714286
K02371	695.2857142857143	999.7857142857143	670.2857142857143
K00965	547.2142857142857	1112.357142857143	694.8571428571429
K03698	609.6428571428571	1046.642857142857	697.8571428571429
K12267	1072.7142857142858	437.0	842.2142857142857
K05896	595.5714285714286	1060.5	693.4285714285714
K04083	570.8571428571429	1015.9285714285714	761.5714285714286
K02123	590.6428571428571	1137.857142857143	615.6428571428571
K03294	342.2857142857143	972.0714285714286	1029.0714285714287
K01191	990.4285714285714	764.2857142857143	585.7857142857143
K01322	971.5	444.2142857142857	911.0714285714286
K00766	854.8571428571429	733.1428571428571	736.2857142857143
K07030	580.8571428571429	1003.7857142857143	738.5714285714286
K08679	974.3571428571429	553.1428571428571	795.7142857142857
K00537	619.1428571428571	1034.357142857143	664.7142857142857
K02118	595.7142857142857	1116.2142857142858	603.7857142857143
K00031	587.9285714285714	1036.2142857142858	690.3571428571429
K07221	957.7142857142857	421.92857142857144	925.8571428571429
K06960	616.7857142857143	1098.5714285714287	589.4285714285714
K03077	843.4285714285714	626.0	828.3571428571429
K09693	807.2857142857143	896.7142857142857	591.0714285714286
K02117	602.1428571428571	1087.7142857142858	603.0714285714286
K15986	534.4285714285714	1046.9285714285713	701.5
K10440	525.4285714285714	1007.5714285714286	745.0
K01759	521.2142857142857	955.5714285714286	800.8571428571429
K03415	659.9285714285714	1131.0	484.0
K02071	514.0	1100.7142857142858	658.8571428571429
K02410	713.2857142857143	1046.7857142857142	511.64285714285717
K00963	459.64285714285717	1174.142857142857	636.5
K00575	708.2857142857143	1021.3571428571429	540.5714285714286
K02809	352.0	1124.7857142857142	791.2857142857143
K00027	470.57142857142856	1129.0714285714287	668.2857142857143
K09952	645.8571428571429	1013.7857142857143	607.8571428571429
K07341	641.9285714285714	847.1428571428571	777.2142857142857
K08717	976.8571428571429	466.85714285714283	819.8571428571429
K06891	934.2142857142857	735.1428571428571	590.7857142857143
K03500	588.5	951.2142857142857	718.9285714285714
K04042	506.2857142857143	1112.5	639.0
K00180	723.2857142857143	767.0	764.1428571428571
K07474	610.2142857142857	816.7857142857143	819.5714285714286
K01183	1078.0	468.2142857142857	689.7857142857143
K01235	956.9285714285714	539.6428571428571	735.2142857142857
K19310	865.2857142857143	765.7857142857143	599.7142857142857
K19225	539.0	842.0714285714286	849.0
K03789	502.2142857142857	1066.7142857142858	657.4285714285714
K02172	747.2142857142857	873.4285714285714	605.2857142857143
K05791	996.4285714285714	537.0714285714286	680.0714285714286
K00647	610.7142857142857	484.85714285714283	1116.7142857142858
K06024	560.8571428571429	995.9285714285714	655.5
K20534	594.6428571428571	948.5714285714286	660.8571428571429
K06373	674.1428571428571	944.1428571428571	585.5
K02049	716.0	795.5	690.0714285714286
K03790	533.6428571428571	1028.2142857142858	639.1428571428571
K06973	594.1428571428571	985.1428571428571	620.8571428571429
K07335	612.5714285714286	913.7857142857143	673.6428571428571
K14170	644.9285714285714	1033.357142857143	521.1428571428571
K02237	546.7142857142857	965.0714285714286	687.0714285714286
K04720	874.9285714285714	469.92857142857144	850.2142857142857
K01208	607.0	864.3571428571429	715.1428571428571
K02120	561.7142857142857	1060.2142857142858	559.8571428571429
K07742	538.7857142857143	952.7857142857143	686.2857142857143
K01818	688.1428571428571	747.7857142857143	737.7857142857143
K07040	512.4285714285714	971.5714285714286	681.1428571428571
K02768	344.14285714285717	994.6428571428571	821.7142857142857
K19309	868.8571428571429	739.3571428571429	552.1428571428571
K02390	616.3571428571429	1054.2857142857142	487.2857142857143
K02914	640.5714285714286	835.8571428571429	681.2142857142857
K06400	652.5	707.6428571428571	793.2857142857143
K03412	672.2142857142857	977.8571428571429	502.7142857142857
K13990	892.1428571428571	413.7857142857143	843.7857142857143
K02777	425.57142857142856	1028.2142857142858	695.2142857142857
K02796	290.2142857142857	1097.2142857142858	759.8571428571429
K07010	436.64285714285717	909.3571428571429	796.0714285714286
K11145	529.7857142857143	917.6428571428571	687.0
K09973	888.3571428571429	436.14285714285717	809.8571428571429
K00929	707.3571428571429	735.6428571428571	680.7857142857143
K06179	651.0714285714286	954.2857142857143	516.7142857142857
K02072	459.2857142857143	1046.5	612.7142857142857
K02440	607.2857142857143	668.9285714285714	841.3571428571429
K04517	578.4285714285714	988.5	549.5
K14540	570.7857142857143	882.7142857142857	662.2142857142857
K02614	687.4285714285714	927.0	494.5
K01066	894.5	484.35714285714283	727.4285714285714
K07813	903.7142857142857	757.1428571428571	443.64285714285717
K00620	573.5	1028.7857142857142	501.14285714285717
K15582	411.7142857142857	981.3571428571429	706.1428571428571
K01214	653.7857142857143	813.4285714285714	628.9285714285714
K03700	506.14285714285717	941.4285714285714	646.6428571428571
K08602	547.7142857142857	918.4285714285714	622.1428571428571
K01787	668.0	684.9285714285714	733.0714285714286
K18672	577.4285714285714	870.5	638.0
K01962	554.0	969.5	561.4285714285714
K08156	687.9285714285714	527.1428571428571	868.6428571428571
K01626	517.3571428571429	1032.9285714285713	518.5
K00901	806.0	642.5714285714286	619.5714285714286
K02224	834.2142857142857	621.7142857142857	608.9285714285714
K02769	345.2142857142857	929.3571428571429	788.5
K06940	500.64285714285717	1058.2857142857142	493.7857142857143
K02400	598.4285714285714	936.2142857142857	517.8571428571429
K01963	519.0714285714286	960.3571428571429	572.0
K06143	714.6428571428571	572.3571428571429	752.5714285714286
K02911	555.0	911.2857142857143	572.6428571428571
K09772	531.7142857142857	878.5714285714286	628.4285714285714
K05833	397.5	935.4285714285714	705.7857142857143
K01786	631.0714285714286	742.3571428571429	658.0
K07023	422.85714285714283	994.5714285714286	610.9285714285714
K01599	485.92857142857144	958.7857142857143	582.0714285714286
K07015	534.5	874.9285714285714	612.8571428571429
K21029	895.7857142857143	544.4285714285714	575.4285714285714
K04072	478.14285714285717	912.0714285714286	625.4285714285714
K18138	574.5714285714286	927.5714285714286	512.3571428571429
K02760	306.0	988.7142857142857	719.4285714285714
K15581	403.5	931.7142857142857	678.6428571428571
K01839	498.64285714285717	875.2142857142857	630.6428571428571
K07584	510.64285714285717	872.0714285714286	617.6428571428571
K09787	556.2142857142857	831.5	611.8571428571429
K02477	545.0	873.6428571428571	575.7142857142857
K02654	529.5714285714286	957.0714285714286	505.35714285714283
K19055	658.0714285714286	669.7857142857143	663.0
K00077	465.07142857142856	926.9285714285714	580.3571428571429
K07132	724.2142857142857	869.0714285714286	378.0
K00805	464.07142857142856	894.8571428571429	610.2857142857143
K01693	519.0714285714286	954.2857142857143	491.57142857142856
K07738	476.7857142857143	861.7142857142857	624.0714285714286
K05832	364.92857142857144	864.2857142857143	732.7857142857143
K01439	445.2142857142857	1002.5714285714286	509.7142857142857
K09157	546.7142857142857	795.0	607.6428571428571
K00684	903.1428571428571	503.2142857142857	542.3571428571429
K01507	524.2857142857143	927.7142857142857	495.92857142857144
K18820	880.9285714285714	265.14285714285717	788.1428571428571
K01192	643.7142857142857	694.7142857142857	595.0714285714286
K00980	773.2857142857143	646.0	502.7142857142857
K09809	830.5	689.5	400.2857142857143
K03784	534.7142857142857	808.5	576.1428571428571
K07454	1347.0714285714287	243.14285714285714	326.64285714285717
K09692	728.9285714285714	748.6428571428571	438.2142857142857
K01420	429.2142857142857	1007.5	477.2857142857143
K16511	510.35714285714283	797.2857142857143	595.3571428571429
K02808	273.2142857142857	963.7142857142857	660.0
K04761	640.7142857142857	456.92857142857144	796.3571428571429
K08659	258.07142857142856	782.6428571428571	851.8571428571429
K03271	527.5	951.2857142857143	407.42857142857144
K03523	480.07142857142856	880.2142857142857	523.9285714285714
K06923	561.0714285714286	874.0	447.7857142857143
K01433	548.9285714285714	648.5714285714286	684.9285714285714
K06967	476.07142857142856	835.0714285714286	570.6428571428571
K15125	384.92857142857144	1020.0714285714286	469.92857142857144
K02124	485.92857142857144	931.5	454.35714285714283
K02058	638.7142857142857	772.8571428571429	458.35714285714283
K00641	832.2142857142857	408.64285714285717	627.7857142857143
K09749	649.5	818.7142857142857	400.07142857142856
K08217	469.7857142857143	828.0714285714286	568.8571428571429
K06188	612.9285714285714	468.85714285714283	784.5714285714286
K10254	372.14285714285717	892.7142857142857	599.1428571428571
K01487	825.2857142857143	403.07142857142856	627.9285714285714
K09789	757.1428571428571	634.5	462.5
K06183	389.92857142857144	829.4285714285714	629.0714285714286
K02405	540.7857142857143	885.7857142857143	414.85714285714283
K03609	529.6428571428571	825.4285714285714	482.85714285714283
K02416	526.5714285714286	887.1428571428571	422.2857142857143
K03644	696.6428571428571	541.2142857142857	596.5714285714286
K19171	828.9285714285714	556.9285714285714	447.57142857142856
K02412	543.8571428571429	838.2857142857143	449.85714285714283
K02006	656.2142857142857	558.4285714285714	612.5714285714286
K02409	530.4285714285714	876.8571428571429	412.5
K02389	526.9285714285714	869.0714285714286	412.2857142857143
K02556	535.3571428571429	874.7142857142857	397.42857142857144
K00997	381.07142857142856	898.6428571428571	511.85714285714283
K10907	555.1428571428571	723.3571428571429	510.7857142857143
K13993	376.07142857142856	848.5714285714286	564.2857142857143
K01428	616.4285714285714	443.14285714285717	714.3571428571429
K00626	493.64285714285717	807.5714285714286	466.92857142857144
K00176	501.5	702.5	559.7857142857143
K18828	628.1428571428571	571.4285714285714	560.6428571428571
K08641	433.42857142857144	706.3571428571429	618.5714285714286
K16922	630.5714285714286	481.42857142857144	643.8571428571429
K15051	344.14285714285717	686.7857142857143	723.3571428571429
K07003	795.3571428571429	465.42857142857144	492.2857142857143
K02484	542.5714285714286	768.2142857142857	438.64285714285717
K03187	636.0714285714286	426.35714285714283	687.0
K03642	595.1428571428571	714.0714285714286	439.7857142857143
K02401	501.57142857142856	845.5714285714286	399.14285714285717
K02007	534.7142857142857	603.2857142857143	607.7857142857143
K19353	597.5714285714286	691.5714285714286	456.35714285714283
K17716	563.7142857142857	594.2857142857143	583.5714285714286
K09758	566.0714285714286	385.35714285714283	786.9285714285714
K01999	376.0	852.3571428571429	504.07142857142856
K07166	415.35714285714283	760.8571428571429	556.0
K02008	610.5	506.35714285714283	613.0
K03189	596.6428571428571	427.35714285714283	703.1428571428571
K01677	494.07142857142856	767.1428571428571	464.7142857142857
K04477	719.0	613.9285714285714	389.57142857142856
K03303	733.3571428571429	564.2857142857143	416.85714285714283
K03801	667.2142857142857	468.2142857142857	575.0
K02759	296.2857142857143	775.3571428571429	634.6428571428571
K03326	702.4285714285714	495.14285714285717	505.7857142857143
K03311	240.14285714285714	776.7857142857143	685.5
K07574	405.07142857142856	812.5714285714286	484.14285714285717
K03188	601.9285714285714	413.07142857142856	685.6428571428571
K14761	493.7857142857143	709.0714285714286	496.2142857142857
K00375	512.5714285714286	720.5	462.35714285714283
K03743	457.07142857142856	732.6428571428571	498.07142857142856
K06413	876.3571428571429	229.92857142857142	577.0714285714286
K00926	435.07142857142856	768.8571428571429	477.7142857142857
K03190	601.9285714285714	412.5	665.7142857142857
K02421	482.5	822.4285714285714	374.7857142857143
K07150	442.5	638.2857142857143	595.7142857142857
K13626	509.85714285714283	791.0714285714286	373.2142857142857
K03571	430.42857142857144	744.6428571428571	495.0
K06909	461.07142857142856	763.9285714285714	436.14285714285717
K15532	536.7142857142857	719.5	399.42857142857144
K05601	698.1428571428571	440.5	514.7142857142857
K10563	346.14285714285717	774.4285714285714	528.5
K14445	458.0	761.0714285714286	429.2142857142857
K02121	447.2142857142857	816.2857142857143	383.5
K00616	377.14285714285717	844.9285714285714	421.5
K02397	500.92857142857144	747.7142857142857	394.7142857142857
K06904	658.7857142857143	622.3571428571429	362.2142857142857
K06334	518.0714285714286	655.2857142857143	461.2857142857143
K00595	755.3571428571429	484.57142857142856	392.5
K02411	490.42857142857144	792.7142857142857	348.92857142857144
K03816	322.07142857142856	751.3571428571429	558.4285714285714
K02419	471.0	783.1428571428571	374.2857142857143
K00983	664.4285714285714	427.2857142857143	535.1428571428571
K00113	647.7142857142857	365.14285714285717	610.2142857142857
K01916	316.14285714285717	845.5	458.5
K19355	737.7857142857143	275.64285714285717	605.0
K01421	276.07142857142856	734.8571428571429	603.6428571428571
K00112	651.5	368.7857142857143	594.0714285714286
K01666	679.5	534.0714285714286	392.64285714285717
K19221	412.0	773.8571428571429	418.7142857142857
K06910	482.64285714285717	646.7857142857143	473.85714285714283
K06398	527.7142857142857	631.9285714285714	438.64285714285717
K03610	448.92857142857144	732.7142857142857	414.35714285714283
K02190	627.1428571428571	443.2857142857143	525.0
K06412	539.0714285714286	591.3571428571429	464.7142857142857
K02420	454.85714285714283	776.8571428571429	356.7857142857143
K01449	490.0	687.0714285714286	411.2857142857143
K03563	466.64285714285717	783.4285714285714	337.92857142857144
K18581	703.7142857142857	438.2142857142857	445.2142857142857
K03778	382.42857142857144	603.3571428571429	598.4285714285714
K19350	395.7857142857143	661.7857142857143	524.1428571428571
K02388	452.92857142857144	782.5	344.57142857142856
K07106	418.57142857142856	613.8571428571429	545.5
K06382	523.5714285714286	634.5714285714286	416.2857142857143
K00978	527.5714285714286	530.8571428571429	511.0
K19068	459.42857142857144	604.3571428571429	500.57142857142856
K02856	452.7857142857143	474.64285714285717	636.7857142857143
K18929	616.7142857142857	512.2857142857143	433.42857142857144
K08968	304.07142857142856	720.6428571428571	536.2857142857143
K02171	553.3571428571429	531.2142857142857	474.5
K01995	342.5	737.7142857142857	474.07142857142856
K08974	402.7857142857143	729.9285714285714	420.35714285714283
K19117	809.5	319.85714285714283	418.7857142857143
K03465	407.2857142857143	765.5714285714286	373.64285714285717
K01155	462.0	687.0	392.0
K00526	274.2142857142857	786.0714285714286	479.5
K01667	487.0	448.7857142857143	600.7142857142857
K01998	325.5	745.0714285714286	465.07142857142856
K05516	425.0	702.0	403.85714285714283
K01430	545.7142857142857	314.35714285714283	661.6428571428571
K00782	597.6428571428571	496.7142857142857	426.57142857142856
K02188	691.5714285714286	451.7857142857143	376.57142857142856
K02408	443.64285714285717	754.5714285714286	317.07142857142856
K00702	509.0	428.85714285714283	577.2857142857143
K03387	677.7857142857143	368.85714285714283	467.57142857142856
K20344	258.14285714285717	523.8571428571429	728.7142857142857
K02387	432.07142857142856	752.1428571428571	326.42857142857144
K01788	396.5	644.5	469.42857142857144
K13040	791.3571428571429	245.92857142857142	472.85714285714283
K04769	467.2142857142857	611.4285714285714	428.0
K01512	341.57142857142856	749.7857142857143	414.85714285714283
K01429	595.8571428571429	254.64285714285714	655.4285714285714
K07035	497.35714285714283	523.9285714285714	480.42857142857144
K03289	674.7142857142857	379.07142857142856	444.42857142857144
K18831	664.4285714285714	301.35714285714283	532.2857142857143
K00169	549.3571428571429	593.7857142857143	348.5
K00123	385.57142857142856	844.3571428571429	260.57142857142856
K00008	364.14285714285717	613.7857142857143	510.5
K19118	763.1428571428571	312.7857142857143	408.35714285714283
K18928	579.0714285714286	484.14285714285717	419.5
K01879	294.7142857142857	769.5714285714286	416.85714285714283
K02824	288.92857142857144	695.2857142857143	496.2857142857143
K16264	615.0	347.42857142857144	516.2142857142857
K05988	779.5	369.7142857142857	322.7857142857143
K07318	454.7142857142857	639.5	377.7142857142857
K06381	401.2857142857143	648.7857142857143	418.92857142857144
K03722	349.14285714285717	653.0714285714286	466.42857142857144
K13525	493.85714285714283	458.07142857142856	515.5
K01997	318.92857142857144	701.4285714285714	444.42857142857144
K07313	381.64285714285717	684.7857142857143	398.2142857142857
K01255	413.0	712.4285714285714	339.07142857142856
K18350	457.7142857142857	534.0714285714286	469.64285714285717
K03707	767.4285714285714	312.2857142857143	380.7142857142857
K01678	409.7857142857143	660.0	385.35714285714283
K04562	434.07142857142856	732.5	283.0
K00172	532.3571428571429	583.9285714285714	332.85714285714283
K01996	310.42857142857144	699.2857142857143	434.64285714285717
K03810	709.9285714285714	321.2857142857143	412.57142857142856
K20429	679.8571428571429	311.85714285714283	451.35714285714283
K07452	685.2142857142857	321.64285714285717	436.14285714285717
K06406	478.35714285714283	579.1428571428571	385.0
K08676	493.0	409.07142857142856	540.4285714285714
K07576	497.7857142857143	525.3571428571429	411.07142857142856
K18349	469.35714285714283	502.14285714285717	462.42857142857144
K01273	402.07142857142856	653.0714285714286	375.0
K07192	413.35714285714283	602.0714285714286	411.85714285714283
K03931	658.5714285714286	310.7142857142857	455.2142857142857
K02081	466.57142857142856	453.07142857142856	504.2857142857143
K06975	344.57142857142856	661.0	412.5
K03818	485.7142857142857	488.7142857142857	439.2142857142857
K06385	454.85714285714283	579.7142857142857	376.92857142857144
K02502	370.14285714285717	673.0	368.07142857142856
K01845	358.7142857142857	684.3571428571429	363.07142857142856
K03411	515.9285714285714	532.0714285714286	357.64285714285717
K07404	346.57142857142856	588.3571428571429	467.7857142857143
K08281	584.8571428571429	337.7857142857143	478.7142857142857
K06399	458.5	567.0	373.2857142857143
K01571	441.85714285714283	538.0	417.57142857142856
K01779	327.0	515.1428571428571	554.9285714285714
K06972	413.07142857142856	559.5714285714286	423.7142857142857
K03758	591.8571428571429	317.5	485.2857142857143
K19119	732.5714285714286	281.85714285714283	376.5
K02843	335.14285714285717	741.5714285714286	312.14285714285717
K03820	376.35714285714283	693.7857142857143	314.35714285714283
K06379	429.42857142857144	594.3571428571429	359.07142857142856
K01118	451.2142857142857	489.35714285714283	440.85714285714283
K06405	454.7142857142857	565.1428571428571	356.5
K14623	493.14285714285717	418.64285714285717	464.35714285714283
K15898	419.7857142857143	646.3571428571429	307.92857142857144
K06012	445.92857142857144	557.8571428571429	366.14285714285717
K02160	267.5	731.4285714285714	370.5
K10540	368.7857142857143	610.0714285714286	387.7857142857143
K02798	340.14285714285717	641.4285714285714	377.7857142857143
K00074	426.7142857142857	574.6428571428571	356.85714285714283
K03273	398.14285714285717	680.1428571428571	278.57142857142856
K04061	410.85714285714283	657.0	288.0
K16328	267.2142857142857	533.0	552.7142857142857
K01878	263.42857142857144	696.3571428571429	392.57142857142856
K01251	362.64285714285717	583.2142857142857	406.07142857142856
K03803	419.7142857142857	528.7142857142857	399.2142857142857
K06374	435.35714285714283	562.4285714285714	347.2142857142857
K09121	412.35714285714283	561.9285714285714	368.5
K07403	413.85714285714283	430.35714285714283	497.7142857142857
K03436	230.85714285714286	619.9285714285714	490.2142857142857
K03750	373.5	672.5714285714286	293.0
K02413	398.5	606.5	317.2142857142857
K02799	337.57142857142856	632.5714285714286	350.42857142857144
K02566	387.5	443.35714285714283	488.2857142857143
K07315	682.5714285714286	347.7857142857143	285.92857142857144
K06378	408.92857142857144	558.7857142857143	342.85714285714283
K04045	502.85714285714283	488.2142857142857	317.57142857142856
K03608	413.7857142857143	618.7857142857143	275.85714285714283
K02851	252.35714285714286	604.1428571428571	451.7857142857143
K01580	328.64285714285717	471.7142857142857	506.07142857142856
K00860	366.2857142857143	593.7857142857143	346.0
K02472	405.5	454.7142857142857	441.57142857142856
K12510	403.2857142857143	522.2857142857143	373.7142857142857
K04094	291.2142857142857	603.7857142857143	402.35714285714283
K02404	413.7142857142857	613.9285714285714	269.64285714285717
K00957	339.85714285714283	559.5	397.92857142857144
K01665	335.14285714285717	533.0714285714286	428.14285714285717
K01772	289.85714285714283	686.8571428571429	317.5
K06894	312.35714285714283	693.5714285714286	286.7142857142857
K00210	333.2142857142857	551.5714285714286	403.07142857142856
K03481	140.78571428571428	704.2142857142857	441.7857142857143
K00428	347.42857142857144	752.5	184.42857142857142
K03491	331.42857142857144	569.5714285714286	382.14285714285717
K01567	421.0	516.5714285714286	345.57142857142856
K07481	537.2857142857143	470.07142857142856	270.07142857142856
K02805	395.7142857142857	511.57142857142856	369.7142857142857
K06907	338.35714285714283	540.9285714285714	393.2142857142857
K01709	412.14285714285717	443.2142857142857	417.07142857142856
K03488	252.28571428571428	597.0714285714286	422.5
K00226	242.35714285714286	593.4285714285714	434.42857142857144
K09963	191.28571428571428	574.8571428571429	503.57142857142856
K19147	605.0	266.7857142857143	397.5
K01628	306.0	670.7142857142857	292.07142857142856
K06333	397.7142857142857	521.7142857142857	349.2857142857143
K01267	345.42857142857144	569.6428571428571	353.35714285714283
K20459	441.85714285714283	449.07142857142856	376.7857142857143
K19005	207.92857142857142	477.7857142857143	581.9285714285714
K00336	309.7857142857143	667.2857142857143	286.7857142857143
K14415	383.2142857142857	572.9285714285714	299.42857142857144
K00797	348.42857142857144	575.2857142857143	325.92857142857144
K07586	336.7857142857143	524.7142857142857	386.0
K00872	203.42857142857142	656.4285714285714	385.92857142857144
K07183	375.7857142857143	501.0	363.2857142857143
K05919	405.0	539.6428571428571	294.57142857142856
K01919	217.5	557.5714285714286	461.42857142857144
K06283	420.7857142857143	492.42857142857144	322.85714285714283
K06397	410.64285714285717	502.92857142857144	322.42857142857144
K02103	358.7857142857143	452.7142857142857	421.5
K01195	289.2142857142857	557.4285714285714	385.7142857142857
K06438	421.14285714285717	491.2142857142857	319.42857142857144
K03929	370.7142857142857	473.7142857142857	385.5
K05340	257.35714285714283	515.4285714285714	454.14285714285717
K02492	333.57142857142856	577.5714285714286	315.2142857142857
K03639	264.5	618.9285714285714	342.14285714285717
K01698	326.7857142857143	582.2857142857143	314.57142857142856
K21063	679.5714285714286	251.0	293.0
K01082	336.42857142857144	556.0	331.0
K15772	323.5	503.14285714285717	395.5
K03658	414.14285714285717	309.57142857142856	495.42857142857144
K06407	394.85714285714283	504.85714285714283	316.92857142857144
K00033	263.07142857142856	520.1428571428571	429.42857142857144
K20461	419.7142857142857	435.57142857142856	355.57142857142856
K19002	203.85714285714286	540.4285714285714	462.7142857142857
K07461	172.35714285714286	606.1428571428571	427.85714285714283
K07017	422.2857142857143	311.2142857142857	471.85714285714283
K03503	344.35714285714283	423.14285714285717	433.07142857142856
K15771	322.2142857142857	497.57142857142856	374.64285714285717
K07455	243.42857142857142	475.7142857142857	475.2142857142857
K02619	294.92857142857144	505.7142857142857	390.5
K07443	437.0	394.7142857142857	352.07142857142856
K16789	335.64285714285717	512.2142857142857	335.2142857142857
K08978	355.7857142857143	506.14285714285717	319.35714285714283
K07504	621.9285714285714	265.2142857142857	293.57142857142856
K00040	372.35714285714283	523.9285714285714	281.5
K02653	384.64285714285717	495.5	293.7857142857143
K10542	308.7142857142857	524.4285714285714	338.42857142857144
K07005	286.14285714285717	525.8571428571429	356.2857142857143
K19955	386.7857142857143	426.2857142857143	354.5
K18345	358.64285714285717	391.7142857142857	411.5
K02669	380.0	466.7857142857143	314.85714285714283
K07074	416.92857142857144	496.07142857142856	247.28571428571428
K03814	346.2857142857143	444.2857142857143	367.85714285714283
K07304	176.5	682.7142857142857	296.85714285714283
K06394	383.14285714285717	476.42857142857144	295.85714285714283
K12452	315.2142857142857	432.7142857142857	404.0
K00036	244.14285714285714	497.42857142857144	409.2142857142857
K07783	335.14285714285717	351.2142857142857	463.42857142857144
K00756	272.64285714285717	438.7857142857143	437.2857142857143
K20862	550.7142857142857	171.35714285714286	421.7142857142857
K06898	375.42857142857144	462.57142857142856	305.07142857142856
K03312	358.7142857142857	520.0714285714286	264.14285714285717
K00001	122.92857142857143	451.7142857142857	566.2142857142857
K05985	184.71428571428572	544.7857142857143	411.2857142857143
K11358	379.5	429.14285714285717	330.42857142857144
K01749	295.2857142857143	587.2857142857143	256.2142857142857
K06218	351.7142857142857	444.57142857142856	342.2857142857143
K06987	373.07142857142856	402.85714285714283	362.5
K00096	405.07142857142856	294.42857142857144	436.57142857142856
K06390	388.07142857142856	461.57142857142856	283.2857142857143
K02445	308.57142857142856	470.07142857142856	353.07142857142856
K03706	312.7142857142857	506.64285714285717	310.0
K00956	293.07142857142856	528.1428571428571	305.57142857142856
K20487	324.7857142857143	411.2857142857143	390.07142857142856
K03856	221.14285714285714	598.9285714285714	305.2857142857143
K15531	389.85714285714283	298.7857142857143	435.92857142857144
K06396	376.57142857142856	468.2142857142857	279.5
K07726	330.57142857142856	500.7857142857143	292.7142857142857
K00666	282.42857142857144	535.0714285714286	306.35714285714283
K05341	378.42857142857144	418.0	327.2142857142857
K01060	594.9285714285714	183.07142857142858	340.7857142857143
K07451	276.07142857142856	415.64285714285717	424.64285714285717
K13730	403.0	462.35714285714283	249.07142857142858
K09936	324.64285714285717	463.2142857142857	325.14285714285717
K02414	371.14285714285717	493.7857142857143	245.71428571428572
K19997	632.2142857142857	78.28571428571429	399.57142857142856
K06408	337.64285714285717	452.2857142857143	318.64285714285717
K03410	373.2857142857143	416.42857142857144	317.57142857142856
K05350	395.7857142857143	430.85714285714283	277.42857142857144
K08169	511.64285714285717	275.14285714285717	317.14285714285717
K19689	243.42857142857142	512.2857142857143	348.14285714285717
K15383	361.2857142857143	239.64285714285714	501.57142857142856
K20460	392.2142857142857	385.5	324.2857142857143
K08961	312.14285714285717	478.5	308.7142857142857
K03322	185.0	524.3571428571429	389.57142857142856
K00564	191.07142857142858	545.2142857142857	361.14285714285717
K15533	316.2142857142857	436.0	342.57142857142856
K09707	464.85714285714283	359.85714285714283	268.2857142857143
K12137	365.7857142857143	415.64285714285717	310.42857142857144
K01447	409.2857142857143	249.28571428571428	432.0
K06148	180.85714285714286	654.0	255.57142857142858
K07668	246.5	418.0	425.64285714285717
K04087	398.7142857142857	427.2857142857143	262.57142857142856
K03980	280.64285714285717	585.9285714285714	220.85714285714286
K03785	218.42857142857142	567.7857142857143	301.14285714285717
K05845	208.0	455.0	424.14285714285717
K03667	209.42857142857142	581.5	292.07142857142856
K04070	394.07142857142856	421.7857142857143	267.0
K06905	244.64285714285714	496.2857142857143	341.35714285714283
K01090	323.2857142857143	453.64285714285717	305.2857142857143
K03283	295.85714285714283	522.4285714285714	263.35714285714283
K12992	327.57142857142856	472.7142857142857	279.0
K09803	365.7142857142857	433.2142857142857	279.42857142857144
K06182	324.7142857142857	483.35714285714283	270.2142857142857
K06393	355.35714285714283	448.85714285714283	272.85714285714283
K06392	352.92857142857144	458.2142857142857	265.7142857142857
K07118	230.57142857142858	435.64285714285717	409.92857142857144
K04047	189.57142857142858	525.8571428571429	359.0
K10541	274.35714285714283	499.92857142857144	298.42857142857144
K05846	192.85714285714286	476.14285714285717	401.57142857142856
K05367	269.2857142857143	559.3571428571429	241.42857142857142
K19167	489.42857142857144	354.2142857142857	224.64285714285714
K04074	211.42857142857142	465.07142857142856	385.57142857142856
K01802	586.7857142857143	207.0	267.57142857142856
K02398	332.2857142857143	521.8571428571429	207.14285714285714
K09698	135.57142857142858	546.5	379.07142857142856
K07467	124.35714285714286	609.8571428571429	326.07142857142856
K04651	248.14285714285714	574.4285714285714	234.85714285714286
K06383	380.92857142857144	409.64285714285717	265.2142857142857
K07004	332.5	237.78571428571428	483.7857142857143
K13542	257.57142857142856	483.07142857142856	313.35714285714283
K03688	173.92857142857142	561.9285714285714	317.57142857142856
K13018	359.57142857142856	366.42857142857144	324.7142857142857
K05566	356.64285714285717	407.0	286.92857142857144
K16509	141.92857142857142	527.7142857142857	376.7142857142857
K04088	377.64285714285717	418.07142857142856	250.28571428571428
K09779	326.57142857142856	450.7857142857143	266.0
K07793	291.7142857142857	387.2142857142857	364.2857142857143
K10040	148.21428571428572	495.14285714285717	398.07142857142856
K07459	371.7142857142857	257.7857142857143	398.92857142857144
K02221	174.78571428571428	501.92857142857144	351.42857142857144
K01308	393.7142857142857	402.2857142857143	229.35714285714286
K01256	178.07142857142858	481.0	366.2857142857143
K07646	210.28571428571428	521.5	293.2142857142857
K03072	270.0	549.5714285714286	204.71428571428572
K07175	295.07142857142856	488.42857142857144	240.42857142857142
K00128	256.7857142857143	504.35714285714283	262.2857142857143
K02242	161.71428571428572	533.7857142857143	327.7142857142857
K09807	236.92857142857142	474.57142857142856	310.92857142857144
K00970	374.35714285714283	351.7857142857143	296.07142857142856
K01470	304.7857142857143	413.92857142857144	303.42857142857144
K00335	260.57142857142856	537.7857142857143	223.35714285714286
K01715	351.35714285714283	421.07142857142856	248.07142857142858
K01480	318.85714285714283	389.57142857142856	311.2857142857143
K01215	145.64285714285714	490.42857142857144	381.5
K01007	289.2142857142857	434.92857142857144	291.0
K00574	319.7857142857143	366.2857142857143	328.14285714285717
K07652	197.5	405.64285714285717	410.7142857142857
K03826	177.92857142857142	504.57142857142856	327.35714285714283
K07347	127.57142857142857	713.3571428571429	166.14285714285714
K02825	142.57142857142858	495.2857142857143	362.14285714285717
K03594	305.14285714285717	418.2857142857143	275.2857142857143
K07112	228.14285714285714	598.0	166.71428571428572
K03892	165.28571428571428	487.2142857142857	333.2142857142857
K09790	184.85714285714286	499.2142857142857	300.85714285714283
K05792	363.0	247.42857142857142	373.2857142857143
K06603	349.7142857142857	423.57142857142856	210.35714285714286
K05571	344.2857142857143	370.0	268.64285714285717
K08681	368.7857142857143	331.64285714285717	279.92857142857144
K06978	319.35714285714283	355.64285714285717	302.14285714285717
K08309	263.42857142857144	553.8571428571429	159.07142857142858
K20885	638.0	129.07142857142858	208.35714285714286
K12942	227.21428571428572	469.07142857142856	277.5
K19159	189.5	452.7142857142857	330.92857142857144
K01807	169.78571428571428	395.14285714285717	408.2142857142857
K06209	291.35714285714283	408.57142857142856	273.0
K09777	358.14285714285717	367.5	245.07142857142858
K01247	409.85714285714283	276.35714285714283	283.92857142857144
K03074	259.2142857142857	522.3571428571429	188.21428571428572
K00076	273.85714285714283	402.2142857142857	292.85714285714283
K10012	314.35714285714283	359.7857142857143	293.64285714285717
K06403	319.35714285714283	392.7142857142857	255.71428571428572
K00674	244.42857142857142	507.57142857142856	215.0
K04652	240.71428571428572	506.42857142857144	219.35714285714286
K01488	205.42857142857142	475.85714285714283	284.35714285714283
K07009	146.28571428571428	439.14285714285717	379.07142857142856
K01239	168.21428571428572	393.42857142857144	401.7142857142857
K03492	121.57142857142857	438.64285714285717	402.57142857142856
K03981	304.07142857142856	477.07142857142856	180.35714285714286
K00170	356.57142857142856	384.57142857142856	220.35714285714286
K19048	217.57142857142858	449.2142857142857	293.85714285714283
K03830	176.85714285714286	459.14285714285717	324.35714285714283
K18890	291.35714285714283	386.2857142857143	282.57142857142856
K11144	176.28571428571428	464.85714285714283	317.0
K00390	241.57142857142858	358.7857142857143	353.7857142857143
K09155	190.71428571428572	430.2857142857143	333.0
K06908	193.28571428571428	460.7857142857143	299.5
K09181	289.64285714285717	404.0	259.7857142857143
K03346	148.92857142857142	450.57142857142856	353.7142857142857
K01419	179.0	516.8571428571429	256.57142857142856
K01635	100.0	441.64285714285717	410.2857142857143
K18692	151.42857142857142	459.85714285714283	334.57142857142856
K00690	109.71428571428571	470.14285714285717	364.2857142857143
K06404	308.35714285714283	389.92857142857144	240.85714285714286
K01768	271.7142857142857	249.42857142857142	414.92857142857144
K09769	246.57142857142858	428.7857142857143	260.64285714285717
K02012	287.14285714285717	386.42857142857144	262.2857142857143
K02385	313.0	381.7142857142857	237.0
K04565	302.64285714285717	386.42857142857144	242.07142857142858
K06411	308.7142857142857	404.35714285714283	217.35714285714286
K01130	342.2142857142857	364.7857142857143	222.71428571428572
K03451	257.7857142857143	360.5	310.7857142857143
K00127	272.7857142857143	487.0	168.78571428571428
K07306	196.0	574.5	157.64285714285714
K02919	286.85714285714283	228.64285714285714	409.85714285714283
K01085	291.64285714285717	201.21428571428572	429.85714285714283
K18930	328.92857142857144	308.92857142857144	284.07142857142856
K07559	237.57142857142858	432.35714285714283	251.35714285714286
K09474	341.35714285714283	219.21428571428572	359.7857142857143
K06215	341.14285714285717	316.42857142857144	261.64285714285717
K18344	301.2857142857143	300.35714285714283	316.85714285714283
K02011	277.7142857142857	364.85714285714283	274.85714285714283
K06200	284.2142857142857	403.64285714285717	229.5
K00104	208.35714285714286	477.85714285714283	230.71428571428572
K02473	354.2857142857143	284.64285714285717	277.07142857142856
K00334	199.92857142857142	523.5714285714286	191.92857142857142
K04764	476.92857142857144	239.0	199.35714285714286
K06895	195.71428571428572	480.42857142857144	238.42857142857142
K12952	195.92857142857142	439.57142857142856	278.64285714285717
K20490	260.07142857142856	371.42857142857144	281.7857142857143
K00171	323.85714285714283	399.5	188.78571428571428
K19165	272.14285714285717	393.2857142857143	246.14285714285714
K01838	147.14285714285714	351.57142857142856	412.5
K03274	242.64285714285714	479.07142857142856	187.28571428571428
K18889	295.2857142857143	346.7142857142857	266.7857142857143
K16209	162.42857142857142	302.2857142857143	440.07142857142856
K05570	338.2857142857143	318.35714285714283	245.78571428571428
K06897	274.92857142857144	349.7142857142857	277.7857142857143
K01560	197.07142857142858	332.64285714285717	371.0
K09793	259.85714285714283	335.85714285714283	303.85714285714283
K07736	337.42857142857144	303.2142857142857	256.2857142857143
K17213	316.2857142857143	328.5	249.92857142857142
K19802	300.07142857142856	251.14285714285714	343.0
K03660	291.2857142857143	385.85714285714283	216.92857142857142
K06298	305.85714285714283	337.0	249.85714285714286
K12960	264.0	321.57142857142856	304.57142857142856
K03293	120.21428571428571	382.0	386.7857142857143
K03975	215.35714285714286	333.14285714285717	340.2857142857143
K02535	242.78571428571428	481.42857142857144	164.35714285714286
K01241	226.78571428571428	415.14285714285717	246.28571428571428
K03637	206.42857142857142	487.7142857142857	191.5
K05567	315.57142857142856	325.07142857142856	244.57142857142858
K01226	124.14285714285714	424.5	335.0
K00972	374.42857142857144	301.57142857142856	207.57142857142858
K00281	211.64285714285714	430.85714285714283	240.57142857142858
K12984	333.2142857142857	160.42857142857142	389.14285714285717
K04653	233.21428571428572	476.2142857142857	172.71428571428572
K08161	171.92857142857142	349.42857142857144	359.2857142857143
K05569	316.0	322.85714285714283	241.57142857142858
K06864	238.14285714285714	392.5	249.64285714285714
K18986	231.5	343.2857142857143	305.42857142857144
K13052	122.0	404.35714285714283	353.85714285714283
K02778	241.0	421.0	218.07142857142858
K01486	189.35714285714286	442.7857142857143	246.21428571428572
K03048	105.5	425.2857142857143	345.85714285714283
K01581	166.07142857142858	395.7142857142857	314.42857142857144
K11928	254.14285714285714	367.35714285714283	253.42857142857142
K02119	192.71428571428572	458.14285714285717	221.28571428571428
K01250	124.5	358.7142857142857	383.64285714285717
K07078	158.85714285714286	377.64285714285717	329.92857142857144
K02020	204.21428571428572	483.14285714285717	177.92857142857142
K01531	186.0	467.2142857142857	208.28571428571428
K01589	128.07142857142858	392.85714285714283	337.35714285714283
K06410	297.7142857142857	370.7142857142857	189.28571428571428
K21065	337.57142857142856	277.57142857142856	241.21428571428572
K03724	218.64285714285714	345.7142857142857	290.5
K00547	100.0	450.2857142857143	302.14285714285717
K04751	177.14285714285714	428.2142857142857	246.07142857142858
K01496	240.92857142857142	401.5	208.35714285714286
K05593	289.42857142857144	334.85714285714283	225.64285714285714
K11690	221.42857142857142	366.85714285714283	261.42857142857144
K00124	230.14285714285714	467.7857142857143	150.92857142857142
K12940	295.42857142857144	306.64285714285717	243.71428571428572
K02017	199.71428571428572	472.2142857142857	173.57142857142858
K17810	186.21428571428572	274.42857142857144	384.7857142857143
K02418	293.35714285714283	350.5	199.92857142857142
K06948	124.07142857142857	402.2142857142857	316.35714285714283
K06306	266.14285714285717	349.14285714285717	227.28571428571428
K01750	285.85714285714283	239.14285714285714	316.57142857142856
K01595	143.35714285714286	477.57142857142856	219.0
K00691	123.71428571428571	317.07142857142856	396.57142857142856
K07272	230.35714285714286	377.42857142857144	226.42857142857142
K03444	568.9285714285714	68.14285714285714	196.64285714285714
K20491	245.14285714285714	324.42857142857144	263.7142857142857
K08678	222.92857142857142	420.64285714285717	188.28571428571428
K07105	263.5	364.42857142857144	203.5
K01271	105.78571428571429	407.7142857142857	317.64285714285717
K13280	250.42857142857142	321.7857142857143	258.7857142857143
K09459	241.71428571428572	389.85714285714283	198.78571428571428
K03316	143.21428571428572	377.35714285714283	308.7142857142857
K01621	155.78571428571428	331.7142857142857	339.5
K06286	125.35714285714286	391.7857142857143	308.7857142857143
K02122	169.07142857142858	447.57142857142856	204.57142857142858
K19423	193.78571428571428	342.0	285.42857142857144
K02240	98.07142857142857	410.7142857142857	312.14285714285717
K03117	216.5	464.7142857142857	138.78571428571428
K12684	75.85714285714286	663.2857142857143	80.07142857142857
K02245	99.07142857142857	398.2142857142857	320.35714285714283
K02744	125.0	441.7142857142857	249.42857142857142
K09124	489.7857142857143	92.28571428571429	233.64285714285714
K04744	228.42857142857142	425.7857142857143	160.21428571428572
K08963	231.21428571428572	347.2857142857143	235.14285714285714
K10408	188.0	417.92857142857144	207.28571428571428
K06726	128.78571428571428	404.92857142857144	279.35714285714283
K06878	118.0	425.35714285714283	269.64285714285717
K20345	125.71428571428571	295.14285714285717	390.2857142857143
K13004	303.57142857142856	292.7857142857143	214.78571428571428
K19956	251.64285714285714	364.57142857142856	194.21428571428572
K19052	267.85714285714283	320.7857142857143	220.28571428571428
K04655	227.85714285714286	400.92857142857144	179.5
K02243	87.5	399.7857142857143	320.7857142857143
K02086	123.14285714285714	374.14285714285717	310.14285714285717
K20276	317.7857142857143	284.35714285714283	205.0
K09798	179.21428571428572	501.35714285714283	125.57142857142857
K03697	88.0	350.7857142857143	366.2857142857143
K05995	209.78571428571428	377.2857142857143	215.78571428571428
K05878	132.14285714285714	379.07142857142856	291.5
K02018	185.71428571428572	451.85714285714283	162.85714285714286
K02415	191.78571428571428	478.85714285714283	128.42857142857142
K02652	268.42857142857144	331.42857142857144	199.14285714285714
K03394	163.5	442.42857142857144	191.78571428571428
K09770	308.0	289.64285714285717	197.78571428571428
K03195	219.14285714285714	455.7857142857143	119.35714285714286
K09976	113.57142857142857	376.5	304.2142857142857
K03196	217.21428571428572	462.35714285714283	114.35714285714286
K11050	184.42857142857142	370.35714285714283	237.42857142857142
K01841	183.85714285714286	400.2142857142857	207.21428571428572
K06989	313.57142857142856	224.35714285714286	252.07142857142858
K03640	241.78571428571428	408.64285714285717	139.14285714285714
K05847	135.28571428571428	332.7142857142857	317.85714285714283
K12962	220.71428571428572	215.35714285714286	348.85714285714283
K01232	110.14285714285714	391.92857142857144	282.14285714285717
K03462	279.7142857142857	266.57142857142856	237.07142857142858
K18926	90.85714285714286	352.14285714285717	337.2857142857143
K06196	173.78571428571428	435.85714285714283	169.5
K02189	247.28571428571428	368.85714285714283	161.07142857142858
K03741	196.21428571428572	394.7857142857143	181.35714285714286
K03203	206.85714285714286	455.07142857142856	110.42857142857143
K17734	251.57142857142858	319.0	200.64285714285714
K02424	148.85714285714286	412.2857142857143	208.71428571428572
K02454	158.5	482.5	127.85714285714286
K07667	166.42857142857142	384.0	218.35714285714286
K02749	114.0	368.5	285.5
K01150	180.35714285714286	471.42857142857144	114.78571428571429
K18348	270.7857142857143	275.7142857142857	217.85714285714286
K00841	87.92857142857143	337.14285714285717	335.64285714285717
K09774	204.07142857142858	425.0	130.85714285714286
K02499	215.92857142857142	352.2142857142857	190.57142857142858
K18856	258.07142857142856	301.42857142857144	198.78571428571428
K05879	134.42857142857142	358.2142857142857	265.57142857142856
K06042	243.42857142857142	349.0	163.85714285714286
K05936	222.35714285714286	362.7142857142857	170.92857142857142
K07343	210.14285714285714	356.5	186.92857142857142
K08177	174.21428571428572	368.2857142857143	210.78571428571428
K03647	80.57142857142857	362.7142857142857	308.7857142857143
K03605	183.07142857142858	426.0	141.14285714285714
K02453	182.14285714285714	444.57142857142856	123.07142857142857
K03272	172.92857142857142	429.7857142857143	146.0
K05934	240.21428571428572	353.14285714285717	154.57142857142858
K11645	176.28571428571428	357.2142857142857	213.42857142857142
K17076	97.21428571428571	402.0	244.28571428571428
K02203	308.2142857142857	260.64285714285717	173.71428571428572
K08714	214.07142857142858	319.0	208.35714285714286
K03752	177.42857142857142	421.07142857142856	140.92857142857142
K04656	202.14285714285714	387.2857142857143	149.42857142857142
K21030	210.21428571428572	292.57142857142856	235.5
K02077	97.92857142857143	291.2857142857143	346.85714285714283
K01573	196.0	380.7142857142857	159.21428571428572
K00634	283.64285714285717	239.92857142857142	212.07142857142858
K05337	170.14285714285714	350.0	214.85714285714286
K02069	165.5	345.92857142857144	222.28571428571428
K00867	79.92857142857143	372.07142857142856	281.2142857142857
K06204	185.14285714285714	412.64285714285717	132.5
K17680	165.64285714285714	248.64285714285714	315.57142857142856
K10188	344.2857142857143	205.28571428571428	180.28571428571428
K01966	199.07142857142858	379.2142857142857	151.42857142857142
K02082	116.35714285714286	368.5	243.21428571428572
K09685	82.21428571428571	330.85714285714283	313.42857142857144
K06867	160.0	442.57142857142856	123.0
K03071	282.92857142857144	306.14285714285717	135.57142857142858
K03182	175.71428571428572	417.64285714285717	130.85714285714286
K00364	116.71428571428571	323.0	284.07142857142856
K11051	187.28571428571428	346.0	188.5
K06996	328.2857142857143	85.71428571428571	307.7142857142857
K19170	204.14285714285714	313.57142857142856	203.64285714285714
K03828	211.07142857142858	330.35714285714283	179.64285714285714
K08724	124.0	306.7142857142857	290.2142857142857
K19172	219.64285714285714	306.42857142857144	194.28571428571428
K09680	261.14285714285717	248.21428571428572	211.0
K05540	231.21428571428572	358.85714285714283	128.0
K07502	255.5	284.5	177.28571428571428
K10039	102.78571428571429	325.7857142857143	286.85714285714283
K00549	133.78571428571428	430.0	151.28571428571428
K02530	125.92857142857143	344.14285714285717	244.42857142857142
K06206	176.14285714285714	352.2857142857143	181.0
K05364	279.0	252.71428571428572	177.57142857142858
K03592	175.0	349.35714285714283	184.0
K00557	131.07142857142858	369.92857142857144	207.14285714285714
K01910	154.5	292.07142857142856	261.14285714285717
K01760	165.71428571428572	337.07142857142856	203.21428571428572
K02803	169.42857142857142	340.07142857142856	194.5
K09690	183.28571428571428	306.07142857142856	213.21428571428572
K13678	102.78571428571429	294.64285714285717	304.7142857142857
K03753	167.21428571428572	406.2142857142857	128.57142857142858
K00603	206.64285714285714	296.5	196.14285714285714
K02019	173.64285714285714	400.64285714285717	124.0
K07016	267.7857142857143	220.64285714285714	208.28571428571428
K03568	169.0	354.64285714285717	172.92857142857142
K00662	144.85714285714286	293.92857142857144	256.85714285714283
K02532	70.92857142857143	439.7142857142857	184.78571428571428
K03186	150.71428571428572	416.14285714285717	127.64285714285714
K02456	156.0	432.2857142857143	105.5
K20107	74.0	350.64285714285717	266.5
K06228	195.28571428571428	215.71428571428572	279.85714285714283
K03179	145.5	386.0	157.57142857142858
K03641	220.14285714285714	316.42857142857144	150.71428571428572
K09778	175.14285714285714	399.0	112.64285714285714
K00009	116.5	345.2857142857143	223.21428571428572
K03708	124.42857142857143	320.7142857142857	239.0
K03286	204.35714285714286	214.57142857142858	265.07142857142856
K03634	174.0	391.64285714285717	117.57142857142857
K05499	246.28571428571428	247.35714285714286	189.0
K01819	104.71428571428571	394.5	183.07142857142858
K02573	222.92857142857142	330.07142857142856	128.14285714285714
K06896	59.357142857142854	357.5	262.92857142857144
K01259	112.07142857142857	253.0	314.5
K03489	87.28571428571429	272.85714285714283	316.42857142857144
K01281	75.57142857142857	306.7142857142857	294.2142857142857
K17865	256.7857142857143	199.21428571428572	217.78571428571428
K14188	83.42857142857143	302.7857142857143	286.57142857142856
K20117	139.5	333.2142857142857	198.64285714285714
K07321	232.57142857142858	221.35714285714286	215.28571428571428
K01008	144.92857142857142	379.7142857142857	144.42857142857142
K07305	138.42857142857142	373.5	156.71428571428572
K07792	175.42857142857142	376.5	116.71428571428571
K07722	176.0	388.64285714285717	102.57142857142857
K19138	254.42857142857142	216.21428571428572	195.0
K00563	119.78571428571429	305.35714285714283	239.85714285714286
K05799	195.35714285714286	316.7142857142857	152.78571428571428
K00878	150.35714285714286	327.7142857142857	186.14285714285714
K09153	154.0	300.7142857142857	209.28571428571428
K07029	74.07142857142857	310.7142857142857	276.7857142857143
K13979	150.21428571428572	364.5	146.42857142857142
K09766	248.14285714285714	245.57142857142858	166.64285714285714
K01823	72.07142857142857	331.35714285714283	256.35714285714283
K03652	127.92857142857143	319.85714285714283	211.28571428571428
K20116	136.0	329.64285714285717	193.0
K02010	189.71428571428572	280.2142857142857	188.35714285714286
K01194	390.85714285714283	188.5	78.85714285714286
K04654	179.5	349.14285714285717	129.0
K13016	255.5	166.42857142857142	235.5
K10200	177.85714285714286	310.0	169.5
K01002	130.07142857142858	338.2142857142857	187.85714285714286
K01679	142.85714285714286	296.35714285714283	215.07142857142858
K06903	182.92857142857142	305.2142857142857	165.57142857142858
K16235	160.42857142857142	201.64285714285714	290.7142857142857
K12678	196.14285714285714	304.7857142857143	148.28571428571428
K03932	188.78571428571428	140.85714285714286	318.2857142857143
K15584	125.78571428571429	396.7142857142857	124.28571428571429
K01771	263.07142857142856	241.35714285714286	141.92857142857142
K09145	319.7142857142857	214.0	112.57142857142857
K08987	55.214285714285715	302.14285714285717	287.5
K02044	84.78571428571429	287.57142857142856	272.42857142857144
K07217	185.0	253.5	206.0
K07038	132.28571428571428	294.0	215.35714285714286
K03204	202.07142857142858	329.42857142857144	109.92857142857143
K06631	187.28571428571428	309.07142857142856	142.28571428571428
K03716	252.35714285714286	256.92857142857144	128.64285714285714
K00573	142.28571428571428	383.7857142857143	111.64285714285714
K09002	238.28571428571428	206.42857142857142	191.85714285714286
K06387	189.71428571428572	281.92857142857144	164.64285714285714
K19139	231.57142857142858	202.78571428571428	201.92857142857142
K17074	82.0	330.57142857142856	223.57142857142858
K06929	100.57142857142857	391.57142857142856	141.5
K03486	99.28571428571429	278.2142857142857	255.71428571428572
K18475	219.28571428571428	260.5	152.78571428571428
K17363	297.5	114.5	220.42857142857142
K02244	63.142857142857146	309.5	259.57142857142856
K02393	142.07142857142858	396.85714285714283	92.57142857142857
K03199	192.85714285714286	327.07142857142856	110.35714285714286
[truncated: 6,145 more rows]
