# Supplementary material for: Qifuyin improves physiological frailty by regulating the intestinal flora in 3xTg-AD mice
Source: Front Microbiol. 2026 Apr 1;17:1753643. doi: 10.3389/fmicb.2026.1753643 (PMC13079586; doi:10.3389/fmicb.2026.1753643)
Supplement: Supplementary file 1 [file Data_Sheet_1.zip › Original data/Figure6/Keggpathway3.xls]

#ID	Con	Mod	QFY
Metabolic pathways	946421.8571428572	948791.8571428572	931912.3571428572
Biosynthesis of secondary metabolites	391385.9285714286	402910.4285714286	383542.64285714284
Biosynthesis of antibiotics	288960.28571428574	299467.5	287241.71428571426
Microbial metabolism in diverse environments	198612.2142857143	216746.57142857142	201737.07142857142
Biosynthesis of amino acids	199221.14285714287	209167.57142857142	193777.7857142857
Carbon metabolism	138093.64285714287	144354.85714285713	138587.57142857142
Ribosome	132219.7142857143	139251.7857142857	135836.64285714287
Purine metabolism	122469.85714285714	129080.57142857143	126516.07142857143
Pyrimidine metabolism	107970.5	110344.35714285714	111256.14285714286
ABC transporters	91456.0	121531.07142857143	96527.85714285714
Amino sugar and nucleotide sugar metabolism	78458.71428571429	83365.28571428571	78437.07142857143
Two-component system	73447.71428571429	93397.14285714286	70748.85714285714
Quorum sensing	67140.07142857143	76755.28571428571	70100.5
Glycolysis / Gluconeogenesis	64556.71428571428	68540.64285714286	67778.71428571429
Aminoacyl-tRNA biosynthesis	65103.71428571428	68596.14285714286	65954.57142857143
Homologous recombination	62749.78571428572	62464.857142857145	63682.21428571428
Starch and sucrose metabolism	59691.857142857145	59292.5	58277.357142857145
Alanine, aspartate and glutamate metabolism	58109.642857142855	55841.5	57788.57142857143
Oxidative phosphorylation	55664.0	55493.92857142857	56170.0
Cysteine and methionine metabolism	55499.857142857145	51505.92857142857	53305.21428571428
Pyruvate metabolism	51192.0	56547.28571428572	51400.21428571428
Galactose metabolism	51429.92857142857	50379.42857142857	48729.71428571428
Mismatch repair	48364.78571428572	51664.642857142855	50018.28571428572
Fructose and mannose metabolism	45726.0	47257.642857142855	46496.142857142855
Glycine, serine and threonine metabolism	45172.642857142855	44456.142857142855	46002.642857142855
DNA replication	41709.28571428572	46278.78571428572	44132.92857142857
Peptidoglycan biosynthesis	41600.357142857145	44409.42857142857	41141.0
Methane metabolism	40678.357142857145	43631.5	41317.28571428572
2-Oxocarboxylic acid metabolism	40103.642857142855	42238.21428571428	36970.71428571428
Pentose phosphate pathway	37508.5	41332.642857142855	38665.5
Bacterial secretion system	38236.92857142857	42507.142857142855	36391.642857142855
Protein export	37464.0	36916.28571428572	35861.5
Glyoxylate and dicarboxylate metabolism	36404.0	36160.78571428572	36150.5
Citrate cycle (TCA cycle)	36511.5	34693.857142857145	35570.07142857143
RNA degradation	35445.21428571428	36234.57142857143	34368.07142857143
Phenylalanine, tyrosine and tryptophan biosynthesis	32598.071428571428	33002.142857142855	30459.714285714286
Lysine biosynthesis	30265.85714285714	31027.5	30399.928571428572
Butanoate metabolism	30675.214285714286	31061.785714285714	28626.571428571428
Arginine biosynthesis	30310.714285714286	28767.285714285714	29543.714285714286
One carbon pool by folate	28645.071428571428	27744.214285714286	28802.071428571428
Pantothenate and CoA biosynthesis	27070.5	28485.428571428572	26154.14285714286
Glycerophospholipid metabolism	25967.85714285714	27126.14285714286	26471.071428571428
Fatty acid metabolism	25826.714285714286	26800.714285714286	25859.714285714286
Terpenoid backbone biosynthesis	25804.785714285714	26757.785714285714	25296.285714285714
Fatty acid biosynthesis	25267.071428571428	25908.64285714286	25544.428571428572
Lipopolysaccharide biosynthesis	26978.85714285714	25156.35714285714	24357.428571428572
Propanoate metabolism	23863.785714285714	28381.785714285714	23566.071428571428
Nicotinate and nicotinamide metabolism	25441.14285714286	24583.714285714286	25201.928571428572
Other glycan degradation	26858.714285714286	23497.785714285714	23652.571428571428
Nucleotide excision repair	24352.071428571428	25037.0	24400.14285714286
Pentose and glucuronate interconversions	24063.214285714286	23752.14285714286	23425.571428571428
Porphyrin and chlorophyll metabolism	24106.285714285714	22919.214285714286	20581.35714285714
Folate biosynthesis	21926.928571428572	20643.0	21754.071428571428
Valine, leucine and isoleucine biosynthesis	21493.714285714286	22895.85714285714	19270.5
Base excision repair	20351.785714285714	22052.571428571428	20908.428571428572
Flagellar assembly	19221.64285714286	29728.428571428572	14269.57142857143
Histidine metabolism	21034.214285714286	20300.428571428572	18832.785714285714
Biotin metabolism	19419.214285714286	19956.85714285714	19847.071428571428
Streptomycin biosynthesis	19309.714285714286	18926.85714285714	20552.428571428572
Bacterial chemotaxis	18077.714285714286	26440.214285714286	13645.642857142857
Thiamine metabolism	19044.85714285714	18231.14285714286	18207.785714285714
Arginine and proline metabolism	17803.214285714286	17981.0	17494.64285714286
Nitrogen metabolism	17179.571428571428	17567.714285714286	16390.5
Cyanoamino acid metabolism	17421.14285714286	16103.785714285714	16622.14285714286
Sphingolipid metabolism	18064.071428571428	13949.5	15538.714285714286
Selenocompound metabolism	14055.214285714286	15908.42857142857	14693.642857142857
Phosphotransferase system (PTS)	8036.285714285715	21912.64285714286	14529.857142857143
Glycerolipid metabolism	12574.285714285714	15580.714285714286	13603.714285714286
Sulfur metabolism	12864.57142857143	15951.857142857143	12010.357142857143
Monobactam biosynthesis	12532.07142857143	12694.5	12349.285714285714
C5-Branched dibasic acid metabolism	12018.92857142857	12518.785714285714	10395.0
RNA polymerase	10739.0	12305.92857142857	11445.642857142857
Ubiquinone and other terpenoid-quinone biosynthesis	12207.5	10771.92857142857	11428.142857142857
Polyketide sugar unit biosynthesis	10038.785714285714	11041.857142857143	11424.714285714286
Vitamin B6 metabolism	11152.142857142857	10284.857142857143	10640.57142857143
Riboflavin metabolism	10470.57142857143	9695.57142857143	10419.142857142857
Valine, leucine and isoleucine degradation	10202.07142857143	9932.785714285714	10364.142857142857
Phenylalanine metabolism	9242.57142857143	10225.57142857143	8366.785714285714
D-Glutamine and D-glutamate metabolism	8652.57142857143	8468.07142857143	8677.92857142857
Sulfur relay system	7903.142857142857	10457.57142857143	7267.357142857143
Taurine and hypotaurine metabolism	7433.214285714285	6943.5	7469.142857142857
Glutathione metabolism	6192.357142857143	8689.0	6844.785714285715
Tyrosine metabolism	6544.214285714285	7634.214285714285	7001.285714285715
Fatty acid degradation	6458.357142857143	6185.142857142857	6573.857142857143
Novobiocin biosynthesis	6271.428571428572	6082.642857142857	5792.428571428572
Acarbose and validamycin biosynthesis	5113.5	5834.857142857143	5873.357142857143
D-Alanine metabolism	5218.214285714285	5799.142857142857	5642.714285714285
Degradation of aromatic compounds	4877.428571428572	6007.428571428572	5517.357142857143
Inositol phosphate metabolism	5498.071428571428	4870.857142857143	5182.214285714285
Ascorbate and aldarate metabolism	5607.214285714285	4568.5	4628.214285714285
beta-Alanine metabolism	3996.214285714286	4679.071428571428	4357.642857142857
Benzoate degradation	4041.4285714285716	4319.928571428572	4087.1428571428573
Biosynthesis of unsaturated fatty acids	3894.9285714285716	4410.785714285715	4110.857142857143
Lysine degradation	3105.1428571428573	3912.0	3133.0714285714284
Carbapenem biosynthesis	3232.714285714286	3469.5714285714284	3009.214285714286
Tryptophan metabolism	2121.714285714286	2389.714285714286	1993.0
Phosphonate and phosphinate metabolism	1858.2142857142858	2615.3571428571427	1910.9285714285713
Secondary bile acid biosynthesis	1813.142857142857	1852.2857142857142	2152.0
Chloroalkane and chloroalkene degradation	1159.142857142857	2578.8571428571427	2078.3571428571427
Xylene degradation	2136.785714285714	1385.4285714285713	2234.5
Lipoic acid metabolism	1822.0	1329.142857142857	1811.7142857142858
Nitrotoluene degradation	1430.357142857143	1839.2142857142858	1073.142857142857
Aminobenzoate degradation	987.2857142857143	1823.5	1512.857142857143
Naphthalene degradation	723.0	1738.5	1451.4285714285713
alpha-Linolenic acid metabolism	1329.857142857143	879.1428571428571	1328.7142857142858
Ether lipid metabolism	1299.357142857143	742.3571428571429	1301.5714285714287
Protein processing in endoplasmic reticulum	870.5714285714286	1296.9285714285713	679.1428571428571
Endocytosis	705.5714285714286	1129.2857142857142	569.9285714285714
RNA transport	587.6428571428571	869.7857142857143	450.64285714285717
Spliceosome	526.0714285714286	879.4285714285714	454.42857142857144
Phagosome	528.0714285714286	805.3571428571429	404.42857142857144
Ubiquitin mediated proteolysis	478.85714285714283	752.5714285714286	361.35714285714283
Neomycin, kanamycin and gentamicin biosynthesis	688.9285714285714	428.7857142857143	424.35714285714283
Carbon fixation pathways in prokaryotes	515.2142857142857	527.0	426.5
Nonribosomal peptide structures	333.2857142857143	520.2857142857143	562.2142857142857
mRNA surveillance pathway	401.92857142857144	641.4285714285714	301.57142857142856
Ribosome biogenesis in eukaryotes	396.0	606.7142857142857	322.5
Synthesis and degradation of ketone bodies	318.5	493.7857142857143	420.7142857142857
Penicillin and cephalosporin biosynthesis	565.7142857142857	80.28571428571429	234.35714285714286
Biosynthesis of siderophore group nonribosomal peptides	104.5	451.14285714285717	108.57142857142857
Limonene and pinene degradation	179.5	314.0	150.71428571428572
Dioxin degradation	169.5	343.42857142857144	129.57142857142858
Proteasome	189.07142857142858	289.85714285714283	162.35714285714286
Carbon fixation in photosynthetic organisms	258.7857142857143	188.5	191.85714285714286
Styrene degradation	215.35714285714286	220.5	143.71428571428572
Arachidonic acid metabolism	84.0	319.7142857142857	107.35714285714286
Basal transcription factors	133.28571428571428	220.71428571428572	108.64285714285714
Non-homologous end-joining	109.14285714285714	211.21428571428572	132.0
Phosphatidylinositol signaling system	133.35714285714286	197.85714285714286	104.35714285714286
Geraniol degradation	54.714285714285715	303.35714285714283	58.857142857142854
Peroxisome	104.14285714285714	184.28571428571428	88.07142857142857
N-Glycan biosynthesis	106.92857142857143	170.28571428571428	92.5
Chlorocyclohexane and chlorobenzene degradation	70.5	212.35714285714286	69.28571428571429
Cell cycle - yeast	76.64285714285714	110.71428571428571	107.0
Meiosis - yeast	76.14285714285714	120.0	98.14285714285714
Carotenoid biosynthesis	46.214285714285715	205.64285714285714	40.285714285714285
Autophagy - animal	85.21428571428571	126.0	71.35714285714286
MAPK signaling pathway - yeast	73.85714285714286	108.0	92.71428571428571
Photosynthesis	114.0	85.71428571428571	63.57142857142857
Caprolactam degradation	32.857142857142854	176.14285714285714	36.07142857142857
Toluene degradation	31.571428571428573	167.28571428571428	34.285714285714285
Fluorobenzoate degradation	30.785714285714285	166.28571428571428	34.285714285714285
Biosynthesis of vancomycin group antibiotics	46.714285714285715	78.57142857142857	59.857142857142854
Caffeine metabolism	40.214285714285715	79.14285714285714	33.0
D-Arginine and D-ornithine metabolism	29.714285714285715	58.92857142857143	52.0
Mitophagy - yeast	22.857142857142858	35.285714285714285	31.0
SNARE interactions in vesicular transport	23.142857142857142	38.357142857142854	24.928571428571427
Steroid biosynthesis	7.0	37.57142857142857	12.0
Sesquiterpenoid and triterpenoid biosynthesis	5.285714285714286	35.214285714285715	9.785714285714286
Tetracycline biosynthesis	16.0	8.642857142857142	11.357142857142858
Atrazine degradation	5.071428571428571	17.214285714285715	10.285714285714286
Hippo signaling pathway - multiple species	6.857142857142857	12.857142857142858	9.357142857142858
Various types of N-glycan biosynthesis	2.142857142857143	2.0714285714285716	10.928571428571429
Fatty acid elongation	1.8571428571428572	4.571428571428571	6.857142857142857
Other types of O-glycan biosynthesis	4.214285714285714	2.357142857142857	5.714285714285714
Glycosphingolipid biosynthesis - globo and isoglobo series	3.4285714285714284	4.785714285714286	2.4285714285714284
Glycosaminoglycan degradation	1.3571428571428572	5.428571428571429	3.357142857142857
Biosynthesis of ansamycins	0.0	7.357142857142857	1.6428571428571428
Biosynthesis of type II polyketide backbone	0.0	3.7142857142857144	3.642857142857143
Glycosylphosphatidylinositol (GPI)-anchor biosynthesis	1.0714285714285714	0.7857142857142857	5.214285714285714
Glycosphingolipid biosynthesis - ganglio series	0.7857142857142857	3.5714285714285716	1.2142857142857142
Steroid degradation	0.7857142857142857	1.2142857142857142	0.7142857142857143
Cell cycle - Caulobacter	1.3571428571428572	0.0	0.42857142857142855
Linoleic acid metabolism	1.5	0.0	0.0
Polycyclic aromatic hydrocarbon degradation	0.7857142857142857	0.0	0.0
Furfural degradation	0.0	0.0	0.21428571428571427
