# Supplementary material for: Qifuyin improves physiological frailty by regulating the intestinal flora in 3xTg-AD mice
Source: Front Microbiol. 2026 Apr 1;17:1753643. doi: 10.3389/fmicb.2026.1753643 (PMC13079586; doi:10.3389/fmicb.2026.1753643)
Supplement: Supplementary file 1 [file Data_Sheet_1.zip › Original data/Figure7/A.xls]

#ID	Con	Mod	QFY
COG0463	34039.857142857145	30552.14285714286	29136.714285714286
COG1961	25385.14285714286	29022.785714285714	25269.14285714286
NOG02992	26943.285714285714	25573.35714285714	18322.85714285714
COG0534	19865.0	21923.14285714286	18445.5
COG0438	21233.14285714286	17710.0	19865.214285714286
COG0582	16006.285714285714	21178.85714285714	19303.785714285714
COG0745	17990.85714285714	20058.14285714286	16189.42857142857
COG3385	17077.5	13840.785714285714	22274.5
COG3436	14244.357142857143	13976.785714285714	21381.85714285714
COG3250	19287.214285714286	13936.57142857143	15379.642857142857
COG0642	16933.5	16780.5	14630.142857142857
COG1595	16251.07142857143	13361.5	14738.142857142857
COG0790	15708.57142857143	17408.714285714286	11077.07142857143
COG1373	20064.5	10060.5	13033.214285714286
COG4646	13316.42857142857	13717.0	14577.5
COG0110	15606.142857142857	11709.57142857143	13882.0
COG1136	13986.07142857143	13083.214285714286	12244.285714285714
COG1132	12455.07142857143	15094.142857142857	11661.857142857143
COG3279	12628.642857142857	12630.07142857143	11748.714285714286
COG3344	11677.0	11306.214285714286	13555.92857142857
COG2865	14607.785714285714	8472.07142857143	12497.642857142857
NOG00099	14713.642857142857	8607.92857142857	12160.42857142857
NOG02827	15520.785714285714	10266.07142857143	9101.92857142857
COG0488	10989.285714285714	11051.357142857143	11788.5
COG0526	11469.785714285714	10152.642857142857	11665.07142857143
COG2801	9236.214285714286	12496.142857142857	11454.285714285714
COG0732	10803.142857142857	9922.92857142857	10690.57142857143
COG0845	11599.214285714286	10143.57142857143	9405.0
COG1131	9593.5	11978.42857142857	9506.57142857143
COG4974	11060.714285714286	8091.5	11815.5
COG1484	8557.42857142857	10313.5	11588.0
COG1472	11073.0	9360.214285714286	9924.5
COG0841	10964.714285714286	9248.214285714286	10104.142857142857
COG0451	11709.285714285714	9200.57142857143	9380.57142857143
COG3547	7507.785714285715	10269.857142857143	12094.214285714286
COG3293	11544.42857142857	6038.357142857143	11991.785714285714
COG3505	9290.785714285714	10254.642857142857	9986.785714285714
COG2204	10852.714285714286	8595.642857142857	10016.214285714286
COG0577	9972.0	9854.142857142857	9119.642857142857
COG4804	13546.142857142857	6548.071428571428	8521.57142857143
COG1670	10383.57142857143	8576.785714285714	9592.214285714286
COG2207	9021.857142857143	10861.642857142857	8183.5
COG0550	9650.214285714286	8466.142857142857	9654.714285714286
COG0507	9146.57142857143	9181.642857142857	9345.92857142857
COG3464	5990.214285714285	9501.214285714286	11645.642857142857
COG3209	9809.285714285714	9971.5	7139.214285714285
COG2972	9275.92857142857	9787.42857142857	7706.142857142857
COG5433	7751.571428571428	7313.071428571428	11553.0
COG1192	7916.071428571428	9274.642857142857	9391.5
COG0366	8815.642857142857	8903.214285714286	8762.42857142857
COG0270	10709.5	6039.642857142857	8627.857142857143
COG0739	8597.0	8786.0	7853.785714285715
COG3451	7850.5	8609.857142857143	8444.0
COG0480	8041.071428571428	8450.214285714286	8352.0
COG0436	8411.642857142857	8220.57142857143	8189.642857142857
COG0286	8817.642857142857	7847.714285714285	8043.214285714285
NOG101249	7963.928571428572	8778.285714285714	7709.0
COG0564	8202.42857142857	8045.285714285715	7997.642857142857
COG1475	7193.928571428572	8739.42857142857	8275.142857142857
COG2244	8920.0	7229.714285714285	7990.0
COG0793	8769.357142857143	6685.5	8572.5
NOG00011	7986.357142857143	8033.857142857143	7673.0
COG0515	8056.928571428572	8334.92857142857	6762.0
COG0697	8538.214285714286	6903.285714285715	7655.0
COG1538	8701.5	6563.142857142857	7510.0
COG0664	8154.428571428572	6299.571428571428	7878.428571428572
COG0566	7599.214285714285	6674.0	7559.428571428572
COG0641	7322.142857142857	5884.928571428572	8542.857142857143
COG0778	7255.857142857143	6443.642857142857	7930.428571428572
COG0840	6907.428571428572	9305.642857142857	4958.285714285715
COG0621	7460.428571428572	6638.428571428572	6857.571428571428
COG0524	6917.285714285715	7022.0	6970.428571428572
COG1032	6857.928571428572	7157.142857142857	6837.142857142857
COG0399	7360.214285714285	6955.428571428572	6423.428571428572
COG3177	8258.0	5588.5	6835.071428571428
COG0612	6759.714285714285	6478.571428571428	7261.642857142857
COG0542	6704.428571428572	6607.142857142857	6910.714285714285
NOG13014	4899.928571428572	6595.571428571428	8056.857142857143
COG0545	7466.857142857143	5089.357142857143	6858.571428571428
COG1501	7671.5	5068.571428571428	6580.428571428572
COG0674	7027.857142857143	5663.642857142857	6602.5
COG3507	8597.0	4778.357142857143	5833.5
NOG14370	8133.071428571428	5055.357142857143	5860.928571428572
COG4584	4406.857142857143	5571.428571428572	9063.785714285714
COG0457	6269.714285714285	6426.428571428572	6307.428571428572
NOG122909	5728.071428571428	8111.642857142857	5100.0
COG1073	6839.5	6069.785714285715	5981.0
COG0776	6702.5	5197.0	6910.071428571428
COG2826	5181.5	6309.428571428572	7250.0
COG1253	6346.928571428572	5685.285714285715	6323.642857142857
COG0768	6074.142857142857	6305.785714285715	5932.642857142857
COG1506	7286.857142857143	4674.785714285715	6330.5
COG1733	6902.428571428572	5261.285714285715	6117.285714285715
COG1609	5187.857142857143	7601.142857142857	5405.714285714285
COG0561	4623.857142857143	7484.642857142857	5815.571428571428
COG0514	6728.571428571428	5123.285714285715	5975.428571428572
COG0791	5874.642857142857	6031.857142857143	5726.928571428572
COG1028	5848.428571428572	6015.428571428572	5759.5
COG0187	5806.571428571428	5823.5	5989.357142857143
COG0772	5896.857142857143	6007.214285714285	5682.214285714285
COG0513	5887.571428571428	5466.214285714285	6218.214285714285
COG0008	6042.285714285715	5492.857142857143	5892.285714285715
COG1109	5553.642857142857	5853.285714285715	5581.5
COG1592	5875.571428571428	5004.428571428572	6014.071428571428
COG0395	5877.0	6537.5	4459.0
COG1011	6007.571428571428	5262.285714285715	5573.428571428572
COG3525	5289.142857142857	6346.857142857143	5205.785714285715
COG2195	5921.5	5098.285714285715	5716.214285714285
COG2148	5566.785714285715	5524.071428571428	5560.928571428572
COG0188	5529.714285714285	5438.214285714285	5651.285714285715
COG3119	4712.214285714285	6403.214285714285	5178.071428571428
COG0210	5538.0	5305.428571428572	5248.642857142857
COG0317	5747.928571428572	4683.428571428572	5565.714285714285
COG0863	4549.357142857143	6245.285714285715	5201.714285714285
COG0489	5323.428571428572	4798.285714285715	5851.071428571428
COG0458	5431.071428571428	5089.714285714285	5274.285714285715
COG3943	5740.928571428572	4052.8571428571427	5953.0
COG0472	5569.428571428572	4870.785714285715	5219.142857142857
COG0860	4461.642857142857	6189.357142857143	4895.071428571428
COG3537	5560.285714285715	5086.071428571428	4849.714285714285
COG1940	4505.0	5744.785714285715	5221.571428571428
COG0205	5146.642857142857	5141.428571428572	5179.0
COG0006	5330.0	4840.714285714285	5206.857142857143
COG0693	5334.214285714285	4494.928571428572	5525.642857142857
COG1696	5177.428571428572	5487.0	4576.428571428572
COG2017	5579.571428571428	4432.857142857143	5199.928571428572
COG1022	5784.928571428572	4052.785714285714	5352.0
COG0668	5241.5	4562.928571428572	5303.285714285715
COG0443	4891.428571428572	5318.0	4658.428571428572
COG0628	4863.357142857143	5155.285714285715	4824.5
COG0553	5634.071428571428	4538.285714285715	4667.214285714285
COG1653	4823.0	5792.642857142857	4212.642857142857
COG0740	4728.571428571428	5083.571428571428	4990.071428571428
COG0610	4997.5	4790.0	5002.5
COG2755	5063.285714285715	4255.0	5340.928571428572
COG0494	4452.357142857143	6007.5	4075.285714285714
COG0178	4925.928571428572	4545.5	5041.642857142857
COG0477	3792.3571428571427	5270.785714285715	5444.071428571428
COG0249	4827.0	4550.857142857143	5110.5
COG0657	5283.571428571428	3881.214285714286	5024.142857142857
COG0716	4765.785714285715	4925.0	4436.714285714285
COG1284	4244.071428571428	4957.571428571428	4744.785714285715
COG1216	4823.214285714285	4311.785714285715	4809.5
COG0629	3638.5	5771.071428571428	4508.571428571428
COG0760	5123.285714285715	3961.5714285714284	4807.642857142857
COG0826	4872.357142857143	4572.714285714285	4438.285714285715
COG1418	4605.857142857143	4454.5	4718.857142857143
COG2197	4560.642857142857	4409.357142857143	4755.357142857143
COG0500	4016.9285714285716	5780.785714285715	3891.285714285714
COG3550	6144.071428571428	2822.785714285714	4694.642857142857
COG1070	4538.785714285715	4404.714285714285	4651.714285714285
COG1053	5160.857142857143	3987.6428571428573	4440.214285714285
COG2885	5364.928571428572	3303.0	4912.214285714285
COG1106	5969.071428571428	2855.6428571428573	4746.0
COG1396	4273.285714285715	5135.928571428572	4106.142857142857
COG0358	4475.142857142857	4719.857142857143	4203.714285714285
COG1368	4368.714285714285	4437.0	4538.0
COG0789	3829.4285714285716	5461.0	4017.5
COG0714	4794.714285714285	4317.428571428572	4132.928571428572
COG0738	4858.071428571428	3646.0714285714284	4722.428571428572
COG0305	3712.714285714286	5204.5	4294.0
COG0637	3930.785714285714	4531.214285714285	4607.785714285715
COG1853	4737.0	4074.8571428571427	4158.785714285715
COG0842	4385.785714285715	4073.8571428571427	4498.714285714285
COG2274	5094.428571428572	2379.785714285714	5389.357142857143
COG0673	3600.6428571428573	5354.571428571428	3905.5
COG0204	4377.642857142857	4185.071428571428	4294.928571428572
COG0280	4488.5	4046.9285714285716	4306.714285714285
COG0666	3749.3571428571427	6725.071428571428	2342.285714285714
COG0681	3840.3571428571427	4851.642857142857	4064.6428571428573
COG2217	3512.1428571428573	5228.071428571428	3988.9285714285716
COG0028	4305.071428571428	4284.785714285715	4034.714285714286
COG0719	4390.857142857143	3840.3571428571427	4391.071428571428
COG1522	4484.357142857143	3863.3571428571427	4270.214285714285
COG0475	4303.285714285715	3688.8571428571427	4572.285714285715
COG1208	4674.5	3031.214285714286	4782.071428571428
COG0034	4145.5	4018.6428571428573	4292.428571428572
COG1175	3691.8571428571427	5170.642857142857	3581.8571428571427
COG0168	4133.142857142857	3968.4285714285716	4259.785714285715
COG0770	4345.285714285715	3758.6428571428573	4245.5
COG0265	4315.642857142857	4039.3571428571427	3976.9285714285716
COG0527	4301.0	3865.0714285714284	4163.642857142857
COG1674	4109.142857142857	4048.785714285714	4163.071428571428
COG0142	4163.142857142857	3872.714285714286	4253.071428571428
NOG00044	3697.9285714285716	4737.5	3837.5
COG2304	4551.5	3601.4285714285716	4115.0
COG4219	4267.785714285715	4523.142857142857	3474.4285714285716
COG1943	4299.928571428572	4300.357142857143	3651.1428571428573
COG0454	3667.5	4694.285714285715	3856.714285714286
COG0111	4228.357142857143	3881.785714285714	4098.071428571428
COG0847	4059.714285714286	3495.6428571428573	4623.357142857143
COG0531	3240.8571428571427	4303.285714285715	4614.0
COG0572	4384.714285714285	3395.3571428571427	4318.214285714285
COG1112	4896.0	3303.714285714286	3869.785714285714
COG3176	4713.785714285715	2819.0	4519.214285714285
COG2059	4357.785714285715	3602.3571428571427	4085.1428571428573
COG3534	5665.071428571428	2739.5714285714284	3637.5
COG3669	4199.0	4081.0	3735.4285714285716
COG0543	4253.428571428572	3615.8571428571427	4130.571428571428
COG0653	3797.8571428571427	4224.928571428572	3948.214285714286
COG1344	3980.785714285714	5193.571428571428	2719.285714285714
COG0042	4072.1428571428573	3904.714285714286	3913.3571428571427
COG0741	3540.214285714286	4583.071428571428	3765.5714285714284
COG0039	3691.5	3852.1428571428573	4305.571428571428
NOG45121	3382.785714285714	3563.9285714285716	4898.642857142857
COG0655	4346.0	3992.3571428571427	3503.714285714286
COG0300	5278.214285714285	2774.0	3784.0714285714284
COG0569	3950.6428571428573	3863.9285714285716	3972.785714285714
COG4753	3963.1428571428573	4384.357142857143	3397.9285714285716
COG3666	2519.4285714285716	4592.714285714285	4623.571428571428
COG0037	3851.214285714286	4297.357142857143	3582.5
COG0517	3431.3571428571427	4446.071428571428	3808.5714285714284
COG0546	3682.6428571428573	4278.785714285715	3696.0
COG0602	4101.5	3712.785714285714	3826.6428571428573
COG0809	4129.142857142857	3453.785714285714	4019.214285714286
COG0019	3875.1428571428573	3759.6428571428573	3955.5
COG0330	4355.714285714285	3838.785714285714	3337.0714285714284
COG3345	4447.714285714285	3412.5	3665.285714285714
NOG06076	3778.3571428571427	3093.4285714285716	4624.5
COG0236	3904.285714285714	3738.214285714286	3822.5
COG0084	3665.6428571428573	4034.4285714285716	3762.9285714285716
COG3757	4324.071428571428	3653.4285714285716	3470.0714285714284
COG0329	3556.4285714285716	3902.285714285714	3933.4285714285716
COG1404	3930.0	3801.3571428571427	3594.285714285714
COG1479	3854.0	4236.642857142857	3228.8571428571427
COG0583	2878.214285714286	4844.428571428572	3570.214285714286
COG1063	3306.0	3913.3571428571427	3998.9285714285716
NOG04730	4000.5714285714284	2463.5714285714284	4726.357142857143
COG3328	2495.5714285714284	4127.857142857143	4526.714285714285
COG1680	4164.857142857143	3325.9285714285716	3618.214285714286
COG1186	3560.3571428571427	3632.9285714285716	3915.6428571428573
COG0304	3584.0714285714284	3244.8571428571427	4169.428571428572
COG1397	4627.285714285715	2693.5	3592.9285714285716
COG1002	3747.285714285714	3558.5714285714284	3597.1428571428573
COG3335	2877.3571428571427	4375.714285714285	3632.5714285714284
COG0085	3472.6428571428573	3793.785714285714	3588.3571428571427
COG0334	3906.285714285714	3287.4285714285716	3641.785714285714
COG0313	3734.1428571428573	3421.0714285714284	3677.714285714286
COG0631	4244.428571428572	3548.785714285714	3013.785714285714
NOG08974	2868.8571428571427	3483.6428571428573	4449.928571428572
COG2985	3781.5	2903.785714285714	4104.785714285715
COG0465	3384.214285714286	3961.785714285714	3428.0
COG0324	3764.4285714285716	3302.714285714286	3704.785714285714
COG2812	3764.785714285714	3645.285714285714	3327.1428571428573
NOG77779	5326.857142857143	2005.5	3395.285714285714
COG0156	3818.714285714286	3033.0714285714284	3875.5
COG1004	4449.571428571428	2712.214285714286	3555.1428571428573
COG0086	3469.5	3616.214285714286	3620.0
COG1621	4049.4285714285716	3219.8571428571427	3432.1428571428573
COG0587	3444.1428571428573	3637.0714285714284	3612.3571428571427
NOG07732	5594.214285714285	1331.7857142857142	3693.714285714286
COG1211	3680.5714285714284	3717.5	3209.9285714285716
COG1725	3540.9285714285716	3643.0	3423.4285714285716
COG1160	3597.1428571428573	3567.785714285714	3408.1428571428573
NOG00644	3852.285714285714	2889.3571428571427	3822.5
COG0491	3551.285714285714	3726.785714285714	3270.6428571428573
COG1328	3416.714285714286	3695.0714285714284	3436.714285714286
COG2265	3082.714285714286	3986.285714285714	3460.285714285714
COG0332	3928.6428571428573	3020.3571428571427	3572.8571428571427
COG1235	3467.285714285714	3373.5	3642.285714285714
COG0388	3796.3571428571427	3284.9285714285716	3391.214285714286
COG0563	3686.3571428571427	3171.214285714286	3581.4285714285716
COG0733	3808.9285714285716	3323.9285714285716	3281.9285714285716
COG2273	4324.142857142857	2655.214285714286	3424.0
COG0024	3353.785714285714	3697.3571428571427	3341.5
NOG05192	3463.8571428571427	4475.928571428572	2447.785714285714
COG0635	3402.285714285714	3745.5714285714284	3233.1428571428573
COG0370	3339.9285714285716	3685.3571428571427	3348.5
NOG43025	3380.285714285714	4234.785714285715	2756.214285714286
COG0009	3617.0	3081.3571428571427	3611.785714285714
COG0535	4442.642857142857	2800.0	3013.5714285714284
COG0568	3218.0	3703.285714285714	3318.214285714286
NOG134317	3111.3571428571427	4292.857142857143	2825.714285714286
COG0346	3034.3571428571427	3698.0	3480.714285714286
COG0339	3896.5714285714284	2748.0714285714284	3551.1428571428573
COG1045	3862.714285714286	3067.4285714285716	3159.4285714285716
COG0296	3480.0714285714284	2921.285714285714	3652.9285714285716
NOG116126	3798.3571428571427	2119.8571428571427	4121.857142857143
COG0258	3366.0	3546.6428571428573	3087.8571428571427
COG0406	2408.0	3992.8571428571427	3595.1428571428573
COG1013	3811.1428571428573	2799.0	3376.1428571428573
COG0050	3301.5714285714284	3326.1428571428573	3321.785714285714
COG1263	1943.642857142857	4853.928571428572	3113.714285714286
NOG52536	3266.9285714285716	2446.785714285714	4193.571428571428
COG0464	3862.5714285714284	2875.9285714285716	3148.0714285714284
COG0726	3316.8571428571427	3333.4285714285716	3207.714285714286
COG0706	3167.6428571428573	3421.8571428571427	3264.6428571428573
COG0735	3000.5714285714284	3469.5714285714284	3326.0
COG3843	3045.6428571428573	3777.214285714286	2971.785714285714
COG0191	3037.785714285714	3506.5	3208.9285714285716
COG0462	3055.9285714285716	3372.285714285714	3323.0
NOG84276	6227.142857142857	854.0	2646.785714285714
COG0836	3992.3571428571427	2757.785714285714	2974.0
COG4206	4156.428571428572	2163.285714285714	3402.0
COG0758	3329.5714285714284	3150.9285714285716	3209.9285714285716
COG0539	3229.0714285714284	3235.285714285714	3221.6428571428573
COG0201	3065.3571428571427	3296.214285714286	3320.6428571428573
COG0119	3530.214285714286	3270.714285714286	2870.8571428571427
COG1502	2872.8571428571427	3636.714285714286	3151.714285714286
COG2310	4161.928571428572	2697.4285714285716	2794.6428571428573
COG0013	3303.0	3236.1428571428573	3082.3571428571427
COG0202	3051.785714285714	3338.785714285714	3220.5714285714284
COG0544	3023.3571428571427	3490.285714285714	3065.4285714285716
COG2003	3172.8571428571427	3304.714285714286	3072.214285714286
COG0782	3069.214285714286	3308.6428571428573	3153.4285714285716
COG0846	3319.6428571428573	3209.0	2984.4285714285716
COG0811	3676.285714285714	2858.6428571428573	2947.0714285714284
COG0482	2974.4285714285716	3521.3571428571427	2985.1428571428573
COG0206	3233.0	3029.714285714286	3196.5
COG2184	3515.4285714285716	2711.5	3219.8571428571427
COG4591	3548.0714285714284	2610.6428571428573	3254.714285714286
COG0492	2809.785714285714	3486.714285714286	3097.1428571428573
COG0143	3085.785714285714	3177.0	3113.1428571428573
COG0624	2807.285714285714	3576.214285714286	2992.1428571428573
COG0389	2657.785714285714	3303.714285714286	3394.5
NOG61847	2864.6428571428573	3650.285714285714	2838.0714285714284
COG0737	3105.9285714285716	2898.4285714285716	3346.9285714285716
COG0652	2980.3571428571427	3423.214285714286	2944.8571428571427
COG0057	3038.0714285714284	3233.285714285714	3072.5714285714284
COG4886	3101.785714285714	2921.285714285714	3319.285714285714
NOG47689	4845.214285714285	852.8571428571429	3637.0
COG1695	2676.0714285714284	3498.5714285714284	3155.9285714285716
COG0484	3063.8571428571427	3376.6428571428573	2872.785714285714
COG1187	2838.785714285714	3426.714285714286	3041.5
COG1283	3137.285714285714	3233.8571428571427	2934.0714285714284
COG0495	3053.285714285714	3093.0	3134.0
COG1077	3075.714285714286	3200.785714285714	2996.3571428571427
NOG06896	2728.6428571428573	3526.5	3017.0714285714284
COG0038	3074.9285714285716	2703.8571428571427	3482.5714285714284
COG1043	3329.785714285714	2553.785714285714	3369.0
COG2873	3326.214285714286	2995.285714285714	2874.5714285714284
COG5434	2989.8571428571427	2577.3571428571427	3626.9285714285716
COG0250	2994.9285714285716	3167.1428571428573	3023.714285714286
COG0834	2494.0714285714284	4128.571428571428	2555.5
COG0493	3002.714285714286	3067.285714285714	3100.0714285714284
COG1061	3114.4285714285716	3246.4285714285716	2805.9285714285716
COG0765	1829.5	4450.071428571428	2876.5
COG0474	2384.714285714286	3748.214285714286	3010.5714285714284
COG0445	3026.5714285714284	3150.0	2963.0714285714284
COG1086	2969.285714285714	3448.285714285714	2700.0714285714284
COG0094	2950.285714285714	3102.0714285714284	3059.9285714285716
COG2211	3251.5	3062.5	2793.714285714286
COG3275	3610.8571428571427	2380.0714285714284	3114.5714285714284
COG0235	2846.214285714286	3269.0	2990.1428571428573
COG0186	3034.5	3072.285714285714	2996.785714285714
COG1181	2868.0	3272.9285714285716	2958.1428571428573
COG0282	2769.285714285714	3228.9285714285716	3097.6428571428573
COG0363	2566.0	3384.285714285714	3118.714285714286
COG0223	3010.5	3125.4285714285716	2930.5
COG0525	2980.9285714285716	3082.0	2994.4285714285716
COG0503	2691.9285714285716	3244.285714285714	3119.4285714285716
COG1309	2811.785714285714	3771.5	2456.4285714285716
COG1884	3338.5714285714284	2445.9285714285716	3253.6428571428573
COG0769	2887.1428571428573	3145.285714285714	2992.0714285714284
COG1219	2961.714285714286	3121.785714285714	2934.4285714285716
COG3533	4191.214285714285	2078.0	2732.0
COG0750	2950.214285714286	3141.4285714285716	2909.5
COG0592	2869.785714285714	3093.214285714286	3034.5
NOG01848	3010.8571428571427	3535.714285714286	2430.214285714286
COG0036	2987.714285714286	3181.785714285714	2804.6428571428573
COG1087	2766.8571428571427	3007.5	3195.9285714285716
COG5492	2858.9285714285716	3256.714285714286	2851.1428571428573
COG0018	2972.714285714286	3034.214285714286	2932.9285714285716
COG1596	3146.8571428571427	2500.0	3288.214285714286
COG1122	2403.3571428571427	3662.0	2863.6428571428573
COG0705	2929.285714285714	2815.5714285714284	3183.6428571428573
COG0195	2958.6428571428573	3057.785714285714	2892.714285714286
NOG03632	3157.4285714285716	3318.8571428571427	2430.785714285714
COG0049	2864.3571428571427	3046.4285714285716	2978.5714285714284
COG1168	3115.6428571428573	2571.0714285714284	3202.4285714285716
COG1408	2883.5714285714284	3228.5	2773.1428571428573
COG1898	2799.4285714285716	2997.214285714286	3085.5
COG0060	2851.6428571428573	3030.5	2995.1428571428573
COG0081	2951.5714285714284	2976.3571428571427	2943.4285714285716
COG0537	2959.285714285714	3137.5	2771.714285714286
COG0532	2938.6428571428573	3062.785714285714	2854.6428571428573
COG0501	3162.8571428571427	2840.785714285714	2836.785714285714
COG0058	2866.4285714285716	2983.6428571428573	2978.785714285714
COG0272	2807.1428571428573	3034.4285714285716	2968.4285714285716
COG0087	2868.5714285714284	3031.0714285714284	2897.285714285714
COG0088	2908.4285714285716	3001.9285714285716	2878.9285714285716
COG0138	2967.214285714286	2947.714285714286	2872.785714285714
COG2723	1730.7142857142858	4184.428571428572	2871.4285714285716
COG0262	2995.5	2797.8571428571427	2988.9285714285716
COG0766	2833.5714285714284	3113.1428571428573	2830.5
COG1088	2762.214285714286	2975.3571428571427	3033.0
COG0173	2951.9285714285716	2950.285714285714	2861.785714285714
COG0242	2648.9285714285716	3192.214285714286	2919.285714285714
COG5545	2823.9285714285716	3247.714285714286	2686.4285714285716
COG0593	2783.5	3017.5	2931.8571428571427
COG0596	3056.5714285714284	3154.6428571428573	2520.5714285714284
COG0518	2747.9285714285716	3075.4285714285716	2905.714285714286
NOG03660	2131.8571428571427	3387.4285714285716	3196.3571428571427
COG1180	2695.3571428571427	3085.1428571428573	2935.0
COG1694	3179.785714285714	2247.6428571428573	3279.3571428571427
COG0322	2941.214285714286	2911.714285714286	2843.5714285714284
COG0360	2794.6428571428573	2942.1428571428573	2958.5714285714284
COG0172	2871.0714285714284	2928.0714285714284	2894.8571428571427
COG0252	2797.6428571428573	3125.5	2767.6428571428573
COG0326	3013.0	2869.1428571428573	2807.785714285714
COG0115	2806.5	3008.214285714286	2874.4285714285716
COG0092	2840.3571428571427	2995.0	2850.6428571428573
COG1597	2738.0	2947.714285714286	2989.714285714286
COG0194	2703.4285714285716	2980.1428571428573	2990.1428571428573
COG0079	3287.1428571428573	2701.785714285714	2680.5
COG4225	3077.3571428571427	2686.4285714285716	2905.0
COG1757	2965.3571428571427	2766.9285714285716	2930.6428571428573
COG0197	2800.6428571428573	2960.5	2893.8571428571427
COG0012	2860.5714285714284	2935.714285714286	2850.0714285714284
COG0441	2765.8571428571427	2990.0714285714284	2889.9285714285716
COG0166	2900.214285714286	2896.785714285714	2840.1428571428573
COG0162	2844.285714285714	2962.6428571428573	2821.1428571428573
COG1752	3117.4285714285716	2441.285714285714	3061.6428571428573
COG0051	2787.1428571428573	2929.6428571428573	2897.8571428571427
COG0468	2870.8571428571427	2948.6428571428573	2787.1428571428573
NOG00150	3335.4285714285716	2061.1428571428573	3166.0
COG1126	1818.0	4192.642857142857	2550.214285714286
COG3682	2906.785714285714	3151.6428571428573	2500.3571428571427
COG0097	2797.5714285714284	2995.8571428571427	2765.3571428571427
COG0215	2823.8571428571427	2895.8571428571427	2839.0714285714284
COG0381	2801.285714285714	2723.1428571428573	3031.285714285714
COG1014	2997.9285714285716	2685.785714285714	2869.0
COG1154	2906.8571428571427	2804.3571428571427	2836.9285714285716
COG0144	2727.4285714285716	3052.5714285714284	2766.0714285714284
COG1453	3152.8571428571427	2689.714285714286	2672.9285714285716
COG0461	3084.714285714286	2542.214285714286	2879.285714285714
COG0192	2829.1428571428573	2929.5714285714284	2736.214285714286
COG0198	2740.4285714285716	2924.5	2824.714285714286
NOG03878	2748.0	3107.285714285714	2629.714285714286
COG3594	3046.785714285714	2423.5714285714284	3006.785714285714
COG4690	3177.5714285714284	2151.0714285714284	3147.0714285714284
COG0556	2734.1428571428573	2904.4285714285716	2825.714285714286
COG0264	2782.4285714285716	2928.9285714285716	2752.714285714286
COG0096	2732.9285714285716	2898.6428571428573	2822.5714285714284
COG0557	2877.5714285714284	2771.8571428571427	2795.3571428571427
COG0394	2726.6428571428573	2806.0714285714284	2911.4285714285716
COG0707	2857.1428571428573	2951.5	2635.214285714286
COG0504	2692.5714285714284	2918.3571428571427	2824.214285714286
COG0089	2752.5	2868.5	2807.3571428571427
COG0098	2713.4285714285716	2922.3571428571427	2779.0714285714284
COG1091	2654.6428571428573	2789.785714285714	2969.9285714285716
COG0207	2870.3571428571427	2365.214285714286	3146.6428571428573
COG0099	2672.285714285714	2922.1428571428573	2777.5
NOG40175	1185.5	3263.3571428571427	3922.6428571428573
COG0080	2737.5	2826.0	2805.714285714286
COG1262	3172.0714285714284	2155.0	3032.0714285714284
COG0102	2686.714285714286	2887.4285714285716	2781.0714285714284
COG0522	2735.6428571428573	2875.9285714285716	2742.5714285714284
COG0476	3154.785714285714	1899.7142857142858	3299.0714285714284
COG2256	2617.4285714285716	2917.8571428571427	2803.8571428571427
COG0030	2756.6428571428573	2919.0714285714284	2654.8571428571427
COG1051	3324.714285714286	2401.714285714286	2591.9285714285716
COG0318	2758.8571428571427	2768.0	2788.785714285714
COG0756	2832.785714285714	2774.5714285714284	2696.5
COG1217	2759.785714285714	2757.5	2772.3571428571427
COG0052	2768.3571428571427	2842.5	2678.285714285714
COG0091	2656.285714285714	2861.5714285714284	2760.5714285714284
COG0617	2776.5714285714284	2797.3571428571427	2698.0714285714284
COG0584	2935.214285714286	2517.5	2816.4285714285716
COG0231	2584.5714285714284	2905.3571428571427	2771.6428571428573
COG0185	2639.285714285714	2855.785714285714	2756.6428571428573
COG0656	2130.214285714286	3667.1428571428573	2453.5
NOG11497	3972.285714285714	2254.3571428571427	2024.2142857142858
COG0180	2637.714285714286	2882.4285714285716	2720.4285714285716
COG1159	2807.8571428571427	2675.285714285714	2750.214285714286
COG1197	2729.6428571428573	2775.3571428571427	2725.214285714286
COG0771	2776.5	2753.4285714285716	2681.5
COG3968	2763.8571428571427	2714.714285714286	2731.0
COG0634	2560.785714285714	2930.0714285714284	2709.9285714285716
COG0590	2753.214285714286	2678.0714285714284	2744.5714285714284
COG0442	2589.785714285714	2793.3571428571427	2777.3571428571427
COG0046	2764.714285714286	2761.214285714286	2634.0714285714284
COG0773	2754.5	2742.3571428571427	2630.3571428571427
COG0126	2584.1428571428573	2797.714285714286	2744.214285714286
COG0203	2650.0714285714284	2810.3571428571427	2665.3571428571427
COG0090	2659.0714285714284	2849.5714285714284	2616.1428571428573
COG0667	2440.714285714286	3218.4285714285716	2460.9285714285716
COG0072	2733.5	2689.1428571428573	2696.3571428571427
COG0093	2640.214285714286	2844.6428571428573	2627.1428571428573
COG0256	2617.0714285714284	2792.0714285714284	2692.214285714286
COG1209	2398.5	2814.5714285714284	2869.714285714286
COG3774	3003.214285714286	2221.3571428571427	2854.0
COG0167	2534.214285714286	2858.8571428571427	2678.9285714285716
COG1191	2600.785714285714	3418.5714285714284	2049.0
COG0361	2679.714285714286	2621.214285714286	2761.714285714286
COG0459	2574.5714285714284	2818.714285714286	2656.9285714285716
COG0608	2723.0	2723.714285714286	2594.714285714286
COG3706	3426.9285714285716	2378.3571428571427	2235.5714285714284
COG0217	2670.785714285714	2691.285714285714	2674.3571428571427
COG0574	2764.5	2550.214285714286	2709.4285714285716
COG0048	2549.8571428571427	2762.214285714286	2698.9285714285716
COG0200	2632.9285714285716	2759.0	2618.6428571428573
COG1690	2845.0	2244.8571428571427	2918.5
COG0100	2591.1428571428573	2752.785714285714	2658.0
COG1686	2473.714285714286	3338.714285714286	2178.4285714285716
COG1482	2784.785714285714	2582.0	2623.714285714286
NOG01637	3759.0	1722.5714285714287	2507.1428571428573
COG3712	2222.5	3373.0	2382.1428571428573
COG1074	2731.1428571428573	2602.0	2642.0714285714284
COG1387	2750.0	2768.5	2455.285714285714
COG0481	2570.714285714286	2685.1428571428573	2713.5714285714284
COG0275	2679.1428571428573	2722.6428571428573	2561.0714285714284
COG0350	2630.785714285714	2926.214285714286	2401.5714285714284
COG0576	2649.714285714286	2690.6428571428573	2612.785714285714
COG0698	2532.8571428571427	2840.0714285714284	2568.785714285714
COG0002	2974.785714285714	2277.9285714285716	2684.1428571428573
COG0171	2638.3571428571427	2691.0	2584.8571428571427
COG0015	2582.285714285714	2688.1428571428573	2636.714285714286
COG1185	2722.714285714286	2677.285714285714	2506.214285714286
COG0341	2822.4285714285716	2466.5	2613.3571428571427
COG0220	2639.3571428571427	2682.9285714285716	2575.214285714286
COG0017	2636.6428571428573	2526.0	2730.5714285714284
COG0233	2625.9285714285716	2670.5	2591.3571428571427
COG0359	2459.785714285714	2810.1428571428573	2606.714285714286
COG0696	2702.1428571428573	2630.785714285714	2541.785714285714
COG1193	2565.6428571428573	2631.5714285714284	2662.0
COG1190	2537.8571428571427	2585.6428571428573	2731.1428571428573
COG0682	2542.3571428571427	2705.6428571428573	2603.214285714286
COG0618	2597.3571428571427	2577.5714285714284	2676.214285714286
COG0849	2702.214285714286	2539.0714285714284	2588.785714285714
COG0820	2932.5714285714284	2476.5	2411.9285714285716
COG1307	1948.2857142857142	3328.6428571428573	2530.4285714285716
COG0148	2505.3571428571427	2588.8571428571427	2682.5
COG0427	3025.9285714285716	2132.3571428571427	2617.8571428571427
COG0541	2580.785714285714	2607.3571428571427	2564.4285714285716
COG2350	2886.6428571428573	1767.4285714285713	3084.8571428571427
COG0238	2515.5714285714284	2604.0714285714284	2616.285714285714
NOG09578	2148.0	2127.3571428571427	3451.785714285714
COG0486	2563.714285714286	2598.0714285714284	2561.285714285714
COG0124	2485.214285714286	2653.214285714286	2580.0
COG0104	2462.6428571428573	2628.714285714286	2626.1428571428573
COG0528	2606.0714285714284	2590.1428571428573	2476.0
COG1234	2552.214285714286	2385.3571428571427	2722.8571428571427
COG1442	2061.214285714286	3253.0	2338.0
COG0226	2678.0	2339.785714285714	2633.4285714285716
COG0152	2555.214285714286	2558.5	2522.285714285714
COG0285	2481.9285714285716	2636.5	2512.5
COG0016	2518.5	2567.285714285714	2544.8571428571427
COG1968	2558.714285714286	2524.1428571428573	2540.9285714285716
COG0290	2461.214285714286	2575.5	2584.0714285714284
COG1195	2494.6428571428573	2591.714285714286	2506.0714285714284
COG0335	2529.0	2533.214285714286	2529.0714285714284
COG0150	2534.5	2629.0	2419.0
COG0502	2608.214285714286	2428.8571428571427	2543.5
COG0153	2413.9285714285716	2336.9285714285716	2815.1428571428573
COG0031	2446.285714285714	2811.6428571428573	2286.3571428571427
COG0505	2407.785714285714	2511.8571428571427	2623.6428571428573
COG0240	2541.0	2504.0	2495.1428571428573
COG1198	2520.0714285714284	2545.9285714285716	2456.1428571428573
COG0020	2504.714285714286	2614.4285714285716	2381.5714285714284
COG0101	2509.8571428571427	2611.785714285714	2377.3571428571427
COG0190	2470.714285714286	2586.214285714286	2435.6428571428573
COG1200	2477.285714285714	2550.285714285714	2463.0714285714284
COG2315	2720.214285714286	2309.9285714285716	2453.5714285714284
COG0216	2388.4285714285716	2594.285714285714	2497.8571428571427
COG1295	2538.5	2392.6428571428573	2542.214285714286
COG1846	2077.1428571428573	2728.0714285714284	2661.214285714286
COG0149	2299.3571428571427	2640.214285714286	2509.3571428571427
COG0297	2359.4285714285716	2580.0714285714284	2501.3571428571427
NOG20609	2311.0	2481.9285714285716	2642.4285714285716
COG2890	2517.785714285714	2524.714285714286	2379.5
COG4932	1931.142857142857	2602.6428571428573	2877.9285714285716
COG0056	2364.285714285714	2466.5714285714284	2567.6428571428573
COG0357	2370.0	2570.6428571428573	2449.285714285714
COG0193	2398.0714285714284	2568.785714285714	2402.6428571428573
COG0609	2692.1428571428573	2205.214285714286	2471.9285714285716
COG0055	2374.785714285714	2442.0714285714284	2548.785714285714
COG0423	2573.3571428571427	2299.6428571428573	2491.5
COG0591	2478.6428571428573	2435.1428571428573	2450.3571428571427
COG0802	2407.9285714285716	2514.6428571428573	2437.0714285714284
COG2189	2606.8571428571427	2265.3571428571427	2465.214285714286
COG0775	2427.4285714285716	2609.6428571428573	2299.0714285714284
COG0536	2486.4285714285716	2442.4285714285716	2398.5714285714284
COG0103	2432.4285714285716	2500.8571428571427	2393.0714285714284
COG0274	2507.5714285714284	2334.4285714285716	2469.3571428571427
COG0348	3035.0714285714284	1820.4285714285713	2443.214285714286
NOG46097	2170.714285714286	2344.8571428571427	2764.0714285714284
COG0575	2373.785714285714	2524.785714285714	2374.0714285714284
COG1214	2389.1428571428573	2507.1428571428573	2375.785714285714
COG3590	2676.8571428571427	1862.5714285714287	2727.5
COG0234	2335.785714285714	2491.785714285714	2425.0
NOG03005	2189.285714285714	2209.714285714286	2853.1428571428573
COG0061	2420.6428571428573	2558.8571428571427	2263.3571428571427
COG0688	2773.4285714285716	1976.2142857142858	2480.785714285714
COG0078	2434.3571428571427	2473.5	2322.0714285714284
COG0552	2407.8571428571427	2414.5	2407.0
COG1120	2446.285714285714	2288.5	2481.0
COG0353	2352.8571428571427	2448.714285714286	2402.4285714285716
COG0533	2344.5	2496.285714285714	2357.214285714286
COG1883	2462.0	2379.5714285714284	2353.9285714285716
COG0703	2498.214285714286	2394.0714285714284	2297.0714285714284
COG0449	2298.3571428571427	2554.214285714286	2332.1428571428573
COG0112	2323.785714285714	2414.8571428571427	2434.0
COG4823	3187.4285714285716	1704.0	2277.8571428571427
COG0356	2327.4285714285716	2403.9285714285716	2437.5714285714284
COG1624	2417.214285714286	2318.4285714285716	2431.785714285714
COG0177	2422.9285714285716	2371.5	2371.6428571428573
COG0691	2333.714285714286	2415.785714285714	2415.8571428571427
COG0237	2405.785714285714	2333.785714285714	2420.4285714285716
COG0859	2380.0714285714284	2769.0714285714284	1998.2857142857142
COG1874	2485.0714285714284	2430.0	2227.5
COG0254	2187.0714285714284	2494.4285714285716	2459.285714285714
COG0224	2363.714285714286	2329.785714285714	2444.3571428571427
COG0669	2375.5714285714284	2398.0714285714284	2359.5
COG0196	2460.0714285714284	2387.5714285714284	2285.0714285714284
COG0136	2355.0714285714284	2444.9285714285716	2331.4285714285716
COG4799	2426.214285714286	2364.3571428571427	2339.9285714285716
COG2768	3112.0	1867.2857142857142	2142.4285714285716
COG0165	2474.5714285714284	2297.714285714286	2339.9285714285716
COG0151	2366.285714285714	2421.9285714285716	2322.5714285714284
COG0338	2220.0	2926.214285714286	1964.0
COG0292	2289.4285714285716	2434.8571428571427	2383.6428571428573
COG1640	2434.214285714286	2357.5	2315.0
COG0127	2396.4285714285716	2400.1428571428573	2309.4285714285716
COG0323	2357.9285714285716	2336.5714285714284	2409.6428571428573
COG2188	1417.857142857143	3144.8571428571427	2539.9285714285716
COG0632	2305.714285714286	2407.0714285714284	2386.1428571428573
COG0169	2459.1428571428573	2364.0714285714284	2275.4285714285716
COG0218	2357.714285714286	2375.714285714286	2354.0714285714284
COG0336	2393.8571428571427	2365.4285714285716	2322.8571428571427
COG0520	2234.0714285714284	2554.5	2292.9285714285716
COG2255	2415.0	2385.0714285714284	2277.5
COG0824	2503.5714285714284	1974.642857142857	2597.0714285714284
COG0251	2257.214285714286	2587.8571428571427	2222.5714285714284
COG0130	2338.5714285714284	2407.4285714285716	2316.9285714285716
COG0343	2321.6428571428573	2375.4285714285716	2326.0714285714284
COG1477	2398.4285714285716	2184.8571428571427	2430.5714285714284
COG1576	2346.4285714285716	2333.1428571428573	2332.5
COG0796	2309.4285714285716	2355.8571428571427	2342.785714285714
COG1066	2315.5	2348.0	2343.3571428571427
COG0184	2259.214285714286	2417.4285714285716	2325.0714285714284
COG0035	2351.1428571428573	2194.4285714285716	2454.285714285714
COG0222	2259.8571428571427	2395.714285714286	2344.285714285714
COG0228	2328.214285714286	2388.5714285714284	2281.714285714286
COG2262	2340.285714285714	2191.5	2462.1428571428573
COG0466	2346.5	2387.0	2253.0
COG0742	2315.5	2374.6428571428573	2285.785714285714
COG0540	2276.5714285714284	2318.5714285714284	2380.714285714286
COG1115	2360.0	2422.3571428571427	2192.5
COG0284	2374.5	2295.8571428571427	2303.785714285714
NOG75984	2329.8571428571427	2904.0	1739.4285714285713
COG2152	3064.5714285714284	1952.2142857142858	1948.642857142857
COG2131	2253.0	2229.8571428571427	2476.9285714285716
COG1060	2413.0	2336.9285714285716	2199.3571428571427
COG0586	2269.8571428571427	2374.214285714286	2303.0714285714284
COG0812	2278.785714285714	2434.5	2228.3571428571427
NOG00443	2827.5714285714284	1427.357142857143	2682.9285714285716
COG0164	2379.1428571428573	2314.714285714286	2241.9285714285716
NOG211940	2497.1428571428573	1509.5	2927.5
COG0319	2290.0714285714284	2415.5714285714284	2228.3571428571427
COG0044	2225.1428571428573	2448.214285714286	2249.4285714285716
COG0497	2266.714285714286	2340.285714285714	2311.0714285714284
COG0337	2432.214285714286	2293.285714285714	2185.285714285714
COG0616	2317.4285714285716	2338.3571428571427	2246.1428571428573
COG0289	2346.285714285714	2337.6428571428573	2206.714285714286
NOG30930	2442.5714285714284	2487.9285714285716	1957.0714285714287
COG1882	2058.8571428571427	2944.8571428571427	1883.7142857142858
COG2730	3052.9285714285716	1557.5714285714287	2273.785714285714
COG1774	2410.4285714285716	2187.0	2285.714285714286
COG1466	2316.1428571428573	2193.1428571428573	2370.0
COG3663	2483.285714285714	2146.3571428571427	2243.714285714286
COG2194	2215.785714285714	2599.8571428571427	2048.6428571428573
NOG01611	2673.714285714286	1793.5714285714287	2393.9285714285716
COG0261	2059.0714285714284	2474.5714285714284	2325.9285714285716
COG0452	2150.4285714285716	2445.8571428571427	2262.3571428571427
COG1702	2291.6428571428573	2195.9285714285716	2354.9285714285716
COG3104	2601.285714285714	1800.2857142857142	2429.5714285714284
COG3475	2431.1428571428573	2205.214285714286	2192.9285714285716
COG1951	2278.714285714286	2290.8571428571427	2249.4285714285716
COG1173	1693.0	3100.6428571428573	2019.5714285714287
NOG12860	2517.6428571428573	2590.214285714286	1704.0
COG0799	2239.4285714285716	2318.785714285714	2236.8571428571427
COG2884	2283.4285714285716	2169.8571428571427	2328.5714285714284
COG1570	2387.214285714286	2185.8571428571427	2191.9285714285716
COG1866	2356.714285714286	2038.2857142857142	2354.5714285714284
NOG00822	3540.5	1026.2142857142858	2163.5
COG4771	2662.6428571428573	2019.5714285714287	2040.857142857143
COG1523	2191.785714285714	2268.4285714285716	2237.0
COG0606	2442.285714285714	2140.785714285714	2110.6428571428573
COG1737	1289.7857142857142	3158.285714285714	2238.5
COG0821	2347.785714285714	2202.3571428571427	2125.9285714285716
COG1385	2290.0714285714284	2212.9285714285716	2171.6428571428573
COG0498	2232.0714285714284	2252.0	2187.9285714285716
COG0692	2242.5	2180.5	2241.9285714285716
COG1162	2210.6428571428573	2090.1428571428573	2356.9285714285716
COG1040	2314.3571428571427	2198.5714285714284	2143.285714285714
COG0396	2296.214285714286	2050.0714285714284	2307.5
COG0137	2199.285714285714	2296.285714285714	2157.785714285714
COG1158	2315.8571428571427	2118.0714285714284	2212.3571428571427
COG0743	2287.0714285714284	2264.9285714285716	2092.8571428571427
COG1932	2273.5714285714284	2003.7142857142858	2360.285714285714
COG0211	2184.8571428571427	2282.3571428571427	2165.6428571428573
COG2177	2376.0714285714284	2077.0	2175.0
COG2264	2200.4285714285716	2184.5	2240.0
COG0816	2167.5	2274.4285714285716	2174.0714285714284
COG1092	2254.3571428571427	2146.3571428571427	2212.6428571428573
COG1188	2137.0714285714284	2233.714285714286	2234.3571428571427
COG1454	1771.4285714285713	2576.714285714286	2249.8571428571427
COG0331	2267.285714285714	2225.5	2103.6428571428573
COG4108	2183.0714285714284	2000.2142857142858	2398.214285714286
COG3867	2160.0	1912.857142857143	2505.5714285714284
COG0471	1843.9285714285713	2720.4285714285716	2012.2857142857142
NOG04320	2540.8571428571427	1761.2142857142858	2251.1428571428573
COG0232	2415.0714285714284	1903.142857142857	2191.9285714285716
COG0599	2359.0	1974.642857142857	2169.9285714285716
NOG27630	2318.9285714285716	2471.0714285714284	1694.4285714285713
COG1660	2088.214285714286	2145.0	2246.4285714285716
COG1947	2172.285714285714	2172.1428571428573	2120.714285714286
COG1704	2071.714285714286	2087.9285714285716	2298.4285714285716
COG0781	2154.9285714285716	2200.5714285714284	2098.285714285714
COG1739	2131.785714285714	2110.0	2201.714285714286
COG2509	2313.0714285714284	2008.357142857143	2113.9285714285716
COG2855	2095.0714285714284	2014.9285714285713	2301.4285714285716
COG1672	2106.3571428571427	1316.2142857142858	2980.8571428571427
COG0679	1911.0714285714287	2185.5714285714284	2297.5714285714284
COG4992	2065.285714285714	2369.785714285714	1950.642857142857
COG3039	2863.714285714286	2152.5714285714284	1365.142857142857
COG0283	2125.5714285714284	2062.3571428571427	2189.5714285714284
COG5009	2291.5714285714284	1868.9285714285713	2216.714285714286
COG1057	2110.5714285714284	2079.6428571428573	2182.6428571428573
COG0116	2313.0	1884.857142857143	2172.9285714285716
COG1979	2197.0	1976.7857142857142	2193.785714285714
COG0212	2064.4285714285716	2111.214285714286	2189.9285714285716
NOG79858	1739.642857142857	1384.857142857143	3240.4285714285716
COG0675	2122.714285714286	2362.1428571428573	1877.0714285714287
COG4122	2270.4285714285716	1976.4285714285713	2114.0
NOG00923	2330.6428571428573	1547.0	2476.9285714285716
COG4826	3486.4285714285716	1210.857142857143	1653.5
COG1488	1909.142857142857	2191.8571428571427	2242.0
COG4123	2108.4285714285716	2106.4285714285716	2123.214285714286
COG1249	1764.7142857142858	2346.6428571428573	2224.0714285714284
COG1705	2126.4285714285716	2107.8571428571427	2093.3571428571427
COG2843	2261.285714285714	2126.0714285714284	1932.5
COG0601	1484.357142857143	2931.5714285714284	1896.2857142857142
COG0209	2056.785714285714	2011.5	2233.1428571428573
COG1561	2251.4285714285716	1905.142857142857	2140.285714285714
COG0352	2333.5	2037.2142857142858	1917.7857142857142
COG3341	2166.6428571428573	1903.5	2199.1428571428573
COG2183	2105.1428571428573	1969.2857142857142	2194.5
COG1089	2343.9285714285716	1891.7857142857142	2019.357142857143
COG5000	2952.785714285714	1345.7142857142858	1933.0
COG0199	2201.714285714286	1911.4285714285713	2118.214285714286
COG1530	2234.0714285714284	1825.2142857142858	2168.0714285714284
COG1362	2220.5714285714284	1918.7857142857142	2077.5
COG1792	2053.5714285714284	2108.8571428571427	2054.4285714285716
NOG00810	2211.3571428571427	2066.3571428571427	1931.7857142857142
COG0805	2391.785714285714	1763.0714285714287	2052.8571428571427
COG1401	2797.0714285714284	1323.642857142857	2082.0714285714284
COG4775	2186.5714285714284	1880.5	2133.9285714285716
COG2086	2341.4285714285716	1831.857142857143	2019.142857142857
COG2385	1947.9285714285713	1954.0714285714287	2289.714285714286
COG1301	2179.3571428571427	2035.9285714285713	1975.0
COG0440	2059.3571428571427	2201.8571428571427	1924.642857142857
COG0327	2117.214285714286	2001.2142857142858	2050.9285714285716
COG0767	2154.6428571428573	1924.2857142857142	2089.214285714286
COG0747	1329.7857142857142	2719.8571428571427	2114.0714285714284
NOG25871	3067.1428571428573	1044.2857142857142	2046.0
COG5016	2166.285714285714	1926.2857142857142	2057.6428571428573
COG0053	1976.7857142857142	2135.0714285714284	2036.857142857143
COG4245	2804.214285714286	1418.857142857143	1915.7142857142858
COG1490	2099.214285714286	2034.642857142857	1992.7857142857142
COG1349	1329.7857142857142	2780.6428571428573	2015.2142857142858
COG2025	2091.9285714285716	1927.142857142857	2101.9285714285716
COG0128	1958.142857142857	2195.0	1967.4285714285713
COG0426	2128.4285714285716	1944.0714285714287	2036.5714285714287
NOG05131	1739.142857142857	1816.642857142857	2548.8571428571427
COG0325	2114.8571428571427	1945.2857142857142	2036.5
COG1629	2006.5	2104.5714285714284	1983.142857142857
COG0757	2328.1428571428573	1795.642857142857	1962.0714285714287
COG0253	2059.1428571428573	2032.5714285714287	1983.357142857143
COG1508	2101.8571428571427	1902.2142857142858	2068.3571428571427
COG0708	1789.9285714285713	2081.3571428571427	2199.5
COG0295	2208.5	1844.9285714285713	2015.5714285714287
NOG47694	2342.9285714285716	1341.5714285714287	2382.3571428571427
COG1970	2098.714285714286	1820.0714285714287	2134.5714285714284
COG1104	1984.9285714285713	2471.0	1592.0
COG0446	1678.7142857142858	2462.214285714286	1901.2142857142858
COG0795	2015.2142857142858	2015.7857142857142	1993.2142857142858
COG1649	2132.8571428571427	1918.357142857143	1971.142857142857
COG1127	2146.0714285714284	1815.0	2054.0
COG1215	2246.4285714285716	1686.642857142857	2079.3571428571427
COG0129	1915.5	2316.285714285714	1774.357142857143
COG0351	1939.2142857142858	1963.357142857143	2093.714285714286
COG0367	1805.5714285714287	2567.6428571428573	1609.9285714285713
COG0424	2131.6428571428573	1856.7857142857142	1991.357142857143
COG5002	1953.0714285714287	1775.7142857142858	2248.0
COG1179	2146.8571428571427	1861.857142857143	1961.9285714285713
COG1760	1831.642857142857	2075.1428571428573	2062.3571428571427
COG0761	2150.5	1866.7857142857142	1947.142857142857
COG2226	2398.8571428571427	1575.642857142857	1987.2857142857142
NOG53167	2061.9285714285716	1192.142857142857	2700.1428571428573
COG3041	2671.9285714285716	1619.857142857143	1661.7142857142858
COG0701	2102.785714285714	2087.1428571428573	1763.5
COG0066	2118.214285714286	2106.5	1723.357142857143
COG3568	1911.2142857142858	2068.5	1965.2857142857142
NOG211087	2291.6428571428573	1196.4285714285713	2452.0
NOG05846	2251.5	1567.5	2092.9285714285716
COG0041	2068.0	1979.7142857142858	1863.857142857143
COG0670	1968.142857142857	1749.9285714285713	2192.4285714285716
COG4209	2305.8571428571427	2172.214285714286	1428.0
COG3049	1833.2142857142858	1865.7857142857142	2201.5714285714284
COG2966	1960.357142857143	1840.9285714285713	2091.8571428571427
NOG02149	2573.1428571428573	1147.9285714285713	2156.0
COG3884	2048.4285714285716	1770.7142857142858	2043.5714285714287
COG0174	1913.5	1949.0	1999.857142857143
COG1559	2013.5714285714287	1922.5714285714287	1920.857142857143
COG0245	2043.0714285714287	1899.642857142857	1894.4285714285713
COG0021	2007.5714285714287	1890.2142857142858	1936.0
COG2606	1855.9285714285713	1996.642857142857	1977.357142857143
NOG15052	1950.142857142857	1304.4285714285713	2554.785714285714
NOG08968	1972.0714285714287	1985.2857142857142	1842.357142857143
COG0469	1869.642857142857	2110.6428571428573	1811.5
COG3727	2362.714285714286	1376.5714285714287	2048.5714285714284
COG0444	1373.0	2571.3571428571427	1839.0714285714287
COG0227	1910.357142857143	1853.857142857143	2018.857142857143
COG2239	2074.9285714285716	1680.5714285714287	2026.5714285714287
COG1435	1893.357142857143	1810.2142857142858	2063.4285714285716
COG1052	1896.857142857143	2058.8571428571427	1797.2142857142858
COG1610	2089.785714285714	1590.2142857142858	2072.4285714285716
COG0801	2074.0714285714284	1797.5714285714287	1879.857142857143
COG0548	2000.7142857142858	1981.7142857142858	1758.5714285714287
COG0291	1712.7142857142858	1901.857142857143	2090.6428571428573
COG0448	1652.5714285714287	2392.785714285714	1659.642857142857
COG0419	1831.142857142857	2029.4285714285713	1830.0714285714287
COG1183	2100.3571428571427	1696.2142857142858	1888.642857142857
COG1316	1242.5714285714287	2524.214285714286	1903.5714285714287
COG2407	1879.357142857143	2018.9285714285713	1765.357142857143
COG2176	1651.357142857143	2214.8571428571427	1793.5714285714287
COG0595	1548.4285714285713	2336.714285714286	1768.9285714285713
NOG51153	2356.9285714285716	1324.7142857142858	1966.7142857142858
COG0082	1978.7142857142858	1908.142857142857	1753.2142857142858
COG0059	1837.2857142857142	2120.3571428571427	1679.5
NOG00972	1921.357142857143	1767.5714285714287	1945.142857142857
COG0473	1882.857142857143	2117.4285714285716	1628.2857142857142
COG1335	1612.9285714285713	2401.1428571428573	1614.357142857143
COG1721	2085.0	1569.642857142857	1971.357142857143
NOG01697	1380.7142857142858	2315.9285714285716	1927.7857142857142
COG0105	2007.642857142857	1700.9285714285713	1915.0
COG4912	1926.9285714285713	1913.5	1776.9285714285713
NOG04133	2318.9285714285716	1249.4285714285713	2046.642857142857
NOG00461	2015.2857142857142	1840.2142857142858	1752.5
COG0062	2020.5714285714287	1740.5	1835.5714285714287
NOG16561	2048.714285714286	1349.7857142857142	2189.285714285714
COG0294	2008.5	1704.0714285714287	1872.7142857142858
NOG05082	2255.5	1173.642857142857	2155.0714285714284
COG0077	1910.0714285714287	1940.857142857143	1731.2857142857142
COG1778	2014.2142857142858	1660.2857142857142	1896.357142857143
COG3023	1814.5714285714287	1733.0	2016.5714285714287
NOG07089	1579.142857142857	2320.8571428571427	1649.2857142857142
COG1212	2181.0	1511.5	1843.642857142857
COG1451	1812.5	1957.0	1756.0
COG5263	1086.7857142857142	2746.0714285714284	1692.5714285714287
COG0299	1757.142857142857	1968.857142857143	1798.642857142857
COG1496	2020.857142857143	1738.5714285714287	1764.0
COG0530	1788.2142857142858	1854.7142857142858	1880.142857142857
COG1879	1379.357142857143	2459.8571428571427	1674.7857142857142
NOG41266	2201.1428571428573	1160.5	2152.3571428571427
NOG11267	1397.5	2312.5	1794.7857142857142
COG1346	2017.0714285714287	1589.7142857142858	1897.2857142857142
COG0744	1231.9285714285713	2536.4285714285716	1733.2857142857142
NOG01200	2061.8571428571427	1425.7857142857142	2013.357142857143
NOG13964	2013.2142857142858	2163.4285714285716	1321.857142857143
COG1995	2024.5	1593.2857142857142	1876.5
NOG19788	1945.0714285714287	1699.2857142857142	1843.2857142857142
NOG25337	1031.0714285714287	2631.6428571428573	1824.5
COG4636	1938.857142857143	2176.214285714286	1366.357142857143
COG0711	1756.142857142857	1793.7857142857142	1930.7142857142858
COG4185	2349.714285714286	1214.9285714285713	1905.9285714285713
COG0659	1939.7142857142858	1661.857142857143	1865.9285714285713
COG1360	2096.214285714286	1625.857142857143	1745.142857142857
COG1521	1962.857142857143	1740.2142857142858	1762.5714285714287
COG2220	1727.2142857142858	1922.7857142857142	1815.5
NOG103784	3495.714285714286	473.14285714285717	1491.357142857143
COG1663	1931.9285714285713	1638.7142857142858	1880.0
NOG05866	2123.1428571428573	1306.9285714285713	2016.857142857143
NOG16787	2321.714285714286	1105.7142857142858	2014.0
COG0302	1885.357142857143	1699.0714285714287	1849.642857142857
COG2267	1858.857142857143	1774.7142857142858	1788.4285714285713
COG0247	1932.142857142857	1830.357142857143	1652.5
COG1137	1919.2142857142858	1636.642857142857	1856.7142857142858
COG4166	953.2142857142857	2677.5	1774.142857142857
COG1518	2071.0714285714284	1810.7142857142858	1518.2857142857142
COG2344	1841.2857142857142	1648.9285714285713	1897.9285714285713
COG3610	1906.857142857143	1527.4285714285713	1953.2142857142858
COG2502	1812.7857142857142	1735.357142857143	1834.7142857142858
NOG10310	2038.857142857143	1376.4285714285713	1961.9285714285713
COG1225	1791.142857142857	1723.7857142857142	1860.5
COG0005	1816.5714285714287	1654.357142857143	1903.357142857143
COG0340	1907.2142857142858	1733.142857142857	1729.142857142857
COG0822	1559.7857142857142	2313.8571428571427	1489.5714285714287
COG0562	1664.357142857143	1758.4285714285713	1939.7142857142858
COG3408	1974.5	1459.357142857143	1924.642857142857
COG0483	1886.2857142857142	1650.7142857142858	1817.857142857143
COG0511	1737.857142857143	1923.7142857142858	1689.7857142857142
NOG01467	1700.642857142857	1973.642857142857	1669.857142857143
COG0807	1757.5	1822.4285714285713	1758.142857142857
NOG00063	1779.4285714285713	1479.7142857142858	2076.285714285714
COG1044	1846.2857142857142	1706.857142857143	1778.857142857143
COG1864	1966.5714285714287	1403.7857142857142	1960.642857142857
COG0774	1863.5714285714287	1613.142857142857	1854.142857142857
COG1449	1861.357142857143	1523.2142857142858	1935.9285714285713
COG3830	1811.4285714285713	1571.5	1936.5
NOG03787	2236.0	1203.642857142857	1877.2857142857142
COG1519	1983.0714285714287	1673.0714285714287	1652.142857142857
NOG04681	1639.7857142857142	2579.785714285714	1081.9285714285713
COG2151	1703.0714285714287	1511.4285714285713	2080.6428571428573
COG0523	1962.7142857142858	1540.7142857142858	1789.7857142857142
NOG02732	2876.5	1097.7142857142858	1318.142857142857
COG1438	1810.4285714285713	1688.5	1791.5
COG2876	1783.142857142857	1678.7857142857142	1827.2142857142858
COG0379	1956.7142857142858	1575.4285714285713	1755.0714285714287
COG0244	1710.7857142857142	1981.857142857143	1588.5714285714287
COG2096	2212.5	1169.2142857142858	1897.2142857142858
COG2076	1744.857142857143	1760.4285714285713	1750.9285714285713
NOG22425	1373.857142857143	2508.9285714285716	1369.2142857142858
COG0479	1886.7857142857142	1623.2142857142858	1739.0714285714287
COG0817	1962.5	1546.0	1739.0714285714287
COG2820	1921.7142857142858	1483.9285714285713	1830.2857142857142
COG0029	1892.5714285714287	1593.7857142857142	1740.357142857143
COG1902	1472.357142857143	2251.214285714286	1499.2142857142858
COG2089	1870.5714285714287	1661.0	1691.142857142857
COG1171	1563.5	1980.642857142857	1670.857142857143
NOG13935	2326.0	1121.7857142857142	1765.7142857142858
COG0571	1493.2857142857142	2275.714285714286	1443.5714285714287
COG1575	1704.9285714285713	1517.2857142857142	1980.7142857142858
COG0712	1522.9285714285713	1877.4285714285713	1792.0714285714287
COG1242	1710.2142857142858	1733.642857142857	1748.142857142857
COG2715	1840.2857142857142	1742.0	1609.2857142857142
COG0345	1695.5	1897.4285714285713	1592.5
COG0858	1524.142857142857	2127.714285714286	1527.7857142857142
COG0428	1868.5714285714287	1598.357142857143	1707.5
NOG142236	1706.7142857142858	1969.142857142857	1494.0
COG0611	1828.7857142857142	1529.142857142857	1790.857142857143
COG0054	1819.5	1567.2857142857142	1759.357142857143
NOG61888	2479.6428571428573	931.8571428571429	1733.642857142857
COG1748	1848.5714285714287	1464.2857142857142	1826.9285714285713
COG1966	1821.5714285714287	1519.2857142857142	1775.0714285714287
COG0803	1402.5	1852.142857142857	1860.0
COG0784	1609.642857142857	2354.3571428571427	1137.857142857143
COG4232	1897.857142857143	1316.2857142857142	1881.2142857142858
COG4626	1668.0714285714287	1900.5	1525.9285714285713
COG0307	1748.357142857143	1543.642857142857	1797.142857142857
NOG01016	2194.5	1082.2857142857142	1811.7142857142858
COG3693	2014.4285714285713	1176.357142857143	1892.142857142857
COG3579	1594.5714285714287	1587.5	1897.7142857142858
COG1854	1709.9285714285713	1635.9285714285713	1729.7857142857142
COG4198	1818.5	1406.4285714285713	1833.5714285714287
COG1083	1991.5	1319.4285714285713	1745.857142857143
COG1573	1720.2142857142858	1502.5	1814.2857142857142
COG0065	1758.2857142857142	1778.2142857142858	1500.0714285714287
COG0014	1716.0714285714287	1779.5714285714287	1532.142857142857
COG2996	1498.357142857143	1780.7857142857142	1740.0
NOG15016	2153.785714285714	1213.857142857143	1643.5714285714287
COG4608	1118.2857142857142	2277.785714285714	1605.357142857143
COG1294	1742.7142857142858	1308.9285714285713	1941.0714285714287
COG1322	1542.0714285714287	1813.7142857142858	1630.0
COG0246	1416.4285714285713	1944.857142857143	1620.7142857142858
COG2356	1586.142857142857	1395.0	1991.0714285714287
COG0558	1462.4285714285713	1952.2857142857142	1555.0
COG0835	1443.7142857142858	2410.3571428571427	1110.4285714285713
NOG66339	1336.142857142857	1309.857142857143	2318.1428571428573
COG1167	1419.142857142857	2176.0714285714284	1366.5714285714287
COG0263	1623.642857142857	1797.5	1538.2142857142858
NOG11578	1922.357142857143	1212.5714285714287	1823.2142857142858
COG1825	1802.7142857142858	1432.357142857143	1722.5714285714287
COG0175	2010.7857142857142	1627.642857142857	1316.2857142857142
COG1108	1335.7142857142858	1913.4285714285713	1702.4285714285713
COG0615	2064.785714285714	1577.0	1302.7857142857142
COG0648	1687.5	1456.857142857143	1799.9285714285713
COG1619	1771.9285714285713	1414.857142857143	1750.2142857142858
COG0646	1616.5714285714287	1674.357142857143	1631.0714285714287
NOG00341	1776.2142857142858	1297.7857142857142	1833.5714285714287
COG2731	1348.0	1923.4285714285713	1631.0
COG1121	1321.0	1880.0714285714287	1697.857142857143
COG4227	1327.7142857142858	1961.7857142857142	1603.2142857142858
COG1528	1668.357142857143	1608.5	1614.7857142857142
COG1271	1714.0	1295.357142857143	1879.9285714285713
NOG07571	1941.9285714285713	1197.142857142857	1749.642857142857
NOG08746	1913.2857142857142	1766.0714285714287	1208.7857142857142
COG0619	1360.5714285714287	1923.5	1598.7142857142858
COG0663	1771.0	1508.857142857143	1587.7142857142858
COG5412	1344.7142857142858	1891.642857142857	1624.7142857142858
NOG01307	1710.142857142857	1564.5714285714287	1584.4285714285713
COG1009	1792.357142857143	1273.142857142857	1787.4285714285713
NOG02741	1845.357142857143	1193.7857142857142	1807.0
COG1166	1678.0714285714287	1443.7142857142858	1723.5714285714287
COG2382	2086.0	997.7142857142857	1760.0
NOG69354	1983.2142857142858	1075.857142857143	1783.7857142857142
COG3855	1833.642857142857	1325.2857142857142	1681.0714285714287
COG0140	1702.2857142857142	1643.857142857143	1491.4285714285713
COG0157	1724.857142857143	1463.357142857143	1645.357142857143
COG0677	1787.5	1545.2142857142858	1500.142857142857
COG1129	1238.2142857142858	2169.1428571428573	1424.0
COG1480	1841.0714285714287	1228.5	1760.642857142857
COG1380	1766.142857142857	1376.357142857143	1680.4285714285713
COG0780	1765.857142857143	1299.142857142857	1750.4285714285713
COG0420	1548.7142857142858	1686.7857142857142	1575.142857142857
COG4656	1594.5	1687.857142857143	1524.5714285714287
COG4152	1639.7142857142858	1303.2142857142858	1856.4285714285713
COG0496	1767.4285714285713	1369.5714285714287	1656.857142857143
COG0040	1641.357142857143	1714.7142857142858	1435.142857142857
COG0685	1616.5714285714287	1731.857142857143	1435.4285714285713
NOG01651	1741.0	1231.2142857142858	1811.4285714285713
COG0763	1789.2857142857142	1425.7142857142858	1567.9285714285713
NOG07384	1523.2857142857142	1507.2142857142858	1749.857142857143
NOG54951	1488.4285714285713	1354.5	1934.9285714285713
COG2166	1728.2857142857142	1328.857142857143	1719.9285714285713
NOG33236	1011.5714285714286	644.6428571428571	3120.8571428571427
NOG01777	1799.857142857143	1229.642857142857	1746.857142857143
COG1539	1667.2142857142858	1469.0714285714287	1634.642857142857
COG0598	1140.5	2232.285714285714	1398.0714285714287
COG2373	1800.7142857142858	1376.7857142857142	1589.5714285714287
COG0605	1626.2857142857142	1382.5	1758.0
COG0179	1740.7142857142858	1388.857142857143	1635.5714285714287
COG1007	1763.2142857142858	1199.5	1797.0
NOG42864	1707.4285714285713	1984.142857142857	1066.642857142857
COG2860	1624.2142857142858	1492.857142857143	1637.7857142857142
COG1145	1352.0	2093.5	1305.357142857143
COG4124	2384.714285714286	882.5	1482.0
COG1835	1416.142857142857	1678.142857142857	1650.2142857142858
COG2199	1573.5714285714287	2012.2142857142858	1156.0
NOG73005	1549.357142857143	922.0	2267.714285714286
COG1668	1640.7857142857142	1208.142857142857	1889.7142857142858
COG0288	1649.9285714285713	1532.7857142857142	1549.0
COG1297	1773.2142857142858	1197.0714285714287	1760.5
COG0731	1779.0	1350.7857142857142	1597.142857142857
COG0658	1773.9285714285713	1322.2857142857142	1627.357142857143
COG1862	1469.0714285714287	1548.5714285714287	1703.0714285714287
COG1820	1111.4285714285713	2128.285714285714	1473.9285714285713
COG4658	1613.7142857142858	1590.857142857143	1508.7857142857142
NOG01463	1835.5714285714287	907.4285714285714	1957.857142857143
COG0243	1301.0714285714287	2484.5	914.5714285714286
COG1925	1329.7142857142858	2037.2857142857142	1332.2142857142858
COG1922	1369.4285714285713	1495.7857142857142	1833.857142857143
COG3506	1999.9285714285713	1258.142857142857	1440.0714285714287
COG1005	1686.5714285714287	1216.2142857142858	1792.9285714285713
NOG80981	1760.142857142857	1237.2142857142858	1696.4285714285713
COG1008	1737.642857142857	1195.9285714285713	1755.2857142857142
COG0639	1342.357142857143	2119.714285714286	1209.7142857142858
COG4657	1626.0	1539.9285714285713	1492.5
NOG79057	1937.5	1303.2857142857142	1412.0714285714287
COG3022	1221.2142857142858	1774.5	1655.7857142857142
NOG22838	1666.7142857142858	2162.214285714286	821.1428571428571
NOG13830	1809.7857142857142	1106.0714285714287	1730.857142857143
NOG58687	1754.2857142857142	788.4285714285714	2099.5714285714284
COG0413	1659.857142857143	1369.9285714285713	1603.857142857143
COG3467	1714.857142857143	1641.5714285714287	1271.9285714285713
NOG05366	1777.9285714285713	1137.0714285714287	1701.642857142857
NOG83236	1828.0	948.0	1831.7857142857142
COG1611	1448.9285714285713	1662.7857142857142	1493.5714285714287
COG0118	1619.7142857142858	1634.5	1349.7142857142858
NOG28223	1722.0714285714287	1173.5	1707.7142857142858
COG1055	1820.142857142857	1207.357142857143	1571.2142857142858
NOG04874	1801.0714285714287	1122.5	1672.2142857142858
COG3437	1574.9285714285713	1750.4285714285713	1267.9285714285713
COG4464	1640.9285714285713	1237.7142857142858	1714.2142857142858
COG3169	1715.857142857143	1203.357142857143	1670.142857142857
COG1560	1658.7857142857142	1417.642857142857	1500.7857142857142
NOG30716	1734.2857142857142	1160.857142857143	1675.5714285714287
NOG79636	1714.2857142857142	1177.642857142857	1674.5714285714287
NOG31563	1844.0	945.0714285714286	1775.642857142857
COG1228	1598.5	1395.5	1567.7142857142858
NOG05719	1656.2142857142858	1199.7857142857142	1703.7857142857142
COG0107	1626.7142857142858	1607.2142857142858	1325.857142857143
NOG21216	1384.7857142857142	1112.9285714285713	2061.8571428571427
COG1012	886.5	2299.6428571428573	1373.0
COG0671	1069.357142857143	2133.6428571428573	1348.0
NOG22058	1682.9285714285713	1121.857142857143	1733.857142857143
COG4660	1557.357142857143	1534.7142857142858	1445.642857142857
COG0141	1630.2142857142858	1601.9285714285713	1291.0
COG3842	1060.857142857143	2125.285714285714	1335.2142857142858
COG1312	1513.857142857143	1507.9285714285713	1490.857142857143
NOG00681	1825.5714285714287	1145.5	1538.642857142857
COG2877	1648.2142857142858	1351.857142857143	1499.9285714285713
COG0603	1658.857142857143	1264.9285714285713	1575.5
COG4146	1946.357142857143	994.2142857142857	1555.0
COG4096	1462.2857142857142	1380.5	1652.357142857143
COG0640	1067.4285714285713	2138.0	1288.0714285714287
NOG02484	1703.5	1095.2857142857142	1692.7142857142858
COG0117	1535.0714285714287	1411.642857142857	1529.857142857143
NOG02713	1505.642857142857	1332.7857142857142	1633.7142857142858
COG1703	1690.0	1243.357142857143	1532.7857142857142
NOG03209	1583.9285714285713	1138.142857142857	1741.9285714285713
NOG10186	1678.0714285714287	1131.0714285714287	1654.4285714285713
COG2954	1636.0	1196.357142857143	1623.7857142857142
COG0414	1585.0	1324.2857142857142	1539.2142857142858
NOG01734	1796.7857142857142	951.7142857142857	1699.5714285714287
NOG03773	1770.142857142857	1472.2857142857142	1203.7857142857142
COG1165	1725.642857142857	1043.9285714285713	1674.642857142857
NOG05881	1110.5714285714287	1969.2857142857142	1362.7142857142858
NOG54544	1688.642857142857	1111.7142857142858	1641.7142857142858
NOG00682	1680.4285714285713	1116.5	1644.642857142857
COG2027	1670.7857142857142	1137.0	1632.5714285714287
NOG05326	1640.5	1151.2142857142858	1643.357142857143
NOG40124	1688.9285714285713	1059.857142857143	1686.142857142857
COG0402	1532.642857142857	1547.5	1353.2142857142858
NOG56776	1611.0714285714287	1119.7857142857142	1699.2857142857142
COG0106	1586.0	1535.7142857142858	1307.5
NOG101662	2102.3571428571427	1064.2857142857142	1256.857142857143
COG0132	1525.9285714285713	1394.857142857143	1499.2857142857142
NOG00480	1779.857142857143	1174.2142857142858	1464.7142857142858
COG1226	1216.642857142857	1970.5	1230.142857142857
COG5587	1630.0	1207.2857142857142	1579.7142857142858
COG1785	1559.5714285714287	1285.7857142857142	1567.0714285714287
COG0699	2155.5	1292.0	963.2857142857143
COG1781	1409.5	1429.357142857143	1570.0714285714287
NOG02184	1876.4285714285713	1272.7857142857142	1258.0
COG3004	1552.2142857142858	1341.5714285714287	1506.357142857143
NOG16121	1258.4285714285713	1190.2142857142858	1950.7857142857142
NOG01318	1724.142857142857	1077.4285714285713	1593.7142857142858
COG0554	1428.9285714285713	1493.142857142857	1464.2142857142858
NOG05271	1734.9285714285713	979.1428571428571	1667.5714285714287
COG0852	1616.857142857143	1128.2857142857142	1635.5714285714287
COG2050	1329.2857142857142	1962.4285714285713	1083.0714285714287
COG4509	1258.4285714285713	1831.5714285714287	1281.4285714285713
NOG32946	1729.142857142857	959.9285714285714	1678.5714285714287
NOG04916	1548.0714285714287	1640.5714285714287	1177.7857142857142
COG2110	1517.142857142857	1300.9285714285713	1545.4285714285713
COG0838	1595.5	1130.2857142857142	1637.5714285714287
COG4973	1346.7142857142858	1452.7142857142858	1563.5714285714287
COG0622	1125.2857142857142	1869.7142857142858	1363.2857142857142
COG0686	1985.0714285714287	783.2142857142857	1589.7142857142858
NOG38501	1561.4285714285713	1117.7857142857142	1672.0
COG3645	1554.642857142857	1883.9285714285713	911.1428571428571
COG0551	1086.857142857143	2049.0	1209.2142857142858
COG0800	1573.2857142857142	1356.142857142857	1406.357142857143
NOG63066	1732.857142857143	998.1428571428571	1603.0
NOG03983	1625.857142857143	1086.642857142857	1618.642857142857
NOG19200	1591.642857142857	1170.0	1568.642857142857
COG3468	846.3571428571429	2593.0	876.5
NOG05615	1613.642857142857	998.0	1701.857142857143
NOG02863	1705.5	954.3571428571429	1643.5714285714287
COG0067	1528.2857142857142	1421.357142857143	1352.0714285714287
NOG01845	1651.4285714285713	987.0	1660.142857142857
NOG04429	1610.5	1029.7142857142858	1651.2142857142858
NOG09998	1708.7857142857142	903.8571428571429	1671.0
COG0447	1619.7142857142858	1018.0	1645.5714285714287
COG3839	1038.857142857143	1884.0714285714287	1353.0714285714287
COG2070	1336.9285714285713	1818.2857142857142	1118.7142857142858
COG0853	1446.5714285714287	1210.2857142857142	1615.2142857142858
NOG63097	1651.142857142857	1010.5714285714286	1603.7142857142858
NOG39148	1628.0	1085.7142857142858	1547.7142857142858
COG1476	1466.2857142857142	1373.0714285714287	1416.142857142857
NOG87015	1322.857142857143	1888.0714285714287	1040.0
COG1473	1127.2142857142858	1828.7857142857142	1293.642857142857
NOG03075	1554.5	1091.0714285714287	1603.857142857143
NOG14105	1580.357142857143	1067.857142857143	1594.9285714285713
COG1134	1313.5714285714287	1776.4285714285713	1151.357142857143
COG2816	1543.9285714285713	1315.2142857142858	1376.2142857142858
NOG01522	1633.5714285714287	1001.6428571428571	1597.642857142857
COG3717	1581.857142857143	1252.7857142857142	1397.357142857143
COG2859	1757.9285714285713	935.4285714285714	1538.5714285714287
COG1393	888.2142857142857	2075.8571428571427	1265.4285714285713
NOG26491	1452.142857142857	1466.2857142857142	1309.857142857143
COG1541	1215.4285714285713	1678.7857142857142	1326.142857142857
NOG02394	1499.5714285714287	1269.357142857143	1445.2857142857142
COG1409	1429.5714285714287	1488.357142857143	1294.857142857143
NOG33048	1663.0	1030.642857142857	1518.5
NOG01288	1632.0	1545.642857142857	1032.642857142857
COG3754	1394.642857142857	1549.4285714285713	1265.4285714285713
COG0720	1437.7142857142858	1345.5714285714287	1424.0
COG0607	1235.357142857143	1670.0714285714287	1301.142857142857
NOG02455	1566.857142857143	1486.7857142857142	1151.2142857142858
COG3696	1484.0	1271.7857142857142	1435.5714285714287
NOG00167	1456.7857142857142	836.0714285714286	1896.142857142857
COG0377	1527.857142857143	1081.9285714285713	1572.357142857143
NOG00444	1549.5714285714287	1070.4285714285713	1560.857142857143
COG1347	1610.0	992.1428571428571	1574.642857142857
NOG52386	1578.857142857143	1006.9285714285714	1589.5714285714287
COG1143	1511.5	1171.2142857142858	1490.2857142857142
COG4866	1383.0714285714287	1363.2857142857142	1423.0
NOG45661	1640.357142857143	969.5	1558.2142857142858
COG3681	1410.5714285714287	1328.642857142857	1420.857142857143
NOG06038	1113.2142857142858	1752.9285714285713	1292.9285714285713
NOG15769	1656.142857142857	1004.4285714285714	1495.5714285714287
NOG80749	1635.5714285714287	1063.4285714285713	1456.357142857143
COG1959	965.5	1909.5714285714287	1274.5
COG0715	1375.357142857143	1466.5714285714287	1307.2142857142858
COG0651	1405.5714285714287	1582.857142857143	1159.2857142857142
COG4659	1472.4285714285713	1325.9285714285713	1348.357142857143
NOG04225	1584.9285714285713	990.6428571428571	1563.857142857143
COG1047	1379.642857142857	1310.9285714285713	1447.7857142857142
COG1974	1080.642857142857	1786.5	1271.142857142857
NOG14795	1593.0714285714287	1010.3571428571429	1532.5
COG2378	1344.857142857143	1613.2857142857142	1177.357142857143
COG0004	1490.7142857142858	1257.2142857142858	1381.5
COG3187	1474.2142857142858	1151.7857142857142	1500.7857142857142
COG3267	1578.0714285714287	1435.0	1110.4285714285713
COG1350	1682.357142857143	1077.7857142857142	1362.7857142857142
NOG00070	1515.4285714285713	1001.5	1602.7857142857142
NOG40281	1614.642857142857	1026.0	1474.0714285714287
COG4667	1118.642857142857	1660.5714285714287	1334.7857142857142
COG3655	1177.0	1683.7142857142858	1238.7857142857142
COG2337	1123.357142857143	1812.7142857142858	1162.4285714285713
COG1904	1521.9285714285713	1171.0714285714287	1398.0714285714287
COG1805	1572.642857142857	983.6428571428571	1532.0714285714287
NOG212073	1534.642857142857	992.0714285714286	1547.0
NOG11174	1465.5714285714287	691.7857142857143	1914.142857142857
NOG44653	1615.2857142857142	970.2142857142857	1485.2142857142858
COG2871	1553.9285714285713	982.1428571428571	1533.0
COG1512	1439.0	1221.4285714285713	1408.0714285714287
COG2364	1459.7142857142858	1226.642857142857	1381.4285714285713
COG5021	1256.2142857142858	1921.142857142857	886.2142857142857
NOG10999	1598.857142857143	820.7857142857143	1643.4285714285713
COG3587	1601.5	863.0714285714286	1585.5714285714287
NOG03222	1686.2142857142858	920.1428571428571	1440.0714285714287
COG1897	1185.5	1629.7857142857142	1228.7857142857142
COG0027	1580.5714285714287	985.8571428571429	1475.857142857143
NOG69721	2012.7857142857142	829.0714285714286	1194.357142857143
COG2252	747.7857142857143	1871.0714285714287	1415.9285714285713
COG3950	1922.2857142857142	1048.7142857142858	1062.7142857142858
NOG02151	1539.0	954.2857142857143	1534.2142857142858
NOG17036	1559.642857142857	961.4285714285714	1505.357142857143
NOG108397	2324.714285714286	674.6428571428571	1024.9285714285713
NOG101572	1178.5714285714287	1477.142857142857	1365.142857142857
COG1058	1404.0714285714287	1239.5714285714287	1376.7857142857142
COG0470	1198.0714285714287	1434.9285714285713	1378.0714285714287
NOG30576	1079.142857142857	1715.357142857143	1216.142857142857
COG1082	1413.642857142857	1424.357142857143	1167.5
COG1169	1512.4285714285713	968.5	1520.7857142857142
COG0355	1126.9285714285713	1620.2857142857142	1251.4285714285713
COG1285	1487.5714285714287	1054.0714285714287	1455.7142857142858
COG0792	1308.9285714285713	1396.642857142857	1288.5
NOG56850	1488.5714285714287	944.9285714285714	1560.5
COG0147	1284.0714285714287	1478.357142857143	1228.7142857142858
NOG13181	1144.0	1126.5714285714287	1718.142857142857
COG4786	1145.0	1915.4285714285713	926.7142857142857
NOG60804	1560.7142857142858	737.2142857142857	1686.857142857143
NOG79904	1037.5714285714287	1161.857142857143	1785.0
NOG06705	1687.0	792.0	1499.0
COG2942	1463.642857142857	1152.357142857143	1361.7857142857142
COG4624	1370.5714285714287	1529.4285714285713	1072.9285714285713
NOG46304	1534.5714285714287	1048.0714285714287	1389.7142857142858
COG3711	766.5714285714286	1947.0714285714287	1253.7857142857142
NOG16580	1556.7857142857142	870.0714285714286	1540.5
NOG03670	1474.7142857142858	995.5	1484.5
NOG40026	2009.857142857143	632.5714285714286	1307.9285714285713
COG2209	1543.5	928.1428571428571	1478.2142857142858
COG3635	1718.7857142857142	973.8571428571429	1255.4285714285713
NOG20796	486.92857142857144	1316.4285714285713	2142.3571428571427
COG1803	1205.5714285714287	1460.642857142857	1276.357142857143
COG1808	1454.642857142857	1054.5714285714287	1432.0714285714287
NOG01925	1739.7857142857142	898.2857142857143	1303.142857142857
NOG26919	1217.9285714285713	949.8571428571429	1772.7142857142858
NOG07626	1535.9285714285713	940.0714285714286	1462.9285714285713
COG2957	1428.2857142857142	1085.2857142857142	1421.7142857142858
NOG62007	1278.0	938.4285714285714	1716.7857142857142
NOG34402	1524.2857142857142	881.1428571428571	1527.7857142857142
COG0580	1220.0714285714287	1099.5	1611.4285714285713
COG2077	1276.0714285714287	1153.4285714285713	1499.142857142857
COG3378	902.5714285714286	1856.2857142857142	1167.5714285714287
NOG01019	1548.357142857143	844.6428571428571	1532.7142857142858
COG3459	1383.0714285714287	1261.7142857142858	1272.2142857142858
COG1260	1623.857142857143	739.9285714285714	1551.0
NOG63357	1448.0	995.5714285714286	1469.7857142857142
NOG15291	1439.2142857142858	962.2142857142857	1504.5
COG2869	1516.642857142857	890.7142857142857	1496.7857142857142
COG2160	1403.2857142857142	1081.857142857143	1411.2142857142858
COG0241	1489.357142857143	1387.357142857143	1015.3571428571429
NOG101383	1221.7857142857142	1376.7142857142858	1293.2857142857142
COG1917	1283.4285714285713	1398.0714285714287	1208.5714285714287
COG0854	1496.5714285714287	1145.4285714285713	1241.5
NOG91124	1933.0	632.5714285714286	1315.9285714285713
COG2986	1419.5714285714287	980.3571428571429	1481.142857142857
NOG01935	1822.642857142857	777.0714285714286	1272.857142857143
NOG83813	1388.142857142857	997.6428571428571	1476.857142857143
COG1804	1347.9285714285713	1046.5	1461.9285714285713
COG0439	1001.2857142857143	1757.0714285714287	1096.0714285714287
NOG03574	1217.7857142857142	1024.0	1611.2857142857142
NOG129320	1594.857142857143	847.0714285714286	1405.2142857142858
NOG05248	1437.2142857142858	1013.0	1394.9285714285713
NOG220046	2102.5	431.14285714285717	1309.7857142857142
NOG03904	1592.142857142857	770.2857142857143	1480.2142857142858
COG0627	1217.142857142857	1316.857142857143	1307.357142857143
COG0755	1282.9285714285713	1557.7142857142858	999.0714285714286
COG4868	1437.5	928.0	1472.142857142857
COG0422	1345.0714285714287	1136.2857142857142	1355.0
NOG00382	1146.0714285714287	1470.5	1213.0714285714287
NOG38203	1492.857142857143	902.2142857142857	1433.357142857143
COG1726	1493.5714285714287	916.0	1416.857142857143
NOG57488	1505.0	761.0714285714286	1559.5714285714287
COG1455	614.0	1925.357142857143	1285.357142857143
NOG49946	1996.4285714285713	569.6428571428571	1256.2142857142858
NOG01346	1170.2142857142858	1517.4285714285713	1133.0714285714287
COG0589	1008.0714285714286	1510.642857142857	1299.857142857143
NOG90278	1901.5714285714287	674.3571428571429	1241.142857142857
COG4430	1593.2142857142858	868.7857142857143	1350.9285714285713
NOG30816	1537.0	687.4285714285714	1587.5714285714287
COG0509	1357.0714285714287	1033.0	1421.0714285714287
NOG90542	1450.2142857142858	1266.357142857143	1082.7857142857142
COG2878	1355.7857142857142	1242.857142857143	1193.2857142857142
COG4695	1286.7142857142858	1495.5	1008.2857142857143
NOG01591	1374.4285714285713	956.0714285714286	1454.5
COG3263	1359.5714285714287	1224.0	1192.357142857143
NOG13484	1437.857142857143	955.2857142857143	1382.5
NOG191817	1974.0714285714287	567.0	1232.2857142857142
NOG40201	1420.357142857143	838.4285714285714	1506.4285714285713
COG3201	1339.5714285714287	1238.7857142857142	1182.9285714285713
NOG09208	2323.6428571428573	690.9285714285714	745.2857142857143
NOG39806	1427.5714285714287	954.3571428571429	1366.5
COG1302	843.7142857142857	1655.7857142857142	1245.7857142857142
NOG31497	1344.0	943.9285714285714	1456.142857142857
NOG36789	1360.5	712.9285714285714	1663.357142857143
NOG19511	1432.9285714285713	1317.5714285714287	984.6428571428571
COG3142	1203.142857142857	1254.357142857143	1276.357142857143
COG1924	1078.0714285714287	1683.7142857142858	968.2857142857143
COG2759	1065.2142857142858	1569.4285714285713	1094.142857142857
COG1600	1484.0	884.0	1360.2857142857142
COG2022	1414.142857142857	1023.2142857142857	1283.2142857142858
COG2333	1064.7857142857142	1542.642857142857	1107.142857142857
NOG152840	1113.642857142857	1846.5	754.2857142857143
NOG04183	1505.857142857143	899.6428571428571	1302.142857142857
COG4642	1435.357142857143	1202.142857142857	1062.357142857143
NOG21898	1232.142857142857	1440.642857142857	1026.5
NOG22108	1466.857142857143	934.1428571428571	1294.642857142857
NOG70745	1367.7857142857142	905.2142857142857	1422.142857142857
COG0437	1026.5	1957.0714285714287	711.2857142857143
COG1117	835.0714285714286	1619.0	1240.357142857143
COG2893	541.8571428571429	1880.9285714285713	1269.4285714285713
NOG02181	1586.0714285714287	765.5	1339.357142857143
COG2431	1382.357142857143	1179.5	1123.7142857142858
NOG194356	1118.5714285714287	1957.4285714285713	605.2142857142857
COG0794	1326.2857142857142	1084.0714285714287	1267.2142857142858
COG1682	1146.7142857142858	1572.642857142857	948.7142857142857
NOG08952	1434.9285714285713	757.7857142857143	1475.142857142857
COG0133	1196.0714285714287	1354.857142857143	1111.0
NOG57094	1444.7857142857142	885.5714285714286	1328.0714285714287
NOG39015	1307.5714285714287	967.0714285714286	1376.2857142857142
NOG05401	1549.142857142857	719.8571428571429	1381.5
COG0404	1306.5	922.0714285714286	1421.4285714285713
NOG52869	1423.0714285714287	860.3571428571429	1365.7857142857142
NOG88064	1650.9285714285713	739.2142857142857	1256.7142857142858
COG2357	891.5714285714286	1533.7857142857142	1221.2857142857142
COG3210	1174.7142857142858	1564.857142857143	904.1428571428571
NOG73262	1565.2857142857142	955.7857142857143	1114.857142857143
NOG101371	2130.6428571428573	514.7142857142857	990.4285714285714
COG2963	581.2142857142857	1964.5	1078.357142857143
COG1164	974.5	1567.0	1076.7857142857142
NOG122554	1263.2857142857142	722.4285714285714	1615.9285714285713
NOG106560	1432.857142857143	831.4285714285714	1336.0
COG2367	1010.3571428571429	971.6428571428571	1617.0
COG2233	634.5714285714286	1826.9285714285713	1136.5714285714287
NOG07751	1402.0	733.6428571428571	1461.0714285714287
NOG12572	1150.7142857142858	1092.857142857143	1347.9285714285713
COG1376	852.2857142857143	1518.0	1218.2857142857142
NOG12271	1334.0714285714287	877.0714285714286	1373.2142857142858
COG4623	1354.357142857143	919.9285714285714	1308.4285714285713
NOG01336	1051.7142857142858	1509.5	1017.5714285714286
COG1960	1012.8571428571429	1378.5	1185.142857142857
NOG03567	1060.857142857143	1519.7142857142858	994.4285714285714
COG3716	534.0714285714286	1856.642857142857	1177.5714285714287
NOG101208	919.2857142857143	1730.2142857142858	915.1428571428571
COG5184	1228.2142857142858	1476.357142857143	853.2857142857143
COG0456	866.3571428571429	1686.9285714285713	1004.1428571428571
NOG100149	408.7857142857143	2048.5714285714284	1099.142857142857
COG0623	1000.7857142857143	1340.2142857142858	1213.642857142857
COG2814	987.9285714285714	1185.5714285714287	1376.7857142857142
COG2452	1058.2142857142858	1273.142857142857	1217.0714285714287
NOG48681	1142.142857142857	916.7142857142857	1488.142857142857
NOG81182	1110.9285714285713	901.2142857142857	1528.857142857143
NOG61121	973.0	1050.857142857143	1514.5714285714287
NOG57649	1516.5714285714287	679.2857142857143	1341.7142857142858
COG2071	882.0	1474.4285714285713	1179.857142857143
NOG07007	1375.7142857142858	877.0714285714286	1274.7857142857142
COG1738	1134.5	1232.2857142857142	1159.7142857142858
COG0787	904.4285714285714	1664.0	958.0
NOG42631	1478.0714285714287	604.4285714285714	1442.2857142857142
NOG56265	1330.5	860.1428571428571	1332.7857142857142
NOG21015	1388.142857142857	762.2857142857143	1372.357142857143
COG1555	1035.857142857143	1426.9285714285713	1059.5
NOG51462	1207.0714285714287	1063.7857142857142	1249.357142857143
COG4926	1079.5714285714287	1243.7142857142858	1195.9285714285713
COG0433	1429.142857142857	1026.4285714285713	1061.0714285714287
COG1259	1369.0	859.7142857142857	1286.0714285714287
COG0512	1153.357142857143	1316.857142857143	1042.0
COG5147	1077.5	1657.0	775.0714285714286
COG1196	961.1428571428571	1470.4285714285713	1067.5714285714287
NOG11119	891.5	1516.642857142857	1088.5
COG2240	958.8571428571429	1453.7142857142858	1081.7142857142858
COG0687	764.2857142857143	1706.5714285714287	1022.7857142857143
NOG02036	1615.357142857143	809.9285714285714	1067.142857142857
COG0365	1387.9285714285713	1028.9285714285713	1073.357142857143
NOG17130	1256.0	1005.9285714285714	1226.357142857143
NOG31571	526.9285714285714	2256.0714285714284	699.8571428571429
COG2818	1055.5	1093.4285714285713	1331.857142857143
NOG00101	2103.785714285714	378.5	998.0714285714286
COG1080	803.0714285714286	1620.857142857143	1051.7857142857142
COG2508	985.1428571428571	1462.357142857143	1024.5714285714287
COG1278	852.5714285714286	1651.5	962.7857142857143
NOG53156	1416.2142857142858	572.2142857142857	1477.0
NOG35063	1062.7142857142858	1047.4285714285713	1350.7142857142858
COG2013	1383.5	1029.2142857142858	1047.857142857143
COG2115	1344.2142857142858	896.4285714285714	1216.5
NOG19897	1390.7142857142858	868.1428571428571	1195.7857142857142
NOG02179	1342.857142857143	693.2857142857143	1415.5714285714287
NOG61803	1132.2857142857142	1124.357142857143	1192.2142857142858
NOG06034	1381.857142857143	711.4285714285714	1350.2142857142858
NOG02572	1382.142857142857	701.9285714285714	1355.5
NOG47169	1331.0714285714287	697.3571428571429	1409.4285714285713
COG1003	1304.2857142857142	833.3571428571429	1299.642857142857
NOG42374	1164.2142857142858	970.7142857142857	1299.0714285714287
NOG17437	1309.857142857143	810.0714285714286	1313.7857142857142
NOG211913	1341.142857142857	863.3571428571429	1226.7142857142858
COG2116	1170.357142857143	1028.7857142857142	1221.4285714285713
NOG186270	1169.857142857143	689.2857142857143	1557.5
NOG29373	1380.7857142857142	768.7857142857143	1264.142857142857
COG1533	1148.5	1332.7142857142858	931.5714285714286
COG2206	1266.142857142857	1345.5714285714287	798.5714285714286
COG3959	1073.0	1321.642857142857	1013.5714285714286
COG4677	1149.0	1015.0714285714286	1241.2142857142858
NOG18556	1485.7142857142858	812.0714285714286	1104.5714285714287
NOG17968	1288.7857142857142	813.0714285714286	1289.642857142857
COG0450	1213.4285714285713	1068.2857142857142	1101.4285714285713
NOG28218	1108.9285714285713	763.8571428571429	1508.642857142857
COG1636	943.4285714285714	1524.5714285714287	911.6428571428571
COG2949	1065.0	735.6428571428571	1578.2857142857142
NOG62821	1029.0714285714287	902.1428571428571	1438.0714285714287
COG0855	883.5714285714286	1539.142857142857	935.4285714285714
COG4186	1446.857142857143	913.5	989.5
COG3715	477.0	1728.4285714285713	1142.2857142857142
NOG03022	1381.7142857142858	711.1428571428571	1253.357142857143
COG2829	1298.5	741.2857142857143	1297.5714285714287
NOG00468	1138.7142857142858	1141.642857142857	1056.2142857142858
NOG01512	1677.357142857143	811.6428571428571	840.8571428571429
NOG86182	1721.642857142857	501.7142857142857	1102.0714285714287
COG0064	879.4285714285714	1485.142857142857	960.7142857142857
COG3958	1038.5	1299.2142857142858	985.0714285714286
NOG12687	1267.4285714285713	803.4285714285714	1248.5714285714287
COG1566	1392.2857142857142	1161.0714285714287	766.0714285714286
COG5283	700.7142857142857	1440.5714285714287	1176.2142857142858
COG2081	1093.357142857143	1249.0714285714287	961.5714285714286
COG1176	736.5	1622.4285714285713	943.8571428571429
NOG78089	1182.5	909.2857142857143	1207.7142857142858
NOG44365	1185.642857142857	1203.142857142857	897.2857142857143
NOG00145	1558.142857142857	750.1428571428571	976.6428571428571
NOG62308	925.5	802.3571428571429	1551.2142857142858
NOG66155	1955.9285714285713	395.42857142857144	926.7857142857143
NOG114994	1765.0714285714287	369.85714285714283	1134.2142857142858
COG0460	948.7857142857143	1259.2142857142858	1052.5
NOG50254	1226.9285714285713	803.0714285714286	1228.142857142857
NOG04002	1244.642857142857	818.6428571428571	1194.5
NOG34929	1329.4285714285713	605.7142857142857	1321.7142857142858
COG3708	1086.0714285714287	1300.2142857142858	865.5714285714286
COG3152	992.1428571428571	1073.142857142857	1185.357142857143
NOG16442	1556.142857142857	664.5	1029.2142857142858
NOG101189	1403.7857142857142	834.5	1007.7142857142857
COG3458	1202.7142857142858	924.0	1117.2857142857142
NOG50999	1319.0714285714287	611.5714285714286	1310.0
COG3093	1354.4285714285713	868.7857142857143	1013.8571428571429
COG2704	1203.7857142857142	1268.857142857143	763.2142857142857
COG1773	1133.9285714285713	1005.6428571428571	1095.7142857142858
COG2095	1321.4285714285713	1017.7142857142857	889.9285714285714
COG3775	1305.357142857143	784.1428571428571	1139.0
NOG20373	1323.357142857143	504.2857142857143	1396.857142857143
NOG04362	1058.0	935.5	1225.0
NOG20203	1223.9285714285713	766.7857142857143	1226.7857142857142
COG4422	1156.142857142857	975.7857142857143	1079.5714285714287
COG0219	848.7857142857143	1494.0714285714287	865.8571428571429
NOG26213	1328.857142857143	885.7142857142857	990.7142857142857
COG3876	1000.7857142857143	999.5	1204.9285714285713
COG2271	863.7857142857143	1078.2857142857142	1256.2142857142858
COG1272	916.2142857142857	1378.7857142857142	901.8571428571429
COG1776	1105.357142857143	1253.0714285714287	836.2857142857143
NOG39335	983.2857142857143	1360.4285714285713	848.8571428571429
COG2249	1038.0	1267.0	882.2142857142857
COG2721	947.0	1192.9285714285713	1042.5714285714287
NOG07543	1172.5	796.7857142857143	1210.7142857142858
NOG32026	1241.5714285714287	1028.9285714285713	904.6428571428571
COG1267	1028.7142857142858	1034.4285714285713	1111.2142857142858
COG3481	865.3571428571429	1325.0714285714287	983.0714285714286
NOG50139	1090.857142857143	1362.357142857143	716.0
COG5523	1100.357142857143	1100.7142857142858	964.6428571428571
COG3764	788.6428571428571	1393.7857142857142	979.0714285714286
COG1876	727.5	1452.2857142857142	980.0
COG0255	777.2142857142857	1484.0	897.5
NOG00966	1502.5	543.7142857142857	1111.7857142857142
NOG31427	1308.7142857142858	1142.142857142857	705.0
COG4409	862.7857142857143	1171.142857142857	1115.5
COG2830	1195.5714285714287	878.0714285714286	1073.2142857142858
NOG64407	1209.0	840.2142857142857	1095.5
COG4905	977.3571428571429	1243.0	920.9285714285714
COG2208	1253.2142857142858	1144.5	741.0714285714286
COG4099	1521.7142857142858	629.9285714285714	985.5714285714286
COG0581	740.7857142857143	1395.4285714285713	997.6428571428571
COG1887	875.2857142857143	1278.5	978.3571428571429
NOG00203	777.9285714285714	1523.7857142857142	823.0714285714286
NOG72206	1151.142857142857	741.7857142857143	1231.357142857143
NOG46617	1207.0714285714287	728.8571428571429	1185.857142857143
COG0154	816.9285714285714	1361.5	941.7142857142857
COG0248	780.5	1443.2857142857142	886.2857142857143
COG1982	811.2857142857143	1397.142857142857	897.7142857142857
NOG03851	1147.2142857142858	832.2857142857143	1125.9285714285713
COG4299	1287.7857142857142	857.7857142857143	957.7857142857143
COG0764	800.1428571428571	1489.5714285714287	810.2142857142857
NOG02503	1134.7142857142858	728.6428571428571	1233.4285714285713
NOG01662	1159.9285714285713	746.9285714285714	1189.0
COG1464	696.1428571428571	1542.0	856.3571428571429
NOG68931	930.2142857142857	954.5	1200.5714285714287
COG1252	1108.2857142857142	747.6428571428571	1229.0
COG0344	741.0714285714286	1455.0	888.2142857142857
COG4586	1184.4285714285713	1091.2142857142858	803.9285714285714
NOG01820	1316.2857142857142	579.3571428571429	1181.0714285714287
NOG07759	1373.5714285714287	824.5714285714286	875.2857142857143
COG1420	821.5714285714286	1395.2142857142858	851.1428571428571
NOG129562	1595.357142857143	600.8571428571429	870.8571428571429
NOG07215	1331.357142857143	597.6428571428571	1134.0
COG4585	733.5	1332.642857142857	995.2857142857143
NOG01330	1145.2142857142858	919.7142857142857	995.1428571428571
NOG03511	1873.142857142857	560.9285714285714	623.6428571428571
NOG58069	1058.2857142857142	1273.5714285714287	716.3571428571429
NOG12690	1135.857142857143	1108.2857142857142	803.2857142857143
NOG03985	948.0714285714286	1268.0714285714287	828.2857142857143
NOG00192	1519.0	757.4285714285714	764.2142857142857
NOG03149	1274.2857142857142	645.9285714285714	1119.357142857143
NOG03353	1204.9285714285713	639.0714285714286	1193.357142857143
NOG137072	833.7142857142857	767.3571428571429	1434.0
COG0560	1088.9285714285713	1165.9285714285713	779.2142857142857
COG0159	1060.642857142857	1083.7857142857142	887.2857142857143
NOG05011	832.6428571428571	1074.2857142857142	1123.4285714285713
COG5464	541.0714285714286	1918.642857142857	569.5714285714286
NOG132981	1317.9285714285713	743.7142857142857	963.4285714285714
NOG13902	1240.142857142857	770.8571428571429	1007.3571428571429
COG0416	790.4285714285714	1390.7142857142858	837.0
COG2987	1137.2142857142858	761.6428571428571	1115.357142857143
NOG01781	935.7142857142857	1089.4285714285713	982.5
NOG64211	820.0714285714286	1010.2142857142857	1177.2142857142858
COG1048	769.9285714285714	1312.2142857142858	917.8571428571429
COG1161	712.7142857142857	1310.5	976.2142857142857
NOG07292	1178.142857142857	710.5714285714286	1110.642857142857
NOG216073	1206.2857142857142	560.2142857142857	1232.2142857142858
COG4930	1872.642857142857	565.3571428571429	558.6428571428571
COG2311	1044.0714285714287	874.7857142857143	1073.857142857143
NOG07420	1207.357142857143	938.9285714285714	846.2857142857143
COG1321	679.4285714285714	1461.642857142857	851.3571428571429
NOG34052	1225.0714285714287	603.5	1162.7142857142858
COG0229	1178.0	816.6428571428571	992.8571428571429
NOG138892	1131.642857142857	1192.0714285714287	663.7857142857143
NOG36311	1303.9285714285713	691.5	990.2142857142857
NOG32306	1154.2142857142858	735.0	1095.857142857143
COG2856	850.8571428571429	994.6428571428571	1138.7142857142858
COG1105	560.8571428571429	1432.357142857143	990.6428571428571
COG5520	1393.642857142857	764.9285714285714	813.4285714285714
COG0134	1034.0	1117.642857142857	815.3571428571429
COG1744	817.8571428571429	1237.4285714285713	905.3571428571429
NOG00312	896.5714285714286	1205.0	856.7142857142857
NOG81288	1032.7142857142858	674.3571428571429	1249.7857142857142
NOG14754	1233.0714285714287	545.5	1178.2857142857142
NOG218124	1332.357142857143	542.6428571428571	1079.857142857143
COG0372	705.5714285714286	1524.7142857142858	724.1428571428571
NOG94884	1178.357142857143	758.0714285714286	1015.9285714285714
NOG82175	1106.142857142857	721.1428571428571	1119.7142857142858
NOG96250	1487.857142857143	380.7857142857143	1077.142857142857
NOG04659	1211.2142857142858	746.9285714285714	981.5714285714286
NOG29092	851.2142857142857	1011.9285714285714	1074.5714285714287
COG1277	1005.5714285714286	1145.7857142857142	785.2857142857143
COG1203	1328.857142857143	757.2142857142857	847.3571428571429
NOG29185	928.6428571428571	790.6428571428571	1213.642857142857
COG0827	610.4285714285714	1162.4285714285713	1158.142857142857
NOG215021	1175.4285714285713	622.3571428571429	1131.7857142857142
NOG33218	1254.9285714285713	699.5714285714286	973.4285714285714
COG1564	785.1428571428571	1282.642857142857	857.1428571428571
NOG33980	765.8571428571429	1202.357142857143	950.5714285714286
NOG13164	1144.9285714285713	674.7142857142857	1094.357142857143
NOG68102	1112.857142857143	743.0714285714286	1057.642857142857
COG2067	1185.4285714285713	691.2142857142857	1033.2857142857142
NOG09836	907.8571428571429	909.7142857142857	1092.2857142857142
NOG87388	1199.642857142857	564.0714285714286	1144.5
COG3070	1107.5	845.1428571428571	952.8571428571429
NOG32456	1167.7857142857142	541.7857142857143	1195.5
NOG46317	1174.857142857143	564.9285714285714	1164.7142857142858
COG2908	871.9285714285714	1142.857142857143	888.0714285714286
COG3808	1119.7142857142858	872.7142857142857	910.3571428571429
NOG06025	882.5	692.7857142857143	1323.0
NOG101871	1291.5	764.9285714285714	841.4285714285714
COG0718	790.0714285714286	1283.2142857142858	824.0
COG0281	666.5714285714286	1424.0714285714287	803.7142857142857
COG3538	1125.5	862.1428571428571	904.2142857142857
NOG21453	1481.642857142857	485.7857142857143	923.2142857142857
NOG06642	1170.357142857143	712.2142857142857	1007.2142857142857
NOG19349	1163.5	867.0714285714286	852.4285714285714
COG1929	645.2142857142857	1217.7857142857142	1015.4285714285714
NOG07627	1203.2142857142858	542.3571428571429	1131.5
COG2369	964.1428571428571	1300.2857142857142	610.8571428571429
NOG10277	870.1428571428571	989.2142857142857	1015.7142857142857
NOG08876	1259.7857142857142	441.7142857142857	1171.142857142857
NOG102101	847.3571428571429	1199.642857142857	823.3571428571429
NOG40570	965.4285714285714	799.1428571428571	1101.7142857142858
NOG18349	1271.357142857143	629.9285714285714	957.1428571428571
COG1172	723.1428571428571	1307.857142857143	817.5714285714286
COG3643	1097.642857142857	709.2142857142857	1039.9285714285713
COG2186	663.3571428571429	1413.5714285714287	767.9285714285714
NOG68821	1234.857142857143	540.0	1069.2142857142858
COG0573	648.1428571428571	1264.2857142857142	929.3571428571429
COG1847	742.1428571428571	1276.357142857143	813.9285714285714
NOG00142	895.7857142857143	925.4285714285714	1010.3571428571429
NOG118398	1699.4285714285713	160.71428571428572	968.7142857142857
COG0643	866.0	1223.5714285714287	732.2142857142857
NOG18018	1188.4285714285713	647.3571428571429	982.4285714285714
NOG03874	1214.7142857142858	473.14285714285717	1123.0
NOG01276	978.5714285714286	702.5	1128.2142857142858
NOG64350	1159.2142857142858	793.5	852.0714285714286
COG2320	996.2142857142857	646.3571428571429	1160.5
NOG136301	1087.857142857143	661.5	1053.4285714285713
NOG23168	1269.7857142857142	541.6428571428571	990.4285714285714
NOG14228	1231.9285714285713	482.92857142857144	1083.5714285714287
COG0432	919.3571428571429	827.0714285714286	1051.9285714285713
NOG38713	879.3571428571429	823.2857142857143	1094.142857142857
COG2182	833.1428571428571	1124.0714285714287	838.9285714285714
NOG61814	1155.9285714285713	613.0714285714286	1025.4285714285713
COG5279	899.8571428571429	992.3571428571429	900.7142857142857
COG0161	1036.2857142857142	883.3571428571429	873.0
NOG50618	889.7142857142857	857.2857142857143	1041.2857142857142
COG2114	822.6428571428571	1296.2857142857142	668.6428571428571
NOG21779	1191.9285714285713	492.92857142857144	1101.4285714285713
NOG35688	676.2857142857143	928.4285714285714	1171.5
NOG39376	880.0	1107.2142857142858	788.7857142857143
COG1116	891.6428571428571	1044.357142857143	833.0714285714286
COG1194	740.8571428571429	1251.857142857143	772.4285714285714
COG5245	702.0714285714286	1397.2857142857142	663.7142857142857
NOG31831	1142.5714285714287	481.85714285714283	1135.0
COG2804	588.5	1422.2142857142858	746.0
COG0806	730.0714285714286	1282.357142857143	739.8571428571429
COG0125	614.7142857142857	1354.2142857142858	783.0
NOG33884	908.0	1021.0	822.5
COG0431	453.14285714285717	1235.857142857143	1061.5714285714287
COG3158	802.0714285714286	683.2857142857143	1263.357142857143
COG0730	628.0714285714286	1372.857142857143	745.0714285714286
NOG43032	966.7857142857143	840.4285714285714	936.2142857142857
COG0287	743.2857142857143	1215.7857142857142	781.1428571428571
NOG141995	1169.0	558.4285714285714	1012.3571428571429
NOG82134	825.3571428571429	808.5714285714286	1104.5
COG1033	1177.142857142857	793.1428571428571	763.6428571428571
COG5585	704.9285714285714	1083.0	945.7857142857143
NOG56785	1152.5714285714287	495.5	1083.5
NOG10832	816.3571428571429	1149.5714285714287	764.0
COG3887	675.7857142857143	1128.2857142857142	924.7857142857143
COG2066	899.9285714285714	741.0714285714286	1082.642857142857
NOG12191	1114.857142857143	678.2142857142857	925.9285714285714
NOG59051	1107.7857142857142	597.6428571428571	1013.0714285714286
NOG104557	1053.2857142857142	929.0	732.8571428571429
NOG06804	930.7857142857143	705.6428571428571	1077.642857142857
COG2365	580.7142857142857	1164.5714285714287	967.9285714285714
COG0647	651.7857142857143	1119.857142857143	936.5714285714286
NOG25598	906.9285714285714	761.1428571428571	1035.7142857142858
COG0378	844.7857142857143	934.0	922.9285714285714
COG0779	692.2142857142857	1266.7142857142858	741.5714285714286
NOG01275	1322.642857142857	726.3571428571429	650.5714285714286
COG4983	818.2857142857143	1267.7142857142858	612.2857142857143
COG2001	737.0714285714286	1162.2857142857142	798.6428571428571
COG3981	1066.357142857143	907.5714285714286	718.9285714285714
COG4115	864.4285714285714	1084.5	740.7142857142857
COG0023	813.0	849.7857142857143	1026.2142857142858
COG1895	1400.9285714285713	591.2857142857143	692.5
COG4928	901.7142857142857	837.7142857142857	944.6428571428571
COG1593	644.0	1251.0714285714287	787.8571428571429
NOG54981	812.4285714285714	839.2857142857143	1030.7142857142858
COG1247	787.6428571428571	1063.2142857142858	829.1428571428571
NOG103255	1126.857142857143	690.5	862.6428571428571
COG2087	1107.2857142857142	725.2857142857143	844.7142857142857
COG4962	912.5	1038.2857142857142	724.7142857142857
COG3304	985.6428571428571	841.6428571428571	848.0
NOG135884	1056.9285714285713	588.5714285714286	1029.5
NOG37738	1117.857142857143	761.0	795.8571428571429
COG2038	1040.5714285714287	740.7857142857143	891.0
NOG03037	899.3571428571429	672.5	1100.5
COG1544	648.0714285714286	1247.142857142857	776.8571428571429
COG1445	421.57142857142856	1360.357142857143	886.5
COG1119	1022.2142857142857	715.9285714285714	929.5
COG0713	923.2857142857143	664.7142857142857	1075.142857142857
COG0594	623.6428571428571	1215.2142857142858	820.0714285714286
COG1388	780.9285714285714	1093.2142857142858	781.3571428571429
COG0600	760.6428571428571	1062.9285714285713	831.4285714285714
COG4833	1100.142857142857	893.5714285714286	656.7142857142857
COG0597	727.1428571428571	1205.2857142857142	717.8571428571429
COG4938	1011.5714285714286	863.5714285714286	768.3571428571429
COG4485	669.8571428571429	1067.5	903.8571428571429
COG0135	699.1428571428571	943.0	993.0
COG3444	429.42857142857144	1406.5714285714287	798.2142857142857
COG1957	414.7857142857143	1132.7857142857142	1085.7142857142858
COG0328	690.5	1262.5714285714287	678.6428571428571
COG1078	628.2142857142857	1151.0714285714287	852.2142857142857
COG1266	686.4285714285714	1107.5	837.0
COG1296	676.8571428571429	1263.7857142857142	690.0
NOG128402	872.5714285714286	871.1428571428571	884.5714285714286
COG3646	358.92857142857144	1358.0714285714287	910.6428571428571
COG1270	1052.7857142857142	700.5	873.5714285714286
NOG55842	1076.857142857143	642.3571428571429	903.5714285714286
NOG83348	1113.7857142857142	521.1428571428571	987.2857142857143
COG0753	970.6428571428571	809.2142857142857	838.2142857142857
COG2703	768.3571428571429	1276.5	571.2142857142857
NOG113797	1502.0	407.35714285714283	705.1428571428571
NOG44540	974.3571428571429	737.5	901.7142857142857
COG1189	634.6428571428571	1232.5	745.7857142857143
NOG57234	877.9285714285714	700.5	1023.4285714285714
COG2605	801.2857142857143	938.2142857142857	861.7142857142857
COG1027	1085.642857142857	815.9285714285714	699.4285714285714
COG0393	758.0	1063.7142857142858	777.9285714285714
NOG15088	861.8571428571429	622.4285714285714	1113.4285714285713
NOG48403	1055.142857142857	637.7142857142857	903.8571428571429
NOG39997	1029.642857142857	902.9285714285714	664.1428571428571
NOG51107	891.2142857142857	675.5714285714286	1027.7857142857142
COG0620	543.8571428571429	1031.0714285714287	1013.6428571428571
NOG49078	1083.142857142857	520.5714285714286	983.1428571428571
COG0614	721.4285714285714	1166.357142857143	697.7142857142857
NOG05849	1206.2142857142858	418.14285714285717	958.0714285714286
NOG00015	962.2857142857143	832.2142857142857	785.5
NOG39079	1052.0	721.5714285714286	804.0
NOG15538	831.5	843.3571428571429	901.3571428571429
COG1177	543.6428571428571	1247.7142857142858	776.9285714285714
COG4806	785.8571428571429	841.9285714285714	938.0714285714286
NOG42455	1120.2142857142858	410.7857142857143	1026.9285714285713
COG1293	651.7857142857143	1178.0	723.3571428571429
NOG30679	1050.9285714285713	567.5714285714286	933.0
NOG56249	994.7857142857143	450.2142857142857	1106.0714285714287
NOG138218	1533.642857142857	583.8571428571429	432.07142857142856
COG3382	871.7142857142857	676.0714285714286	1001.5
COG0588	592.2857142857143	921.7142857142857	1035.0
COG0636	597.9285714285714	1288.857142857143	661.0
NOG05276	1038.5	565.1428571428571	932.3571428571429
COG0239	676.5714285714286	920.0	937.4285714285714
NOG41466	200.71428571428572	1823.142857142857	505.0
COG0383	1033.2142857142858	879.0714285714286	615.6428571428571
COG1256	790.0714285714286	1143.5	590.4285714285714
COG3857	697.1428571428571	1012.5714285714286	807.0714285714286
COG2008	951.5	857.7142857142857	706.7857142857143
COG1428	623.0714285714286	917.1428571428571	975.5
NOG04492	1572.5	253.14285714285714	686.9285714285714
COG3871	1007.9285714285714	708.5714285714286	795.8571428571429
NOG52079	789.3571428571429	734.7857142857143	987.1428571428571
NOG59977	1127.4285714285713	616.6428571428571	766.8571428571429
COG2091	1115.0714285714287	806.4285714285714	588.4285714285714
NOG92188	761.2142857142857	786.5714285714286	960.7142857142857
COG3677	852.9285714285714	965.5714285714286	688.0
NOG51312	986.7857142857143	610.3571428571429	904.8571428571429
COG4383	883.5714285714286	1019.5	597.9285714285714
NOG01033	1095.2142857142858	441.42857142857144	961.7857142857143
COG1434	598.3571428571429	1060.0714285714287	839.0
NOG50275	881.7857142857143	789.7142857142857	824.3571428571429
COG2321	1057.142857142857	430.57142857142856	1007.3571428571429
COG4412	1013.5714285714286	633.2142857142857	846.6428571428571
NOG16494	1094.4285714285713	527.2142857142857	870.5
COG3274	577.6428571428571	1005.3571428571429	907.7142857142857
NOG84301	1019.2857142857143	470.14285714285717	1000.4285714285714
NOG129215	693.0	575.1428571428571	1210.357142857143
COG3236	967.9285714285714	891.9285714285714	612.1428571428571
COG3858	805.1428571428571	985.5	680.7857142857143
COG1937	715.6428571428571	1132.7857142857142	621.2142857142857
COG0403	1038.7142857142858	389.14285714285717	1039.7142857142858
COG2984	477.14285714285717	1219.9285714285713	770.0
COG3299	746.5714285714286	1057.4285714285713	662.7142857142857
NOG17746	1065.7857142857142	423.92857142857144	976.1428571428571
NOG108604	851.8571428571429	613.2857142857143	999.4285714285714
NOG59058	885.0	675.2857142857143	903.8571428571429
COG1492	979.8571428571429	615.7857142857143	865.0714285714286
NOG05879	1410.642857142857	523.1428571428571	525.4285714285714
COG1113	315.92857142857144	1166.5	976.0714285714286
NOG50393	1004.7857142857143	491.57142857142856	959.0714285714286
COG1468	1192.142857142857	561.0714285714286	698.2857142857143
COG4832	634.1428571428571	1164.9285714285713	651.0
NOG73630	923.7857142857143	446.07142857142856	1079.857142857143
NOG50313	846.5714285714286	679.7142857142857	922.8571428571429
NOG12357	955.0	640.9285714285714	853.0
NOG09567	857.4285714285714	576.0	1013.2857142857143
NOG89625	1031.857142857143	404.64285714285717	1009.2142857142857
COG3853	539.8571428571429	1156.5714285714287	747.8571428571429
NOG60674	911.4285714285714	544.3571428571429	985.0
COG1598	828.5	1054.4285714285713	554.7857142857143
COG1678	745.5	656.3571428571429	1034.857142857143
COG0702	206.71428571428572	1354.2857142857142	874.7857142857143
COG3182	917.2857142857143	616.9285714285714	896.1428571428571
COG1459	581.4285714285714	1207.642857142857	639.1428571428571
COG4231	781.0714285714286	809.3571428571429	833.5714285714286
NOG34139	949.7142857142857	527.2857142857143	945.7142857142857
COG3935	622.5714285714286	1013.3571428571429	786.2142857142857
COG3153	753.9285714285714	1000.2142857142857	665.6428571428571
NOG44659	874.8571428571429	653.7142857142857	882.2142857142857
NOG68073	1137.0714285714287	468.2857142857143	804.9285714285714
NOG132967	761.0	797.0	850.7857142857143
NOG00194	706.4285714285714	757.3571428571429	944.0714285714286
NOG57724	705.1428571428571	840.7857142857143	859.9285714285714
NOG02679	995.0714285714286	524.7142857142857	882.5
COG1481	643.7142857142857	1015.0714285714286	743.1428571428571
COG0759	737.1428571428571	879.8571428571429	784.7857142857143
NOG31744	728.2142857142857	589.3571428571429	1083.2142857142858
COG0547	864.1428571428571	789.3571428571429	746.7142857142857
COG0095	718.5714285714286	661.5714285714286	1017.9285714285714
COG2214	677.0	1119.5714285714287	592.7142857142857
COG1493	607.6428571428571	1011.2857142857143	769.3571428571429
COG0071	530.1428571428571	1185.2142857142858	665.2857142857143
NOG18835	1080.9285714285713	641.5714285714286	656.8571428571429
NOG221889	1691.9285714285713	278.85714285714283	408.5
NOG170409	1793.857142857143	99.85714285714286	484.0
COG1363	538.2857142857143	1132.0	706.7142857142857
NOG30057	814.1428571428571	607.3571428571429	948.2857142857143
COG1135	532.7857142857143	1140.0	693.0
COG1269	606.5714285714286	1139.4285714285713	618.5714285714286
COG1638	542.5714285714286	1147.5	672.9285714285714
NOG58963	1234.5714285714287	334.14285714285717	791.5
NOG13889	1004.1428571428571	355.57142857142856	997.1428571428571
COG1305	737.6428571428571	775.0714285714286	842.7142857142857
NOG02248	818.2857142857143	812.0714285714286	720.7142857142857
NOG51210	829.5714285714286	652.2142857142857	867.1428571428571
NOG30891	958.5	580.4285714285714	807.7857142857143
COG1281	570.8571428571429	1016.3571428571429	756.8571428571429
NOG32048	898.4285714285714	925.0	520.3571428571429
COG1802	530.2142857142857	1171.2857142857142	641.2142857142857
COG0267	676.3571428571429	721.2857142857143	942.8571428571429
COG0268	642.5	1070.5	627.3571428571429
COG0721	662.0714285714286	1025.4285714285713	650.5714285714286
NOG216562	617.7857142857143	1176.5	542.2142857142857
NOG73843	944.8571428571429	542.4285714285714	845.7142857142857
NOG07706	716.9285714285714	705.8571428571429	910.0
COG0704	523.7857142857143	1058.4285714285713	749.9285714285714
COG1155	611.6428571428571	1105.2857142857142	611.5714285714286
COG1505	971.6428571428571	444.2142857142857	912.5714285714286
COG1156	598.7857142857143	1121.7857142857142	607.6428571428571
NOG00507	681.0	863.0	782.4285714285714
COG1354	592.7857142857143	1041.0	690.8571428571429
COG1461	581.6428571428571	1004.0	738.7857142857143
NOG64814	730.3571428571429	712.7142857142857	877.8571428571429
NOG145962	741.9285714285714	376.2857142857143	1202.5714285714287
NOG36770	1017.7142857142857	316.42857142857144	983.4285714285714
NOG35351	469.7142857142857	973.5714285714286	872.7857142857143
NOG09460	609.7142857142857	634.3571428571429	1070.857142857143
NOG60598	728.5	890.9285714285714	694.0
COG2706	583.6428571428571	988.3571428571429	740.7857142857143
COG0818	790.1428571428571	826.1428571428571	683.5
NOG03333	774.4285714285714	816.9285714285714	708.4285714285714
COG1359	848.5714285714286	723.1428571428571	722.3571428571429
NOG53115	817.1428571428571	889.5714285714286	586.6428571428571
COG0301	592.7142857142857	955.5	744.2142857142857
COG2190	438.42857142857144	1003.7142857142857	848.7857142857143
NOG01835	1269.142857142857	524.9285714285714	495.35714285714283
NOG86418	1006.1428571428571	436.5	845.3571428571429
COG2932	457.14285714285717	1115.142857142857	715.2857142857143
COG4552	624.8571428571429	787.7857142857143	874.5714285714286
COG4814	312.7857142857143	871.3571428571429	1098.2142857142858
COG3546	705.3571428571429	907.7857142857143	668.6428571428571
COG1352	711.5	1023.2142857142857	544.1428571428571
NOG87545	974.0	365.0	939.5714285714286
NOG104941	1034.357142857143	319.42857142857144	923.2142857142857
COG1227	530.2142857142857	1044.642857142857	699.8571428571429
NOG19802	657.5	723.0	892.2857142857143
NOG04993	750.7857142857143	561.2857142857143	956.0
NOG75029	603.8571428571429	682.3571428571429	980.9285714285714
NOG02961	593.7142857142857	1138.642857142857	528.4285714285714
COG2127	934.2142857142857	735.1428571428571	591.0
COG1210	454.64285714285717	1155.142857142857	649.7142857142857
COG3513	642.5	1010.0714285714286	602.4285714285714
COG0368	902.9285714285714	643.6428571428571	707.4285714285714
COG1207	502.57142857142856	1111.642857142857	639.0
COG1381	587.5	996.0714285714286	669.3571428571429
NOG10787	965.7142857142857	514.1428571428571	770.7857142857143
NOG103690	814.1428571428571	779.5	656.5714285714286
COG1199	687.4285714285714	955.6428571428571	603.2857142857143
NOG32399	713.3571428571429	824.6428571428571	702.3571428571429
NOG79940	765.7142857142857	541.4285714285714	930.8571428571429
COG4413	964.3571428571429	458.92857142857144	813.5714285714286
COG1315	766.7142857142857	971.5714285714286	496.7142857142857
COG2002	673.7857142857143	921.5714285714286	639.3571428571429
COG3661	956.9285714285714	539.6428571428571	735.2142857142857
COG4948	576.7142857142857	925.7142857142857	728.5
NOG85803	904.0	816.7857142857143	507.2142857142857
COG3325	1078.642857142857	453.57142857142856	692.2857142857143
NOG47551	967.4285714285714	335.2857142857143	921.2857142857143
COG1807	671.0	906.0	644.6428571428571
NOG86896	573.2857142857143	711.7857142857143	936.4285714285714
NOG20965	673.4285714285714	580.7142857142857	966.7857142857143
NOG06203	726.2142857142857	796.4285714285714	695.8571428571429
COG1386	561.5	996.5	655.9285714285714
NOG88152	951.0	830.5714285714286	426.14285714285717
NOG00889	1006.7857142857143	347.5	852.8571428571429
COG2720	704.0714285714286	862.2857142857143	640.3571428571429
NOG105998	1138.0714285714287	480.7857142857143	582.7857142857143
COG2738	594.1428571428571	985.3571428571429	620.8571428571429
NOG11117	980.0	357.07142857142856	862.1428571428571
NOG36138	1165.5	439.85714285714283	591.1428571428571
NOG191247	1153.9285714285713	316.2142857142857	726.1428571428571
COG1343	953.3571428571429	573.6428571428571	666.3571428571429
COG1394	565.2857142857143	1065.7857142857142	562.0
NOG11311	735.9285714285714	553.0714285714286	903.8571428571429
COG2201	676.7142857142857	1011.0	504.5
NOG115854	1243.2142857142858	218.57142857142858	727.9285714285714
NOG02672	694.3571428571429	586.3571428571429	907.2142857142857
COG2425	699.2857142857143	735.1428571428571	752.0
NOG87477	1020.3571428571429	506.7857142857143	657.7857142857143
NOG104574	940.5714285714286	352.35714285714283	891.7142857142857
NOG211904	592.2857142857143	526.2857142857143	1062.9285714285713
COG1015	531.3571428571429	976.5714285714286	671.5714285714286
NOG43259	980.7857142857143	406.92857142857144	791.4285714285714
NOG80221	991.5714285714286	367.14285714285717	818.3571428571429
NOG14813	796.2857142857143	593.7857142857143	783.7857142857143
NOG48972	338.14285714285717	654.7857142857143	1173.4285714285713
COG1020	679.8571428571429	771.2857142857143	713.7142857142857
COG0613	620.2142857142857	957.0	587.0714285714286
COG0777	556.5	1005.2857142857143	601.5
NOG79923	809.4285714285714	846.9285714285714	506.85714285714283
NOG10484	808.2142857142857	713.1428571428571	641.2857142857143
COG4472	533.4285714285714	924.5714285714286	702.2857142857143
NOG17580	890.7142857142857	505.42857142857144	761.5714285714286
NOG14402	668.3571428571429	535.8571428571429	949.0
NOG117321	917.7142857142857	336.64285714285717	897.5714285714286
NOG12188	712.0714285714286	577.0	862.7857142857143
NOG64466	1240.9285714285713	382.35714285714283	524.0
NOG86890	743.2857142857143	715.7857142857143	687.1428571428571
COG0131	541.5	993.0714285714286	610.8571428571429
NOG136125	573.0	393.5	1178.857142857143
COG1893	546.3571428571429	971.3571428571429	623.4285714285714
NOG94163	806.7142857142857	498.64285714285717	834.3571428571429
COG2011	460.85714285714283	1052.2142857142858	625.1428571428571
COG3940	1098.357142857143	577.2142857142857	462.2857142857143
NOG83823	718.4285714285714	911.5714285714286	506.0
COG1399	507.07142857142856	961.7857142857143	666.9285714285714
COG1939	530.0714285714286	917.6428571428571	687.7142857142857
NOG97021	906.4285714285714	435.85714285714283	790.3571428571429
COG1713	525.5714285714286	936.4285714285714	667.7142857142857
COG3426	708.5	736.0	685.0
NOG06981	1165.0714285714287	299.0	663.2142857142857
COG4587	831.2142857142857	811.5714285714286	484.14285714285717
COG2740	522.2142857142857	935.5	667.6428571428571
NOG221003	765.2857142857143	439.92857142857144	918.5714285714286
COG5377	515.5714285714286	844.5714285714286	763.0714285714286
NOG74067	935.2142857142857	358.2857142857143	826.7857142857143
NOG49725	768.9285714285714	442.85714285714283	904.7142857142857
NOG76578	879.0	375.07142857142856	861.7857142857143
NOG01296	560.5	591.2857142857143	962.9285714285714
NOG01009	645.5714285714286	814.7857142857143	654.0714285714286
NOG29913	748.6428571428571	875.2857142857143	490.42857142857144
COG4260	815.2857142857143	716.8571428571429	577.7142857142857
NOG14745	731.8571428571429	757.4285714285714	619.4285714285714
COG0176	447.5	1126.7857142857142	532.1428571428571
COG1403	815.8571428571429	643.0	646.5
NOG09026	666.9285714285714	737.4285714285714	700.8571428571429
NOG01853	921.4285714285714	461.57142857142856	722.1428571428571
COG2361	681.7142857142857	624.8571428571429	797.4285714285714
COG1364	573.5	1028.7857142857142	501.57142857142856
NOG12085	699.2142857142857	783.1428571428571	619.6428571428571
NOG42416	691.5714285714286	572.2857142857143	838.0
NOG37798	474.7142857142857	1033.7857142857142	593.2142857142857
COG0839	674.1428571428571	721.3571428571429	705.2857142857143
NOG01002	822.0	599.1428571428571	669.8571428571429
COG1971	490.42857142857144	980.4285714285714	617.7142857142857
COG1429	1035.642857142857	379.64285714285717	673.0
COG1896	399.35714285714283	1010.2142857142857	675.9285714285714
NOG79692	741.5	761.7857142857143	582.0714285714286
NOG11441	592.0	650.4285714285714	841.2142857142857
COG2159	784.5714285714286	668.6428571428571	630.0
NOG48554	917.6428571428571	306.14285714285717	858.1428571428571
NOG07464	926.0714285714286	317.85714285714283	837.6428571428571
COG0578	724.0	610.0714285714286	745.7857142857143
NOG01123	557.3571428571429	887.4285714285714	629.5
NOG03361	1135.857142857143	324.85714285714283	607.4285714285714
COG3845	594.7857142857143	790.9285714285714	681.7857142857143
NOG147146	903.8571428571429	443.64285714285717	712.9285714285714
COG2179	540.0714285714286	891.2857142857143	627.5
NOG141285	891.5714285714286	378.0	786.2142857142857
COG1918	533.4285714285714	907.9285714285714	613.0714285714286
COG2819	645.5	836.6428571428571	568.7857142857143
COG1298	596.7142857142857	936.4285714285714	517.5
COG1511	381.14285714285717	886.0	777.3571428571429
COG4845	658.4285714285714	729.4285714285714	654.7857142857143
COG4725	672.7142857142857	784.5714285714286	584.7857142857143
NOG03423	1082.2142857142858	481.2142857142857	477.0
COG4864	587.6428571428571	698.4285714285714	753.6428571428571
COG4452	714.6428571428571	572.3571428571429	752.5714285714286
NOG95779	815.2142857142857	798.6428571428571	425.2857142857143
COG1101	397.07142857142856	935.4285714285714	705.7857142857143
COG5272	676.9285714285714	784.2857142857143	574.7857142857143
NOG42568	827.1428571428571	523.0714285714286	685.7142857142857
NOG42646	717.9285714285714	512.4285714285714	805.4285714285714
NOG46871	670.2857142857143	748.7142857142857	615.3571428571429
NOG111427	650.1428571428571	477.42857142857144	905.6428571428571
COG4277	663.5714285714286	722.7857142857143	643.9285714285714
COG2234	626.7142857142857	847.8571428571429	555.2142857142857
NOG84857	735.7142857142857	481.7142857142857	812.1428571428571
COG1841	502.7857142857143	833.5	693.2857142857143
COG1797	825.2142857142857	602.7857142857143	600.9285714285714
COG2030	603.7142857142857	815.1428571428571	608.7142857142857
NOG93442	479.85714285714283	745.6428571428571	801.7142857142857
NOG54021	250.07142857142858	1012.0714285714286	764.2857142857143
COG1323	534.0714285714286	859.7857142857143	630.9285714285714
COG1536	585.7142857142857	973.9285714285714	465.07142857142856
COG2200	568.5714285714286	1057.9285714285713	398.14285714285717
COG1291	644.2142857142857	939.5714285714286	440.85714285714283
NOG30841	698.6428571428571	496.7857142857143	829.0714285714286
NOG07674	538.5714285714286	815.7857142857143	667.2857142857143
NOG212239	745.2857142857143	415.2857142857143	859.0714285714286
NOG107340	469.07142857142856	629.4285714285714	920.3571428571429
COG3773	724.3571428571429	781.4285714285714	510.57142857142856
NOG66794	597.0	769.0714285714286	649.9285714285714
NOG05542	681.5	685.1428571428571	647.5
COG0828	504.35714285714283	939.5	567.2142857142857
NOG31244	943.5714285714286	319.35714285714283	745.7142857142857
COG3694	815.9285714285714	722.3571428571429	463.42857142857144
COG4468	494.57142857142856	870.6428571428571	636.4285714285714
COG0392	514.9285714285714	883.6428571428571	602.4285714285714
NOG181425	1551.4285714285713	96.14285714285714	351.2142857142857
NOG04994	684.7142857142857	460.2857142857143	852.3571428571429
COG4121	550.7142857142857	845.3571428571429	599.7857142857143
[truncated: 32,726 more rows]
