# Supplementary material for: Qifuyin improves physiological frailty by regulating the intestinal flora in 3xTg-AD mice
Source: Front Microbiol. 2026 Apr 1;17:1753643. doi: 10.3389/fmicb.2026.1753643 (PMC13079586; doi:10.3389/fmicb.2026.1753643)
Supplement: Supplementary file 1 [file Data_Sheet_1.zip › Original data/Figure7/B.xls]

ID	Con	Mod	QFY
COG0463	0.005552273489235561	0.00492530606279932	0.00489470739788325
COG1961	0.004158384883283015	0.004714865364284836	0.004194411285779384
NOG02992	0.004677086828634513	0.004535754496044395	0.003508876965746584
COG0534	0.0032519728162391	0.003557079734996363	0.003087382875874279
COG0438	0.003469068508586049	0.002862093561768328	0.0033509469473528798
COG0582	0.0026137861845607494	0.0034342704751062314	0.003225628035774988
COG0745	0.0029271313297329236	0.003264056592081506	0.0026921732944992813
COG3385	0.0027829799352274563	0.0022623648279458605	0.0037530445032008383
COG3436	0.0022925761888726386	0.0022850708561503964	0.0035411766913945758
COG3250	0.0031565086852220264	0.0022522184334039562	0.0026067280564815902
Others	0.9651182311504051	0.9659069195954196	0.9651449239460136
