# Supplementary material for: Qifuyin improves physiological frailty by regulating the intestinal flora in 3xTg-AD mice
Source: Front Microbiol. 2026 Apr 1;17:1753643. doi: 10.3389/fmicb.2026.1753643 (PMC13079586; doi:10.3389/fmicb.2026.1753643)
Supplement: Supplementary file 1 [file Data_Sheet_1.zip › Original data/Figure8/A.xls]

#ID	Con	Mod	QFY
GT2	0.14540998269042768	0.14146305224457997	0.1437079235191982
GT4	0.09439847580342735	0.09760555539249514	0.09666056944222846
CBM50	0.04289374987033504	0.047532054229087024	0.045189725661897974
GH13	0.04259594978794074	0.04331632329506261	0.04524772389607456
GH23	0.03038085668286015	0.037283755233459705	0.03417002760806681
GH43	0.02349057975148441	0.01771367254417058	0.02013329266733698
GH35	0.020680142606455204	0.013687162183664456	0.017710011530872823
GH3	0.017180912702207247	0.0168586234028082	0.01674343059840087
CBM37	0.017769888916828465	0.01625225224186522	0.012908782620414607
GH1	0.013045891256544293	0.01774201097767283	0.016073842417933144
GH2	0.016077511506286044	0.01344681969504386	0.014638731820186502
GH5	0.01474821995412572	0.013186708750985512	0.013943019758731344
GT28	0.013417254969426778	0.013728728153807112	0.014256261170304362
GH25	0.01177517091480282	0.015113505133207061	0.013429251049362975
GT51	0.01240487328936263	0.014515721036448884	0.013035798125361864
GT0	0.012919279349789115	0.01264751991408119	0.01264308173881148
CBM48	0.0108345075391799	0.010952845766587569	0.012435419876270903
CE8	0.01124027776059452	0.010689022745411798	0.012283013819263852
GH16	0.012182545561810454	0.00948158180146704	0.010725014152023215
GT8	0.010251955178407993	0.010674294451557233	0.010724523709300668
GH0	0.010238519542530819	0.010618119166814656	0.01044080926576255
GH28	0.009835890425173712	0.010157237288229608	0.010930751593506264
GH73	0.00839498346150654	0.011894660181544127	0.009359038175721235
GH20	0.008535883744314693	0.010058832199161953	0.008981125400105735
CBM32	0.00861141559029989	0.008702484815268552	0.00934534842806199
GH38	0.008180520650400718	0.009464388750925864	0.008153484267030216
GT5	0.008039311833335552	0.008162188849964626	0.007923717526693533
CBM13	0.008303582785901499	0.006859568666138608	0.007567499204427689
GH39	0.007685079211733183	0.0077674007121256656	0.006337266149063713
GH18	0.006516918201928418	0.007842863946415903	0.006721554801140824
GH78	0.008041963477404513	0.005925631439953698	0.007097873564186028
GH92	0.007064812987510068	0.006713125249717115	0.00701294779498611
GH24	0.00622135351218646	0.006975539473381476	0.007186925093030599
GH31	0.006151998785710569	0.005457963999704731	0.007420036752168432
CE4	0.005849371989066009	0.006682048579329573	0.005689206531829328
CBM20	0.0062708059074741114	0.004715823798169551	0.006126692558889072
CBM43	0.005629773577895912	0.005703058801234356	0.005649730808835156
GH130	0.0060808588637144955	0.005322137032353393	0.004888129653473165
GH105	0.0057919901251869835	0.004850572348459827	0.005090571387571717
GT9	0.005066434273634258	0.005715340607393197	0.0048421750561120375
GT35	0.00484024714984486	0.005439822842785264	0.0053300265010153515
GH32	0.0053088671153620395	0.00508270786671712	0.004858026303310358
GT41	0.004911614728105339	0.004659393657045015	0.005118259780292711
GT1	0.004929563384612743	0.005331724724606684	0.0043500563487443925
GH33	0.004841370429907353	0.004725025064538997	0.00500711844465184
GH36	0.004764189119087619	0.004943502479461311	0.004474203786673944
GH12	0.004213708439509654	0.005137958024197742	0.004437164571063709
GT26	0.004377255297812749	0.004247523881616973	0.005082460407668053
GH103	0.004423812303328838	0.004600497762155995	0.004533740808805484
CBM0	0.0048531966932051085	0.0045704674967768375	0.003645052531573652
GH4	0.0037218899592474743	0.005069998110617388	0.00397560151014737
CE9	0.003158161758057768	0.005365372565860497	0.003727756641665484
GH97	0.004882559519552169	0.003047662114919401	0.004290172497674925
CBM6	0.00445109171172601	0.003290235907223566	0.00438224325806773
GT32	0.00398697409688388	0.004045547741690571	0.004016141729642415
PL1	0.004286467598036899	0.003035644301123443	0.004635521542864894
GH95	0.004486397323771598	0.0031732218592876614	0.004163996607980658
CE0	0.003798285962480101	0.0037493019487220116	0.004267855447768305
GT77	0.0035911432807882253	0.004457224671748582	0.0036902462424566046
GT83	0.0038209428638428878	0.0038507689975149826	0.003899003823469528
GH152	0.003849053034468762	0.004217962140148549	0.003474889229368409
CE14	0.0036338510245422844	0.003784212282258606	0.004103246570786024
CE12	0.0037315195736116924	0.003287435642286555	0.0041338608951215034
CE11	0.0033157054200376487	0.003644620178763777	0.003564587905194961
GH55	0.003369246820951265	0.0032181220204482498	0.0033678618041449236
GH53	0.0032993321996782365	0.003086840996614523	0.0035373682594473698
GT29	0.0035451037848100533	0.0027183590325553816	0.003525839292105717
GH133	0.003016472310468755	0.0030634428430636805	0.0032083483353406226
GH65	0.0026547877048544903	0.0033185168597184823	0.0032389543086633397
GT106	0.0030881103523775952	0.003047717171410539	0.0030351969813619934
GH51	0.003876388105798715	0.002338196841459267	0.0029444026911536005
GH171	0.0029515184609753514	0.0028005905417779254	0.003371953564791606
GT30	0.0029193638343701757	0.0027662311559628824	0.0029957991301195774
CBM54	0.003136111200523136	0.00293074276707173	0.0026097143034561022
GT33	0.0027623337909070643	0.002786003032842926	0.003107827715731582
GH29	0.002868986258174011	0.002843689916050414	0.0027499506159778904
GH42	0.0023504588683153776	0.0028533036118424263	0.0031587450875069545
CBM2	0.0030576510167633075	0.0027057869032819097	0.0025079978202949727
GH76	0.0030147678857732336	0.002519764800758338	0.002544009842115743
CBM5	0.0026520827772996305	0.0028580928366784817	0.002397664078796935
GT58	0.002661559615096487	0.002477174164619391	0.0027576870159768787
GT68	0.0022121982920953803	0.003141927262388787	0.0024458036737150463
GH57	0.0026019505063217658	0.0025193260512639017	0.0026775125302598494
GT19	0.0027744968869505174	0.002462374858865951	0.002542310197463233
GT10	0.0023138763644866716	0.0026586902018158353	0.00248638951608079
GT20	0.002516420064012575	0.0020870330417481807	0.002711902097356552
GH27	0.0026045680877954413	0.0021420050022842706	0.002518483326479379
CBM35	0.0027538243051604605	0.001788002513424774	0.0025735849763240206
GT7	0.0020781096576416597	0.002441115155930664	0.0023224387959971094
GH77	0.0021134780158268795	0.002350606078481529	0.0021364894896923016
CBM62	0.002373952435430934	0.0018493620900303053	0.0019375751868068146
GH10	0.002117612159710923	0.0017141097453519123	0.002194842283024544
GH72	0.0017723608316462822	0.0018189217763041972	0.0018581264876350505
GH170	0.0013967279277841574	0.0019270322499380366	0.0020478704364413508
GH84	0.0015921546641119414	0.00204604531888881	0.0016572438083987905
GH128	0.0019693883530116025	0.0013814321615344203	0.001899494107773007
GT31	0.0016566638587054334	0.001871649002555752	0.0016746506060875373
GT47	0.0015519058743305224	0.0017589200076838234	0.001725573111814907
CE1	0.0014829341876166058	0.001752445636869918	0.0016460341338746273
CBM14	0.0014973708206669593	0.001671869619302321	0.0016802791769847134
CBM3	0.001719070223001062	0.0018326206759103243	0.001241970494540164
GH101	0.001513642048395505	0.001566553168370719	0.0015864216253371637
GT11	0.0017598550409109336	0.0014936386216201252	0.0014052881477020303
GH88	0.0015555261979877132	0.0014561528974133644	0.0012373082818571603
CE6	0.0016644128034333237	0.0010635493527834992	0.0014249606833221992
AA10	0.0013159452704095429	0.001401176078526119	0.0013775767794363006
AA2	0.0015393746287428911	0.001319102715862858	0.0012289874526700915
GH89	0.0016134577819196404	0.00121945703162962	0.001237481012878155
GT111	0.0011928495793081472	0.0015929404201564044	0.0012094466195440897
CBM57	0.0015232588930742615	0.0013252062328795605	0.0011115784605258577
GH115	0.0015955529434683615	0.0009695541022815256	0.001210077030834525
GH9	0.0012605216238098518	0.0011569349321482493	0.001289196034604194
GH30	0.0017750377372020276	0.0009142432750130584	0.0009826780071968647
GH109	0.0010807891031070446	0.0013412169269710404	0.0011643044721239696
GH110	0.0016345134808391966	0.0008756087533241623	0.0010428818750030677
GH6	0.0013897912961460415	0.0009080934019949615	0.0011435585801866947
CBM51	0.0012364640024896685	0.0011112686304067451	0.001063602492300023
PL11	0.001250592140623103	0.0008406296613182985	0.0013113417254986414
GH66	0.001434694006071891	0.0010404166461537379	0.0009009414491124004
GT3	0.0011922805718156053	0.0009387509726167939	0.001226651598825008
GH26	0.0015521068745110074	0.0006768064227246623	0.0011032937373848866
AA3	0.0008924778889581042	0.0014506023100300486	0.0008503056939782246
AA5	0.0009790860282910528	0.0009779601990703994	0.0010578560826220722
GH17	0.0008718101469225173	0.001161817426163039	0.000964303152114618
GH106	0.0008979350004903508	0.0009044238360132092	0.0011759956272890128
CBM4	0.0013020120744549973	0.0006787151181708056	0.0008469373009709044
GH71	0.001017274164977345	0.0007591738384251421	0.0010480846851193982
CBM9	0.0009170336673699028	0.0009136998412327636	0.0009807352476381005
GH125	0.0011542559140188375	0.0007831298573793961	0.0008364179614927862
CBM47	0.0009198273561546852	0.0010099035326858695	0.0008427567448188508
GT66	0.0007087721832462679	0.0013353343985502866	0.0007214387462376341
GT61	0.000853387603573344	0.0011272800921496345	0.0007516654844824946
CBM38	0.000788141338135897	0.0010336113244000995	0.0008649176886604522
GT22	0.0006106077563778319	0.0012167826766140296	0.000802030620896567
GH146	0.0010885002926518182	0.0006443685522895535	0.0008389898156082795
GH19	0.0008748413603318036	0.0011242835364820845	0.000571939665405756
GH94	0.0008620952050866199	0.00080858926886647	0.0008378529373926953
GH114	0.0007608202398695067	0.0008581232649759305	0.0008467359736540517
GH127	0.0011110923170093551	0.0005422149321698757	0.0008056655582279564
GH47	0.0006463158773703046	0.0011306214832032218	0.0006636511684349781
PL0	0.0008075684085945645	0.0008234653182278302	0.0007518898864007094
CE7	0.000812679785592257	0.0007069976692341435	0.0008332714667315136
AA15	0.0008167099574231532	0.0007297147284495773	0.0007720554165626742
GH140	0.0005851438372593669	0.0007486173869861095	0.0007751329251898054
CE19	0.0008098036067912642	0.0006511601495100465	0.0006444237306700474
GH117	0.0005938382096488179	0.0007805258074536827	0.0007293521477739906
CBM66	0.0007442437293762828	0.0005958304716795316	0.0006979417605895603
GH85	0.0004776259977110914	0.0009530902353169638	0.000576767539057206
CE3	0.0005943483090000314	0.0006991441094561016	0.0006818000439214322
AA17	0.0005058157343365409	0.0008617904770277779	0.0005689987709230617
GH63	0.0006749717106615512	0.0005836439241964033	0.0006625979747769509
CBM22	0.0008326833502458652	0.0005011831517353977	0.0005618794885768231
GT113	0.0006274800076292347	0.0005536815208181746	0.0007085303824800466
CBM25	0.0007965028741737069	0.00035791518200006985	0.0007129422226402731
GH8	0.0007691647568599862	0.0004610257867947568	0.0006324115439735966
GH37	0.0007392042671774819	0.0005781135963268479	0.00046468760324054
PL8	0.0004137462133057246	0.0008259173757152823	0.0005194167109968142
CBM34	0.00040274836057754626	0.000718433881378977	0.000594674458037619
GH154	0.0006705267317709471	0.00048694244357241337	0.0005492994894605137
CBM18	0.00043627760616129124	0.0007809483621137075	0.0004880807729666705
AA1	0.00045833726574015044	0.0007330737005979111	0.0004271663042609728
PL10	0.000472678010500159	0.0004963618028166326	0.0006290082258197452
CBM61	0.00041359417833732303	0.0007272822772292919	0.0004501142241308316
GT43	0.0006288786875636475	0.00030293489189826524	0.0006435514785888221
GH100	0.0004235299044374421	0.0007009252310368391	0.00043941432796786836
GH11	0.0005957657671821694	0.0003928221949266962	0.0005435314333948223
CBM41	0.0004162264796135126	0.0006313119422934572	0.00048222803797380104
GT81	0.0004081261778332167	0.0005024716217047904	0.0005921058313115377
GH108	0.0005408226063328208	0.00034644195974298475	0.0005885431883825181
GH67	0.0005945893814383156	0.00033680997378696847	0.000487668004392442
PL12	0.00046775641188784273	0.0005677355352074262	0.00037806728953811744
CE15	0.0004416769976650889	0.00045653826001347124	0.0005126108466752074
GT90	0.0005599333581468937	0.0002727401562579429	0.00048720081693148066
GT14	0.0003026927414669518	0.0004989897356579518	0.0005162837948814776
GT101	0.0003780928149299141	0.0005248389691524622	0.0004128006243357359
PL9	0.00044877772627561097	0.00036318699209310443	0.00047429659704324294
GT25	0.0003913556329383101	0.00043243617098968104	0.0003656379917984288
PL15	0.0004939019908688782	0.0003549615662790077	0.0003089679719423707
PL33	0.00036912214438252264	0.0004392241589921611	0.00034697758440113056
GH123	0.0002675697594848669	0.0004830422871211698	0.00036447240029507895
GH141	0.0003873495032347107	0.0003227594431084333	0.00039301045998824753
PL22	0.0003170966216774189	0.0003964496100941494	0.0003881053666311986
GT34	0.0003116894179915586	0.000425926500479735	0.00032155705451834187
CBM12	0.0002980760489533813	0.00034400644795493394	0.0004158257095252575
CBM26	0.00029814060382195214	0.0002989073329208772	0.00045349956070085543
CBM23	0.00027897964514053453	0.00044883222972471346	0.0003202709389700555
PL38	0.0006004279752620927	0.00017053951602305308	0.000256844079548916
GT62	0.0001929245481095054	0.0005292237678600866	0.0002903340134572041
CBM56	0.0005053866530998163	0.00017576297426810214	0.00032632864112765327
GT49	0.00044787958265657613	0.000230756283688447	0.00025749712759441136
GH91	0.0004575547126731983	0.00019780114461387749	0.0002798757479786089
GT39	0.0004500690628659334	0.0002503257372230828	0.00022534592611344015
GH144	0.00030992631831746595	0.0003132650365415684	0.0002958796722966704
PL42	0.0004309621297235774	0.0001652462131960096	0.0003218364964607833
GT96	0.00023299396352057794	0.00039380974347239726	0.0002703079554332584
CE2	0.00026934952212818265	0.0002627995014643721	0.00032206938415097847
PL35	0.00020897765080800157	0.00036536220724817423	0.0002709891105566208
GT105	0.00027098234251757996	0.00028489258877657293	0.0002746482356810773
GH126	0.00020108759676277084	0.0003601179923425528	0.00026851197473207834
CE17	0.0003083563570418409	0.0002823887334815889	0.00018265673297718316
GH112	0.00022009225129897912	0.00030162042723541035	0.00023751550019684907
GH120	0.00033069541521988706	0.00024392706235642548	0.00016862572933672919
PL4	0.00016350153919348148	0.00038047865643899687	0.00018989655396529649
CBM88	0.00023714428760388188	0.00020261327310698967	0.00025490264107828285
GT13	0.00021605704209436293	0.000264899981728326	0.00020942901932492116
GH64	0.00026331355873395314	0.00017300528517318962	0.0002387223311858042
GH163	0.00015847138808551734	0.00027576714531327135	0.00022428985993901406
GH49	0.00019867749353641749	0.0002687823845229665	0.00018951627979616213
CBM67	0.00024255252380436692	0.0002087024050612078	0.0002017766294340988
AA4	0.00012578268523268308	0.00030034921085996604	0.00021446740133141385
GH136	0.00014422434322679378	0.00030336956798604096	0.00016200210319268696
GH104	0.00011022242280936452	0.0003253296149346793	0.00016531927202248842
GH138	0.0002041340995878383	0.0001686045744128123	0.00020934974218604876
CE5	0.00010243608286630906	0.0002263313937356209	0.00022963429362820011
GH86	0.00018828052985990986	0.00017516256917745614	0.0001675946248161949
PL26	0.00016883738926199096	0.00016000331424565324	0.00019281018965766752
GH131	0.00015765635458043042	0.00016407483169077308	0.00019432410855166785
GT92	0.0001480873039075953	0.00015978772360917935	0.00020390720921687922
GT6	0.00020884972995472938	0.0001357403083271924	0.00014050565843792728
PL29	0.00014853357498647926	0.0001825003647501372	0.00012318064706364845
PL13	0.00012089892238186774	0.00021591052998923055	0.00011470821690403599
GT100	0.000187523937881238	0.0001387589995017423	0.00011173379823530312
GH22	0.00012675329559498673	0.00020848109839519	0.00010002328049158425
PL6	4.141852489486282e-05	7.454339865501595e-05	0.000315557615124727
GH142	0.00016425029218933082	0.00010076920720733614	0.0001657106045056331
GT87	9.934058917822072e-05	0.00020126193583430788	0.00011984488284773639
GT17	0.0001687060347744776	0.00013828170527108668	0.00010106010053907544
GH143	0.00015564924047022557	9.197711413394e-05	0.0001583933619597535
GH139	0.00012691587629565883	0.00012670201457743772	0.00015069957416164907
GH137	0.00015339081497001383	8.92811825656006e-05	0.00015988716618872513
CBM82	0.00015321025946871415	0.0001252926664462055	0.00012254223633404655
GH113	5.346226180522208e-05	0.0001916591119941963	0.0001519253444600735
CBM77	0.0001677100002216798	9.095480995715154e-05	0.0001316001278153717
GT15	8.44027660275846e-05	0.0001863188644480622	0.00010442034505449358
CBM65	0.00017638826864334708	0.00011217994965118832	8.511097261751791e-05
GT64	0.00012923979454181622	0.0001554733535519752	8.145356620639524e-05
CBM42	0.00012761742349294905	0.00012381613160840566	0.00011438698283268037
CBM83	0.0001409540919598942	0.00011424840642767867	0.00010657965778300777
CBM1	5.4843150818963014e-05	0.00017190227246570203	0.00013016025776339625
GH79	0.00010073855010782028	0.00016324070684047118	9.279613582711111e-05
GH70	6.938874714864674e-05	0.0001728140581967832	0.00010620901679590822
CBM27	6.941100742598153e-05	0.00016277552221852083	0.00011403157482024135
CBM16	0.00013391553019366495	6.760883605721931e-05	0.00013718442588610703
GH14	0.0001028083885254169	0.0001568400402983147	7.680517176648504e-05
GT107	7.181485787948119e-05	0.00017183533976643107	9.091555231846735e-05
PL17	0.0001312573111028907	0.0001198243648484086	8.255365989837894e-05
GH159	9.383345546872606e-05	0.0001301668435779384	8.376492686531538e-05
GH81	0.00012416419479766626	7.665560211615381e-05	0.00010253106947349164
CBM36	9.64346060590519e-05	8.99519646889516e-05	9.792246649075174e-05
GH68	2.0056179178684994e-05	0.00012653221391570286	0.00013721129550413956
AA9	5.6739713281672516e-05	0.0001061471535336015	0.00011970582522028275
GH46	7.788408627445737e-05	0.0001233740627546391	7.613993354968116e-05
GH135	6.379692636079848e-05	9.038797524025035e-05	0.00012072401108561239
GH102	9.083899376691633e-05	0.0001249723432444877	5.852653452472451e-05
GT82	6.474996279501502e-05	0.00010829020386443352	0.0001010920711268584
GT27	5.484934634802205e-05	0.0001311515686025564	8.603671155188123e-05
GH167	6.80072613558273e-05	0.00011438236265183909	8.574956798585092e-05
CE13	0.00012302762207873664	8.256532864423835e-05	6.217267485137945e-05
CBM58	7.229430438860091e-05	0.00011108570664636792	8.302922150879383e-05
PL40	8.436731232760584e-05	0.00010355267357102039	7.779829350576173e-05
GH153	4.442863073816909e-05	0.00017533920336132458	4.318070587937355e-05
GT84	0.00011920776639436557	6.475540193820958e-05	7.70381775046018e-05
GT98	7.734348773864672e-05	6.164258975358005e-05	0.00011574411417864779
GT44	2.3301571213061507e-05	0.0001832412303158463	4.3105146004288095e-05
GH147	8.023094818438216e-05	4.863439293891447e-05	0.00011844401459493373
GH7	3.690048364661301e-05	0.00011234263429284729	9.780949570067544e-05
GH87	6.692013746485371e-05	9.22128375941784e-05	8.77476070947396e-05
CBM74	7.155131074543498e-05	4.947358729800811e-05	0.00010606294227461592
GH98	3.751903515538148e-05	6.754395024192413e-05	0.0001078612777809634
GH74	5.885262668471928e-05	5.3116987017501196e-05	8.29338569887128e-05
GH15	6.501362166581424e-05	7.584133922939736e-05	5.285426355973347e-05
GT21	4.6870224613212046e-05	8.348479544056379e-05	5.696667930168938e-05
GT104	6.796871364694888e-05	6.278302203316293e-05	5.025687322034366e-05
CBM40	2.3656083023746798e-05	8.698943860785058e-05	6.671319612488808e-05
CBM8	3.8315175395400164e-05	7.4751358233389e-05	6.343715481274068e-05
GH116	2.7645346866005178e-05	9.436633288784081e-05	5.295135214751403e-05
GT23	4.8020444558763063e-05	7.144225039998103e-05	5.3288733189902815e-05
GT80	3.117983018645841e-05	0.00010117040135602683	3.989229456012977e-05
GT48	4.477473602787375e-05	8.956944195714508e-05	2.8161685351409505e-05
GT50	4.492161087646208e-05	7.197782791371975e-05	4.262752816010623e-05
GH58	3.0083571014597686e-05	8.225252238589769e-05	3.573204573089128e-05
GT56	1.9361442722445042e-05	0.0001033247897815152	2.3449087300890402e-05
CBM73	4.1733974966174846e-05	3.315327034879308e-05	6.910302560206275e-05
GH165	2.6390530368607383e-05	4.617239909981797e-05	6.734427871699226e-05
GH59	5.102820261027574e-05	4.4327736372581236e-05	4.4125935496401605e-05
GH50	6.173667790634073e-05	3.212393292725131e-05	4.3580737717005315e-05
GT76	4.397868626778495e-05	5.6726539245582376e-05	3.217835247134139e-05
CBM86	1.905984127232109e-05	5.3108105835236e-05	5.639727521889874e-05
GT112	1.1837849383768966e-05	9.180440877929242e-05	2.132782394269444e-05
CBM44	6.299528729130208e-05	3.478188122970109e-05	2.3481227520588633e-05
GH93	1.5820314188566475e-05	8.29687807692635e-05	2.0480096667732877e-05
GT57	3.397185117589746e-05	5.851663043145568e-05	2.6677504879848238e-05
GT95	3.1590487467114425e-05	5.223468971170003e-05	3.37158447272545e-05
CBM84	1.7771649796253263e-05	3.57509555108006e-05	5.8775883559499625e-05
CBM63	1.4980890466552375e-05	1.2261500308119262e-05	7.785813582920429e-05
CBM21	2.8904008819554275e-05	4.7030126682107196e-05	2.837870956877169e-05
CBM72	3.0266188343920893e-06	4.201743796785527e-06	9.145405993249303e-05
PL3	1.2947830926299705e-05	3.8358141122751906e-05	4.128946359961966e-05
GH151	1.9714123561668456e-05	4.258018053706222e-05	2.977480356849797e-05
GT24	2.3306009931326954e-05	4.147657155627397e-05	2.3013157411462837e-05
PL37	2.1281803778157688e-05	4.121304264357229e-05	2.439114083544763e-05
AA0	8.773837452854573e-06	5.466620165026027e-05	1.0912041163827924e-05
AA6	1.4212540304060966e-05	4.57852048863213e-05	1.3377595985097095e-05
PL21	8.17319883164481e-06	3.384985171247506e-05	3.1021305976625635e-05
PL27	2.053328482084984e-05	2.65773945891418e-05	2.1596817530533726e-05
PL39	2.6812352257237126e-05	1.7745965881119e-05	2.2595894487018136e-05
GT71	1.1001727460558135e-05	2.90647321006902e-05	2.6728579412413054e-05
GT59	1.7406704015215132e-05	3.178302080582619e-05	1.4156928766809073e-05
CBM71	1.1757193680957554e-05	2.9561236801851864e-05	2.046440650950892e-05
GT18	8.992891702577047e-06	4.2220869397495286e-05	9.233811571908489e-06
GT99	3.1973333539236615e-06	1.4212507466261074e-05	4.238300564751407e-05
CBM68	7.641870623388241e-06	3.3320971797672775e-05	1.492834627468556e-05
CBM70	4.8778534290088065e-06	3.8554514451409685e-05	1.2346717298909919e-05
GH161	1.358545426413414e-05	1.5091262492031863e-05	2.4567921259119447e-05
CE16	9.447749741836807e-06	2.365855420176712e-05	1.934938342189939e-05
GH99	2.0973421787678956e-05	1.5464827025554918e-05	1.5918648573936577e-05
GH121	7.206311506454465e-06	2.5222992271831715e-05	1.5195976101791514e-05
GT114	1.002351932817467e-06	3.403004346253795e-06	4.244943936779306e-05
GT55	5.424078532861146e-06	3.3508449780536036e-05	7.058072422140205e-06
GH129	4.489435767581197e-06	2.1885131499116668e-05	1.870996139391894e-05
CBM28	8.426042524599146e-06	2.581838243268773e-05	1.0483902564491201e-05
GH90	1.0448661529202559e-05	1.59125888804202e-05	1.819583225644898e-05
CBM17	7.070701433724497e-06	2.5695125734343547e-05	1.0269099432420953e-05
GH158	1.5342623457243893e-05	1.2164328794938688e-05	1.1480413271457681e-05
GH111	1.5827602865874117e-05	9.112092717343923e-06	8.172533926944562e-06
GT97	1.5323395181065747e-05	9.155424133251406e-06	6.783619257557726e-06
GH156	8.900446130869548e-06	1.3237367379013686e-05	8.983119556715238e-06
PL16	2.0139184674405813e-06	1.5051354091308e-07	2.7491145759817026e-05
CBM46	3.1886102860612715e-06	1.339476161806659e-05	9.014683719178474e-06
GH148	5.796645031825073e-06	1.3072317898557953e-05	5.612226110538027e-06
CBM10	1.029334997152235e-05	5.333167853972881e-06	8.446042426927331e-06
GT73	1.0829209652187798e-05	5.941437642403808e-06	5.2858149589480735e-06
CBM64	8.021569901306575e-06	3.83940731573504e-06	9.970526744411553e-06
GH75	1.2407829356260868e-05	4.020770084184291e-06	5.384881544331894e-06
CBM69	3.7860403598710217e-07	2.0371213900928198e-05	5.309196389416107e-07
CBM59	4.008460622098871e-06	4.898210900158556e-06	9.816903900505728e-06
GT108	9.397967990700765e-06	3.799632556955345e-06	5.293430428712682e-06
GH45	1.2219357994601097e-05	2.2535637165395994e-06	3.515063904330959e-06
GT45	3.4569702508921866e-06	1.1151306948950073e-05	3.1134040852853633e-06
PL30	9.232925202308064e-07	7.745941144335914e-06	8.160586848251156e-06
GT74	9.944853392639008e-07	9.609712429143598e-06	5.580696938969225e-06
GT91	3.1244859121208238e-06	4.113288777711402e-06	2.5794120251115235e-06
GT109	1.1036240855379245e-06	3.5643056483714477e-06	4.231750381922273e-06
GT65	1.3313425548812294e-06	4.297326988324828e-06	2.2727270771092585e-06
GT93	9.486771039977543e-07	4.071911694541569e-06	1.926361382421913e-06
GT69	3.0380814971058002e-06	3.74309513067145e-06	0.0
PL7	3.249657268154666e-06	1.2108248450965375e-06	1.0503819596484764e-06
GH166	3.4633967903326063e-06	1.91589709869955e-07	1.3432051249074963e-06
GT89	2.071905565527864e-07	3.7090318210028593e-06	4.878628612127e-07
GT94	0.0	1.920134266157738e-06	1.7877424324096184e-06
CBM79	2.1640570313736506e-06	8.504165723058643e-08	1.3486662515721208e-06
CBM45	2.96323309653091e-06	3.709984875756992e-07	2.5390593422192866e-07
GT102	0.0	1.775677836439544e-06	1.652160426558731e-06
GT103	0.0	1.775677836439544e-06	1.652160426558731e-06
GT75	1.680929511089765e-06	1.1513559864659879e-06	3.516775737556371e-07
GH44	1.2359632611216542e-06	2.282375079677714e-07	1.2633910757875714e-06
GH164	1.3191777055407563e-06	6.3906502230976e-07	3.0781369242512356e-07
GT60	3.4339998956064e-07	1.1469077084013335e-06	6.873700226247843e-07
GH132	1.94999529563635e-07	2.282375079677714e-07	1.6318234523531991e-06
CBM11	3.5145147296836786e-07	9.295104890267487e-07	7.620686770173421e-07
GH62	3.617696905012064e-07	1.0932404254870913e-06	5.380425345717852e-07
CBM85	0.0	1.3307134247427e-07	1.6284495768066894e-06
CBM30	1.3162553646831559e-06	0.0	3.6570821631095643e-07
GH83	6.886047128204466e-07	7.450125568432608e-07	1.5695034185353928e-07
GH107	0.0	1.2325669834418572e-07	1.3999663830178778e-06
CBM52	1.205898968337357e-07	1.2325669834418572e-07	1.0498073172030555e-06
GH119	3.1975647346980573e-07	6.119133593729614e-07	3.447912753686114e-07
GT37	2.099179514694886e-07	7.111000992497758e-07	3.5394642596107356e-07
GH48	0.0	0.0	1.1703040233163945e-06
GT38	1.0867882138481885e-06	0.0	0.0
GH96	1.4241007017683428e-07	4.4551137934722506e-07	4.552593189465336e-07
AA7	0.0	2.738850095613257e-07	6.667715720606707e-07
CBM78	1.2877499608524002e-07	0.0	8.017079586350786e-07
GH169	2.146249934754e-07	0.0	5.807251862657265e-07
GT110	3.6735641507160493e-07	4.095704517986157e-07	0.0
PL31	0.0	1.2806067138965786e-07	5.736724312951879e-07
CBM19	1.4624964717272645e-07	1.3694250478066285e-07	4.0742188558260566e-07
CBM60	0.0	0.0	5.042347417833115e-07
AA12	0.0	0.0	4.515140225897136e-07
CBM76	0.0	0.0	4.4539331035281996e-07
CBM24	1.4624964717272645e-07	0.0	1.3705040841935357e-07
GT12	0.0	0.0	2.1480313207024502e-07
CBM53	1.2877499608524002e-07	0.0	0.0
PL24	0.0	1.2325669834418572e-07	0.0
