# Supplementary material for: Qifuyin improves physiological frailty by regulating the intestinal flora in 3xTg-AD mice
Source: Front Microbiol. 2026 Apr 1;17:1753643. doi: 10.3389/fmicb.2026.1753643 (PMC13079586; doi:10.3389/fmicb.2026.1753643)
Supplement: Supplementary file 1 [file Data_Sheet_1.zip › Original data/Figure8/B.xls]

ID	Con	Mod	QFY
GT2	0.14540998269042768	0.14146305224457997	0.1437079235191982
GT4	0.09439847580342735	0.09760555539249514	0.09666056944222846
CBM50	0.04289374987033504	0.047532054229087024	0.045189725661897974
GH13	0.04259594978794074	0.04331632329506261	0.04524772389607456
GH23	0.03038085668286015	0.037283755233459705	0.03417002760806681
GH43	0.02349057975148441	0.01771367254417058	0.02013329266733698
GH35	0.020680142606455204	0.013687162183664456	0.017710011530872823
GH3	0.017180912702207247	0.0168586234028082	0.01674343059840087
CBM37	0.017769888916828465	0.01625225224186522	0.012908782620414607
GH1	0.013045891256544293	0.01774201097767283	0.016073842417933144
Others	0.5521535699314895	0.5505455382551342	0.5514546700375755
