# Supplementary material for: Qifuyin improves physiological frailty by regulating the intestinal flora in 3xTg-AD mice
Source: Front Microbiol. 2026 Apr 1;17:1753643. doi: 10.3389/fmicb.2026.1753643 (PMC13079586; doi:10.3389/fmicb.2026.1753643)
Supplement: Supplementary file 1 [file Data_Sheet_1.zip › Original data/Table2/KeggKO.xls]

ID	Con1	Con10	Con11	Con12	Con13	Con14	Con2	Con3	Con4	Con5	Con6	Con7	Con8	Con9	QFY1	QFY10	QFY11	QFY12	QFY13	QFY14	QFY2	QFY3	QFY4	QFY5	QFY6	QFY7	QFY8	QFY9	Mod1	Mod10	Mod11	Mod12	Mod13	Mod14	Mod2	Mod3	Mod4	Mod5	Mod6	Mod7	Mod8	Mod9
K03088	0.011098370536656502	0.012200107951831171	0.010895778141238299	0.013440314404026835	0.012090539066432126	0.012940477076081296	0.012656170710015211	0.011165900793068189	0.012311653624191713	0.012557378913722807	0.0127197883071237	0.009937258126892466	0.005430367793727954	0.012431532860256377	0.008839489190693604	0.010638144375972838	0.011120639533798896	0.007953165145955314	0.010505788299967182	0.01051912553905368	0.009840673149820189	0.009209636894664957	0.010120251780475173	0.009439022799027471	0.009753539231694456	0.013406108884681883	0.008050661472215	0.010921363084182947	0.012409547094662491	0.008014993284879368	0.01220238425247996	0.0032479517379127376	0.009720025763311171	0.003201973648787773	0.010423390021665258	0.012558675372518298	0.01027970220268704	0.01205064212134087	0.01015409691682209	0.0069565060194340675	0.006811247773099797	0.008757767848678275
K02004	0.005977536145132751	0.009203824224639124	0.00704138192651107	0.006837372097623517	0.007741327348422747	0.006966444605767078	0.007761550489373188	0.005794968589951534	0.006278830500916806	0.007480402221081435	0.009326131611946198	0.0075212551517387346	0.004573457539249701	0.007678738822817845	0.004396247138628958	0.004857179155022578	0.005802137700386087	0.004425040939253128	0.008377526316961505	0.008229212016054956	0.005684211894066063	0.004322318160368301	0.004960907735527067	0.0066887339972861995	0.007916380794764716	0.0058518755275817624	0.004682970585998541	0.008303086472175996	0.009733340562993334	0.004041325294722155	0.004934634277428775	0.004059861332985768	0.007731853118622123	0.0035377879077776314	0.006812910919800894	0.00554733971967852	0.009344547606935837	0.005426705843195231	0.004899580166887663	0.006474906102139316	0.005941589097952072	0.005523244188638261
K07133	0.008291945688707251	0.006214054832085306	0.005128881083352265	0.010471851259692326	0.006674742972030975	0.010560932501866198	0.007245204328346433	0.006060467530153614	0.007431163879281637	0.0057214869814752965	0.005505055679975497	0.005488058790715063	0.0021106207828824387	0.007799448736881916	0.002950836017282698	0.005336492153801069	0.008275920232921417	0.0026846506991477915	0.004575286074676852	0.0038753193563223765	0.0039085828401169915	0.004781141989873317	0.004557181743361098	0.00371438908135011	0.0035291878974890323	0.005070685712880773	0.004059313036568525	0.004355548006661099	0.003383563039349068	0.0025651174919703694	0.004267051410077197	0.0020844548924838944	0.0028470556011529276	0.0011187003886105843	0.0033614943243060564	0.004611779748111205	0.0027831565447918338	0.004776311269213238	0.004797438204112611	0.0013239054617950052	0.002802546122014417	0.0036945609608151977
K02003	0.0034496431678035203	0.007481248022434173	0.005633538723732786	0.0037812838709361096	0.005101817370839201	0.0037172968937981095	0.0057164356325792205	0.0034740507020923064	0.004222105649045175	0.005181964793989889	0.007943362071909809	0.0052379468296015795	0.004237291913923688	0.00563842361746646	0.0032620185521946778	0.0029135332723106803	0.0034108270247960384	0.0029498336579622457	0.006224768642970518	0.006294890404253819	0.003709180646892767	0.0026611144413126214	0.002981528912824462	0.0049519696179908534	0.006481285680784008	0.0035784590924364157	0.0036458367639987375	0.005894537841500315	0.008154317092887985	0.0027276015698625695	0.0027753445047200313	0.0035061584173184408	0.006818952366154224	0.003014928168666524	0.004531283158837482	0.003254791409463267	0.007663631277903146	0.0034193482068101523	0.0032116774944334608	0.006659637096808387	0.005076713404841706	0.00412607315236299
K01990	0.0023490097759496604	0.0070460284273155815	0.005303391757279072	0.0022066480626846356	0.00480872564390906	0.0020912801122531994	0.00451553963685791	0.0029327962401130164	0.0033731706223986734	0.004964333208902875	0.006596698723109379	0.0057333693005680655	0.004268203695562856	0.004247083029043752	0.004134599782743787	0.00281218074393461	0.0026062599498003886	0.0032187924968036198	0.006628152229585058	0.006421385550529648	0.003969053179415572	0.0031479969900646385	0.00405439335496921	0.005519688272046225	0.006213451089199064	0.003756136339422545	0.003924880852365896	0.0062800237790176265	0.008964367634783865	0.00264529406155324	0.0027821931809361516	0.005079213672921139	0.007354364050076393	0.004152001373878378	0.0049425276790741905	0.0039568052428769155	0.007326398259510167	0.0033283999643849336	0.0032658477702059816	0.006130865809315264	0.006294685713063811	0.004631694696315295
K07126	0.00257737130962572	0.002048292934118372	0.002623539014583972	0.0026192706519731265	0.0016426612189786036	0.0025510923908442797	0.003210449822141538	0.0021606221700992473	0.006929798909120107	0.003629015794876495	0.003800583228836781	0.021029920025281198	0.003216311433822127	0.002239168905888516	0.0011529630451687792	0.0011694251798391542	0.002023359313834149	0.0012567871443484294	0.0011735662862941778	0.0013085220131421253	0.02110264915059198	0.0018187151657377374	0.001548550854210676	0.003847175278439098	0.0025301025837628746	0.0016092575746400176	0.002073369433414737	0.0014762191362013464	0.011383428304776193	0.0009535950800886714	0.001246459071332546	0.004440277484440282	0.006014722709176765	0.0008808744848274934	0.011737454144637354	0.0009234562847843299	0.015310204076276712	0.0018632925632997696	0.0015210797833836087	0.0020998321320640284	0.003266214027754785	0.0014866615750279012
K01992	0.0026524538138798107	0.004723202819155897	0.004159171061922123	0.002695125200875607	0.00416661894100233	0.0027874115326306393	0.003739953564406573	0.003389360642800476	0.0034141181151385535	0.0036804162194950343	0.005013881366765671	0.004147144402337052	0.0038176050324379754	0.0038137979690874534	0.0038542179681241074	0.0035329098346088728	0.0034630716400554985	0.003569368434688655	0.004742938401290311	0.0040636565741108245	0.003463801005606813	0.003329422117923117	0.004200806330523228	0.004743729229503906	0.004511144254776622	0.0033050590481810155	0.0035952375677175672	0.00439542586226634	0.005484272203271747	0.0025467381454546893	0.002942974008295371	0.0042532029849194	0.005300416794958926	0.0034392891965541617	0.0035321468122954357	0.003259192750111627	0.004641218622785813	0.003023073721957437	0.003086358199735838	0.0050269992540144595	0.005138329467558415	0.003912973806958309
K06147	0.00254553909584057	0.005486000384655982	0.0043500807885406305	0.0034343800934122687	0.0046362394781754605	0.003794573573812379	0.0037125715710187926	0.002929572743046547	0.002974658015890853	0.003393886192898061	0.004943945951308652	0.004260196754742617	0.003009440279775341	0.004188634018023252	0.002086828183103609	0.004747732501116477	0.005699514348983577	0.002067729993209252	0.005806751266936219	0.006658563949796814	0.002706172622328799	0.0019201091739257867	0.0021108389837319547	0.0035937941728276116	0.0044532172384570915	0.0025884493398569066	0.0030117000910785314	0.006528891137146618	0.0067239945843274055	0.0015617117191508057	0.001876863410653794	0.003807608448372184	0.005204773520857696	0.0021626336207743384	0.003578906393313606	0.0021409771416373053	0.005864180385985246	0.0024177711337156735	0.0022091231368524815	0.004261241262351077	0.00424982021614575	0.003068966163347663
K01154	0.0030468964629566503	0.002616901286115795	0.0037030917474396717	0.00391991459824064	0.003644780912249688	0.0044066946615602095	0.0038377463979343634	0.004335603554403685	0.004194699846817695	0.0028481667910969437	0.004265735061876547	0.002974280808075435	0.002699728006044387	0.004625095654665443	0.003123574077478738	0.004269827176343204	0.003245136959258899	0.004135169534108754	0.003896087370085343	0.003600895163985109	0.003040008875646555	0.003648590049357815	0.004278685572839199	0.004147015078317443	0.002615124494812512	0.004675665265245574	0.002995532300550821	0.004012893839979047	0.003664944693100927	0.0024457849232888784	0.0039908214693606375	0.00340525726347301	0.002669114626080868	0.0018939311779807796	0.003074942020117798	0.004219785346616511	0.0030722759029731023	0.0033452139251694333	0.0035827843090541576	0.0021277959982295286	0.002567617298414178	0.0032907349046939942
K03655	0.003991482806798531	0.004935073798105289	0.0039094722784843074	0.004427682332919741	0.003987731921462209	0.004629546498115859	0.004000260306742375	0.004801838448290555	0.0040554138872615645	0.0037689999300078414	0.003788547831758131	0.0032370511406937773	0.0019388226118493422	0.004507879974955863	0.0030137075906628676	0.004127652101815665	0.004367276659867398	0.0038342609411933385	0.003854412882824693	0.0033510672500903517	0.0031374610753425966	0.003330059816087827	0.0042191858317097986	0.003883090155567377	0.0031663654565629203	0.004879895753939954	0.0026242719254700635	0.0036155922415416655	0.003317428081313958	0.0023624119456163183	0.003512392516549329	0.002112030363100035	0.0024406511241579975	0.001498915621053502	0.002699266753817989	0.003285875877792327	0.002898629329299933	0.003321139390409814	0.003291181133005072	0.001493665901850226	0.002364481237768219	0.002861180318681421
Others	0.9540197511966476	0.938045265319541	0.947251673476919	0.9461661574276155	0.9455048151264954	0.9455542501532725	0.9436041175405853	0.9529548185859801	0.944814386949938	0.9467739489524584	0.9360962701653913	0.9304335186693591	0.9646981509107254	0.9428301964109118	0.963185518453916	0.9555949235052341	0.9499858566362982	0.9639052010133254	0.944214722228407	0.9456773621826642	0.9394382055601692	0.961830895200689	0.9569676688998282	0.9494713923176479	0.9488302012777041	0.9512784074611322	0.9613362259706236	0.9442164185993273	0.9267807967085314	0.9701354264834136	0.9594688818981654	0.9640039834020725	0.943898070325454	0.9750989644110902	0.945305677772133	0.9562413211064139	0.9308160557908526	0.9570281018605078	0.9599808328855011	0.9574446449619968	0.9554867556413876	0.9586461423844818
