# Supplementary material for: Qifuyin improves physiological frailty by regulating the intestinal flora in 3xTg-AD mice
Source: Front Microbiol. 2026 Apr 1;17:1753643. doi: 10.3389/fmicb.2026.1753643 (PMC13079586; doi:10.3389/fmicb.2026.1753643)
Supplement: Supplementary file 1 [file Data_Sheet_1.zip › Original data/Table2/Keggpathway2.xls]

ID	Con1	Con10	Con11	Con12	Con13	Con14	Con2	Con3	Con4	Con5	Con6	Con7	Con8	Con9	QFY1	QFY10	QFY11	QFY12	QFY13	QFY14	QFY2	QFY3	QFY4	QFY5	QFY6	QFY7	QFY8	QFY9	Mod1	Mod10	Mod11	Mod12	Mod13	Mod14	Mod2	Mod3	Mod4	Mod5	Mod6	Mod7	Mod8	Mod9
Global and overview maps	0.322617565961398	0.299341698224443	0.304284398057753	0.328797009095557	0.31081237357502395	0.32926995430969497	0.313893863462153	0.32117212126703004	0.31570559276211796	0.311454713702314	0.298947769071562	0.299100620549831	0.292539573374541	0.315969501960752	0.310361945618633	0.327487921151588	0.326168009335691	0.308125433440724	0.303529352524552	0.300507234706599	0.304363068087873	0.318707434807624	0.31478772144121503	0.305490669974867	0.298330714816834	0.314548584097602	0.30145429793195394	0.302919984997278	0.29106156300908004	0.30951203771853997	0.323883159440489	0.290245793805972	0.28753773009843203	0.286923577829061	0.30129644208449297	0.31711692662306395	0.28755156908682	0.31952829054069	0.313051715938971	0.28512771478551197	0.283937481867294	0.300798052108699
Carbohydrate metabolism	0.109324371734279	0.10402700069995201	0.102992426235721	0.10672247748762499	0.10697349714351401	0.10582013946291902	0.10919855009138901	0.103465506249745	0.104947180229195	0.108612257583379	0.11167911138212401	0.10652698798042	0.0962890320973818	0.107718800191239	0.10667943353890899	0.101556515751895	0.104405534771611	0.10492758232679	0.106454298118486	0.106576210851921	0.105559647378101	0.108107314826157	0.108383556259864	0.109053627557481	0.108480481745963	0.10751142789273099	0.10537601608794099	0.106705399374497	0.10963579442071199	0.110412866545063	0.106164053250514	0.10549762232360499	0.107228316107066	0.10921330000652499	0.10767968092371401	0.111479273077179	0.110504157040137	0.10789311315860499	0.10298456094500501	0.0985668530181479	0.0975185520785065	0.10607246857366001
Amino acid metabolism	0.0893315218043789	0.0808519994827119	0.0808937887467593	0.0917362118929194	0.0859983848964295	0.0909663999127978	0.0867678402556828	0.0860095328905717	0.08580149072310402	0.0861762454687744	0.0829971098056543	0.0814463956653869	0.0759902188033317	0.0866269293446432	0.0843481859005106	0.0873323220859963	0.0885235172844494	0.0799406782911607	0.0827708619525759	0.0828659212137536	0.0812833140756379	0.0849813813083491	0.0834018844965781	0.0839792251868898	0.0819102497744106	0.0826943307345901	0.0802493404960825	0.0823310843844725	0.0800283507930113	0.0835450734423502	0.0868675536929825	0.071379474738697	0.0777855670340481	0.0768642793699156	0.080610446758194	0.0868460453914336	0.0781770249026242	0.0867354309426432	0.0866176541108207	0.0778362409875615	0.07517878332464799	0.0807138719635145
Translation	0.0569264303141629	0.0656810075580499	0.0712865848038636	0.0615362378423624	0.0641536517543997	0.0626720199111628	0.058581326922117004	0.0653198567635682	0.0648608247871595	0.0591267494371704	0.0585743420017213	0.0655350757985566	0.0705808434584002	0.0609225252020475	0.0657661590457661	0.0674347945660443	0.0619127107214273	0.0662318423859041	0.0613165402305905	0.062079502636482	0.0697490616419194	0.0641733124199387	0.0655482665011886	0.0643257506122528	0.0652183140418138	0.0636445959924137	0.0719692476288928	0.0631369406998449	0.0621057414217185	0.0553111032886386	0.0660658180599394	0.0798881164457962	0.0631287949970801	0.0519999414073164	0.0648481903618342	0.0625430142990703	0.0627828308930118	0.0633869371122847	0.066900490325365	0.062117774504574993	0.0668485322648729	0.0652671765053807
Metabolism of cofactors and vitamins	0.0675604921275861	0.0574453350882258	0.0595994017398457	0.0689121050453175	0.0620815235287661	0.070202896444392	0.0644048256437713	0.0687060327463851	0.0654863138879109	0.0625945795773358	0.05903595654633301	0.0575901908267694	0.0586019907678636	0.0662650285915255	0.0614103321841951	0.0704810076066716	0.0702223355642856	0.0624549410632607	0.0611563511508279	0.0597769194672057	0.0581798980691716	0.0641316813069414	0.0618601018193133	0.0590790175673157	0.0551583248212462	0.0656363862596322	0.0575443293960808	0.0609076938569108	0.0559383284444519	0.0629852155268969	0.06564444840964599	0.0497972336881744	0.0527073244523019	0.0552795337087704	0.0580400978969901	0.0628747431272248	0.0526396349511906	0.0650105644302146	0.0627410166958384	0.05561389594347	0.0576006115964069	0.0589013890891691
Nucleotide metabolism	0.0562867925132363	0.059275691275787995	0.0608836474036915	0.0581014808132839	0.0584743282162253	0.0584451368135478	0.0565979936229732	0.0587670993738654	0.0564716194040342	0.0568856036992059	0.0539502944521307	0.0562549751736088	0.0557468775737198	0.0566076046071559	0.0607375563416084	0.0617496460524925	0.0609577960103515	0.0606714820991956	0.0578354962006234	0.0578311429753512	0.05797091611192701	0.0599523967690662	0.0610412894890523	0.0591269050542189	0.058866083111560996	0.0584352742002989	0.0592573449247855	0.0587671060946368	0.0540921804068047	0.0542444024875463	0.060214868380759005	0.0657098631327395	0.056202575528956994	0.0536655716049202	0.0576931912067136	0.0576878730512847	0.0552984479303036	0.0568956302613104	0.0582323810551386	0.0526345751545483	0.0538048088967477	0.0577662416381318
Membrane transport	0.0416901778579937	0.0502191186317049	0.0434848866916317	0.03199671101597	0.04490373407764	0.0318109287334187	0.0447691080026011	0.0377164042396393	0.0393961712975462	0.0459713747915478	0.0557091709837394	0.0502940025244196	0.0591671831795116	0.0414244120912963	0.0511408445896786	0.0319662021973954	0.0346217343660455	0.0525826417646892	0.0520960693879927	0.0538889151133312	0.0438697252056969	0.0430774197934677	0.0437465109090659	0.0481635630861396	0.0557128701231084	0.0434134238934394	0.054679512164811	0.0514824673931603	0.0572082792209882	0.0599709857382103	0.0353920365355819	0.0657252516474763	0.0602562224679818	0.0771913330767684	0.0549319541164314	0.0476811031273167	0.0609145488301403	0.0394876269137133	0.0457567075071331	0.0639300725969364	0.0654430155222838	0.0556645894554578
Energy metabolism	0.0427139985299669	0.0386406116404079	0.0386606005171659	0.0425570864631125	0.0396984225299108	0.0429349586849428	0.040061554788342994	0.0429162380659325	0.0409140165544664	0.040175755777203	0.0361386239672115	0.037776135878863	0.0433740600173775	0.0392956932073532	0.0400659422125373	0.0432127734847535	0.0417457292135215	0.0418642493751594	0.0391405808663743	0.0393150283640483	0.0395979594439237	0.0432535283865787	0.0406572489601814	0.0391375752862001	0.0381204090076968	0.0416755169731072	0.0412146169793308	0.0388297585116366	0.0368598922515412	0.0440998111939582	0.0433067329927011	0.0365884568035339	0.037413802036194	0.0428690706534549	0.0407434315495866	0.0405015617302914	0.0370491587778644	0.0437902570974539	0.0409723387760648	0.0407142521575964	0.0383289998171261	0.0405114572496138
Replication and repair	0.0363206219493812	0.0430747751052951	0.0429255006717803	0.037317579576493995	0.038333882154934995	0.0370990743852701	0.0379667636964874	0.0393405754427524	0.0388061400573049	0.0385870644253105	0.0370328786770298	0.0399271700552822	0.039455637914589996	0.0384665188801727	0.0395285000062876	0.0401544175996419	0.0403420644685429	0.0397845738359011	0.0400434933807921	0.0393813222117016	0.0387392423991905	0.0383335694426433	0.0396199891975259	0.0396296272489442	0.0405517359313903	0.0405506377876454	0.0386020211606139	0.0403413411090631	0.0374450992985667	0.03175781625012	0.0383331846382731	0.04553793419750401	0.0400599460025444	0.0379036070455039	0.0370867001970866	0.0353652554018298	0.0378878598581366	0.0365104430940508	0.0368603192110038	0.0374632800992646	0.040500387060226	0.0391528106712551
Glycan biosynthesis and metabolism	0.0326598794359448	0.0301618013781323	0.0307084369951572	0.0341469397994496	0.02980166632692	0.033241286595391	0.030185915700983997	0.0310744279216023	0.0321459719248393	0.03080075796959	0.0266534657638074	0.0285989471323209	0.0263628156034993	0.0305165820958301	0.0273284122190704	0.0327141357806307	0.0303431106126565	0.0282139288425071	0.0269479574318764	0.0260850671546264	0.0311257048292288	0.030231376141897998	0.030796116607063998	0.0269648332294164	0.0272121120511305	0.0307296255472003	0.0279858439673044	0.0257884820543805	0.025885543970115003	0.0316959476036566	0.0346957819632088	0.0242468679846477	0.026416345839567004	0.023408576104572	0.0278413059576844	0.0332239573078533	0.0258466694158175	0.0324088537682173	0.0334788424804789	0.023234335836136003	0.0241280832475109	0.0283241014343864
Others	0.14456814777167265	0.1712809609152897	0.16428032813663018	0.13817616096790802	0.15876853579623548	0.1375372047464627	0.15757225781349873	0.14551220503890827	0.15546467837232245	0.15961489756816916	0.17928127734868618	0.1769494984145414	0.18189176720978342	0.15618640382798538	0.15263268834280377	0.13591026372289117	0.14075745765141706	0.15520264657470895	0.1687089987553089	0.17169273530497944	0.16956146275733044	0.14505058479733593	0.1501573143189513	0.16504920519627447	0.1704387045748461	0.15116019662134045	0.16166742926220293	0.16878974152411885	0.1897392267630113	0.15646474020501983	0.13943236263590528	0.16538338523185364	0.191263375435827	0.18468120919319217	0.16922855894727248	0.14468024686345163	0.1913480983139542	0.14835285268081758	0.15240397295418026	0.20276100491625243	0.19671074432437718	0.1668278413107313
