# Supplementary material for: Qifuyin improves physiological frailty by regulating the intestinal flora in 3xTg-AD mice
Source: Front Microbiol. 2026 Apr 1;17:1753643. doi: 10.3389/fmicb.2026.1753643 (PMC13079586; doi:10.3389/fmicb.2026.1753643)
Supplement: Supplementary file 1 [file Data_Sheet_1.zip › Original data/Table2/Keggpathway3.xls]

ID	Con1	Con10	Con11	Con12	Con13	Con14	Con2	Con3	Con4	Con5	Con6	Con7	Con8	Con9	QFY1	QFY10	QFY11	QFY12	QFY13	QFY14	QFY2	QFY3	QFY4	QFY5	QFY6	QFY7	QFY8	QFY9	Mod1	Mod10	Mod11	Mod12	Mod13	Mod14	Mod2	Mod3	Mod4	Mod5	Mod6	Mod7	Mod8	Mod9
Metabolic pathways	0.19999905833245205	0.18778023844064115	0.19035928661599896	0.20427196362297084	0.19403775201772905	0.20517904260350694	0.19594679321874006	0.20025668172620406	0.1971107389293491	0.19331562256661708	0.1883322052337969	0.18778508127088994	0.182299780891847	0.19754162023435706	0.193439241252556	0.20385398843845526	0.20323828699187108	0.19325416037467708	0.1905005014576829	0.1875884296946831	0.19094079130615785	0.19723009628026003	0.19612872699801295	0.19056504715055206	0.18511727548736398	0.19686890809227992	0.18734932920922098	0.18958334955316994	0.18391210595188803	0.19046297938998996	0.20013813460992813	0.18320263767247696	0.17973991493017197	0.176284333136743	0.18758470946071498	0.19596643113556803	0.181437824746561	0.19787930715964797	0.19376864267342211	0.177312273376926	0.17699683798802998	0.18704487646449394
Biosynthesis of secondary metabolites	0.08209329271607312	0.07797335897349396	0.07847408355447058	0.08381338672156584	0.08067994250347052	0.08333915747823109	0.08074998471044222	0.08112115849918984	0.08134455375949394	0.08055367269539612	0.07821142974900115	0.07803066364310227	0.07931546401736432	0.08096642770166522	0.07929892870901428	0.08149574460701381	0.08179542101519584	0.07774272059845623	0.07845350817511605	0.07830416567276002	0.07915985259601153	0.08190382255306691	0.080358670360799	0.07972105133656181	0.0783503992455215	0.07940640664633286	0.07955144448090538	0.07791018669444917	0.07749066215444932	0.0801575251749546	0.08201804938398814	0.07492553524441449	0.07760927206818688	0.07545689752015049	0.0792878033990057	0.08230183882372591	0.0763551349262928	0.08188961258200698	0.08273896170595557	0.07970547030500699	0.07839631243216769	0.079452290017029
Biosynthesis of antibiotics	0.059881495419429415	0.05834522162834304	0.05874166825357258	0.06099216017728916	0.05942821774424301	0.06064745002157679	0.05915518923192741	0.06017172384015903	0.059795683420983736	0.06015057228318292	0.05800343287501027	0.05796613292256057	0.058964964338524814	0.05963656661124592	0.06019322127904689	0.060686646805011284	0.06068501201328383	0.05824889389288783	0.05857033894624767	0.05837675725495862	0.05909520459188195	0.06149514647282481	0.060620432797676586	0.06009845855595911	0.0594312855220692	0.058709802938570074	0.05933215544934719	0.05805734249005047	0.05707523315179061	0.0590235712512583	0.06153448982463484	0.05824373290329859	0.058118957213636586	0.05547996180526299	0.0589023819633002	0.061468563409663	0.056924345968420005	0.060846493435343985	0.06131583185930025	0.05849919626705729	0.057372464501315286	0.05880079760248708
Microbial metabolism in diverse environments	0.043090706982593305	0.04096099996626293	0.04077743551164039	0.040467516912044775	0.04091907828110021	0.040380393779309895	0.04095929545717541	0.04149693827294692	0.04012597961237412	0.041846695237115414	0.03936657228863968	0.03986011213731418	0.041591848428367606	0.04007679457154151	0.042241884858525994	0.040521352681796755	0.04043765608586602	0.04350256246171452	0.04075987506679818	0.041378545726985315	0.040432981925343565	0.04284772741833331	0.04247631082129699	0.040460552115385504	0.0426674318291488	0.04239322306935888	0.043093098810886195	0.04117668014505608	0.040644717823819405	0.0468426125049643	0.04212490475132312	0.04128763346329879	0.04071548373281549	0.04943585530934928	0.0418285306752128	0.04224040133230131	0.041088958786381004	0.042310793482939694	0.041527987062310534	0.040377044964845295	0.04177914534964809	0.04279993798688069
Biosynthesis of amino acids	0.04121379234775271	0.04140199145006683	0.03984902199853659	0.04189213436458237	0.041156019149531604	0.04056528214642419	0.04164061575339241	0.03898038459277351	0.04118655085978522	0.042931537853893614	0.04163297169236968	0.04092934961327488	0.04048988812021491	0.040698937867113205	0.04012855723088169	0.04021343743000136	0.040072318750961324	0.036638806181430415	0.040470968566687276	0.04176558137659711	0.04030566018991996	0.040328028846098506	0.03986756983571949	0.04084608385222151	0.0427165310643988	0.03899939072028569	0.04071753140684859	0.03998667496178608	0.041159967302122305	0.0396841204611189	0.04116895788912782	0.037617380411398296	0.04217546424291519	0.03629921785042269	0.0414935962040088	0.04343029482571311	0.0405717513997754	0.04198795273920929	0.043538984610182734	0.044286284610039695	0.041876490428451	0.040540462243544094
Carbon metabolism	0.028577041888368706	0.02764550710807582	0.028427221617639893	0.028422898704013183	0.028378451962499007	0.028934158251664593	0.028427137887172306	0.029365831669573315	0.028276162425315717	0.028100778029584512	0.02735857151997699	0.027870335062917886	0.029045494746796706	0.028539929800306306	0.029222160146140694	0.02895139503066014	0.028578174747612813	0.029275217545648012	0.027866530497985487	0.02829302271930621	0.028113582305485375	0.029382224999721904	0.028827707723894692	0.028058763893783607	0.0288960783262424	0.028697135531497386	0.029285728211256794	0.028394741045293586	0.026408918581611807	0.0288493845603977	0.02951709401380812	0.028557880042577193	0.027841618959390194	0.028013803465610693	0.0286834859173906	0.028269455600831602	0.027526042349707	0.029335735262399694	0.02834158200073222	0.028060059062695094	0.028623755712972893	0.028936002706665492
Ribosome	0.024889129347026306	0.02800657390583512	0.030242864267474093	0.026815506826201783	0.027912138878044005	0.027526877057367092	0.024851141304993506	0.028674218991854614	0.028119048171830613	0.025075420086674807	0.02519809862978169	0.02647567748557779	0.029477621658582306	0.026275622192955806	0.02822812915002639	0.02986946202115664	0.026567240787523008	0.029424802411162115	0.026313734517149988	0.02627497225460581	0.028753020354501377	0.028116621225391405	0.028850292596434093	0.027568933716064507	0.0271622861310961	0.028370438000350887	0.03126664313813949	0.02683221044878339	0.026801663151308407	0.0247772029693948	0.029070357535275718	0.033219352035264695	0.026014103954841092	0.022423610526020196	0.0271327141326733	0.027703945471609804	0.0257318779225533	0.027751790753695493	0.029691363938733825	0.025546771924694792	0.028766098240725194	0.028509881980184892
Purine metabolism	0.024618827957767108	0.026816941141694018	0.027367606448375093	0.024931297277388985	0.02578660899353531	0.025098741036060194	0.024775903480871306	0.02548541210542421	0.024669739834807913	0.024860207482059807	0.02365563739835069	0.025054210539675388	0.024925249014050008	0.024503149451453207	0.026712222245134094	0.026644344213075735	0.02650522364733851	0.02666550890413031	0.025771193799581288	0.025863746876893308	0.026011044610392275	0.026041552775754102	0.026722044774133393	0.026013355580908205	0.0261372904960182	0.02558324251060649	0.026310529550378593	0.02614920787036019	0.02450967200081631	0.0242420305870537	0.026030088970530014	0.029799518421122193	0.025422690580524192	0.024999648945432093	0.0259541477227226	0.025253837676351903	0.025117417864962	0.024762499328837093	0.02557532075914722	0.023584278507646092	0.02464246748082769	0.025839209392424192
Pyrimidine metabolism	0.021361728319495805	0.022631538361439513	0.023729653202055792	0.022062191309931888	0.022403211126928203	0.022426668530392994	0.021849328117430802	0.02287241628760291	0.022061042790317113	0.021882349392260806	0.020995918940323988	0.02231480644348909	0.022240779794655302	0.021929756605306504	0.023262792078509596	0.02430995119417063	0.02322485520689141	0.02395820525889311	0.02237873419806829	0.022265972779836506	0.02263434643709768	0.022950625340234104	0.023414113776188798	0.022872813638759502	0.0226337654655226	0.02296173369658359	0.022860144527348993	0.02301754078020839	0.020601008520959304	0.0202674514479626	0.023370815113379614	0.02635541247376909	0.021523881346681196	0.019888645491055096	0.0219155431252056	0.021611056262697603	0.0211453830178565	0.021727250306914796	0.022077787681972216	0.020380083456522296	0.020862323223667396	0.022300844744396895
ABC transporters	0.016368536147835	0.023440424380001317	0.019072092466377397	0.01250165264281189	0.019237412017043803	0.012184820994180596	0.020057919924955803	0.015092750517333008	0.01643114873135741	0.019615413274610607	0.026638057234984188	0.02181883312508539	0.024512930975979508	0.018261256483142304	0.021525454073474698	0.012969457709501718	0.014013618512950807	0.02126458315623341	0.02374517835032149	0.023640979639192306	0.017912124738833284	0.017556176273017504	0.017294554354353998	0.020717726409875903	0.0248196634188505	0.018373534206573294	0.022476788658496796	0.02281087056994969	0.027006585549915307	0.023507852851433995	0.013909959147832907	0.025278944362681494	0.027257046328624794	0.032873276322071494	0.0245365942351985	0.020000873286318704	0.0278101380310106	0.015724096068668796	0.018964124334765815	0.027729010205073092	0.028623934985677894	0.023417326697297496
Others	0.4579063905412063	0.46499720464414673	0.4629590660638577	0.4538292914411991	0.46006116732587554	0.4537174081012853	0.46158669091289894	0.4564824834969392	0.4608793514643853	0.46166773109860415	0.4706071044377642	0.47189479775611276	0.4671359780136179	0.46156993848091393	0.4557474089766894	0.45048421986915743	0.4548821922405054	0.46002453921476755	0.46516943642436065	0.4662478260041817	0.4666413909443751	0.45214797781529675	0.45543957596149004	0.46307721374992844	0.46206799301376844	0.45963618458756095	0.4577566065571708	0.4660811954408931	0.4743894658113195	0.4621852688014711	0.451117148760172	0.4615119729696981	0.47358156664221274	0.47884474962788226	0.46268049316456716	0.451753302175219	0.47629112498648085	0.45578446888033636	0.4524594133734778	0.4745195273194934	0.4720601696565169	0.4623583701645964
