# Supplementary material for: Qifuyin improves physiological frailty by regulating the intestinal flora in 3xTg-AD mice
Source: Front Microbiol. 2026 Apr 1;17:1753643. doi: 10.3389/fmicb.2026.1753643 (PMC13079586; doi:10.3389/fmicb.2026.1753643)
Supplement: Supplementary file 1 [file Data_Sheet_1.zip › Original data/Table2/sample_abund_tab.xls]

ID	Con1	Con10	Con11	Con12	Con13	Con14	Con2	Con3	Con4	Con5	Con6	Con7	Con8	Con9	QFY1	QFY10	QFY11	QFY12	QFY13	QFY14	QFY2	QFY3	QFY4	QFY5	QFY6	QFY7	QFY8	QFY9	Mod1	Mod10	Mod11	Mod12	Mod13	Mod14	Mod2	Mod3	Mod4	Mod5	Mod6	Mod7	Mod8	Mod9
EC:3.6.4.12	0.0196378115116006	0.0222750183234095	0.020089158576508	0.0205424605724258	0.0193139931157803	0.0205838488245039	0.0197336793924361	0.0206034786383592	0.0204055315881037	0.0197213861614118	0.0188995735752545	0.019343713396182998	0.0161939786752725	0.0198675194048198	0.0188090488051532	0.0194855234892777	0.0207493220348849	0.0187232853897764	0.0193365309462891	0.0181976218069822	0.019832935952103	0.018412453178317002	0.0207987576558963	0.0195743955223971	0.0187525623000827	0.0213522651708216	0.017584149804998	0.0188311522911098	0.0186636257898262	0.0142908722847993	0.0176187234203898	0.019084842718328	0.0183816673966387	0.0161842231209476	0.0174904485022047	0.0171868122756196	0.018197104764775	0.0176772316032185	0.0178823358890652	0.0139801691141352	0.0170783163584883	0.0174327581693075
EC:2.7.7.7	0.0133022422272746	0.0167019251294208	0.0180352968709908	0.0130735972032446	0.0151278410823496	0.0130525007930633	0.0145990487636485	0.0144823815608414	0.0144109821205496	0.0152708014670811	0.0137894580023674	0.0166919587622068	0.0178914666183225	0.0136193616345519	0.0152608504770562	0.0152722898491324	0.0145346148647207	0.0157359924527109	0.0161573292092203	0.0165888753062704	0.0151654520583376	0.0146789449699341	0.015039017506305	0.0157618298380279	0.0171028463824376	0.0149019612442284	0.0158713938224463	0.0167706990189268	0.0139956844943769	0.0121885232948669	0.0156822139438719	0.0203515562192002	0.0172046261438208	0.0133679287439644	0.0154288564892567	0.0135967252930233	0.0156071808956941	0.0140322219914692	0.0144933409682666	0.0164360462900054	0.0179968093869211	0.0159996286796956
EC:3.1.-.-	0.0121289659406419	0.0167678720490923	0.0153312148067526	0.0125292848465123	0.014415512181556001	0.0119829667618343	0.0129919196051858	0.0123184711028111	0.0129798431619075	0.0136938537195112	0.0143367477648699	0.0135934366393853	0.0148540047766128	0.0130515550132641	0.0128200587881149	0.0134084993454906	0.013072939539029	0.0125146913886063	0.0147046246605803	0.0147790354929697	0.0138057343113344	0.0130967333192544	0.0132327376056969	0.013203389646027	0.0156586935222738	0.0123458817154994	0.0145385859299624	0.0155267167059183	0.0157008871123309	0.0121670197252744	0.0126344279379269	0.0161007469460275	0.0161260846590019	0.013611065753973	0.0140571878041183	0.0123886202871973	0.0149941608989133	0.0138445133153346	0.0141100050205566	0.0169708344264537	0.016588859904592	0.0143380746207787
EC:3.1.21.3	0.008425755162446329	0.008349805601207409	0.0107283539499618	0.0102538347366679	0.0112082025160823	0.0112912392936449	0.0110926432607973	0.0116893142651202	0.0113362785090825	0.00850051808358415	0.0133749389909049	0.00959313659627468	0.00857752199415141	0.0128887533160135	0.00936405065738919	0.011024496658333998	0.008569556666112609	0.0117736656529828	0.0115040421533761	0.0118552445665116	0.009008016232825941	0.009928975536017959	0.0113673609982528	0.0125872113062376	0.00880215221625929	0.0131152270565621	0.00898612564377828	0.0120281455300969	0.0126079181632974	0.00714568618390653	0.0105445812584022	0.0091787743077307	0.00980909010374689	0.00645976645538487	0.009646287907681121	0.0105417526585782	0.0106079856984832	0.009341501988913209	0.00985659707339215	0.008545398691843191	0.0093445718004348	0.0101153491923262
EC:1.6.5.3	0.0122166703363494	0.007148299003333791	0.00818499417734154	0.0132744877431519	0.00972743661614498	0.0137260538930598	0.0101356534635743	0.0132005192975559	0.0113236135625458	0.0093478725678854	0.00774870049848249	0.00807808374664821	0.007909224087550971	0.0103758948381009	0.0100835839051655	0.0157161072364668	0.0134959199208884	0.0108518633687683	0.009916519970827129	0.00960154418496351	0.009384147130021071	0.0115517567162022	0.0106811825688791	0.00988908789883791	0.0061101447395545	0.0122731691985087	0.0077402872711954205	0.00947340376829573	0.0062819827233266	0.00909350952258075	0.0121961623322421	0.00451187443054082	0.00536421063586866	0.00644901724020555	0.00809247351638605	0.00913647488843348	0.00510450449833389	0.0124493452827878	0.00950043792794524	0.00649425635299156	0.0038119955078651205	0.00838547636953046
EC:2.1.1.72	0.00805592473858877	0.00947263868087649	0.00845286466337139	0.0083902663483094	0.009488367327522491	0.00892802069014134	0.00951492060244969	0.00926329778520412	0.0104002238241461	0.00851959671715926	0.0136367404718286	0.0110455430821516	0.0105379375887451	0.0112750171941442	0.00857143981413557	0.007670401321266191	0.00905979998331362	0.00847699710652113	0.0101493328011897	0.0114173374187027	0.007974339311962779	0.0073202992141737705	0.00860458995366928	0.011174657231902	0.008286217894524729	0.009461423077780109	0.00809686230278982	0.0113741426538611	0.0119128140889619	0.0062305342686886	0.0070284197960001895	0.007757035360209409	0.0111174643805635	0.007343761437036979	0.00866567490188294	0.006669645951956371	0.0102055843039483	0.00734193864455698	0.008124433518628271	0.0158379132275417	0.0126260918537373	0.009469710797806709
EC:3.4.24.-	0.00868702839721137	0.008798707440374441	0.00939915240138841	0.009376762351541609	0.008933994920997359	0.00915602640019739	0.00892039788273199	0.00889215156280716	0.0087520537362168	0.00838538839821714	0.0085471950152998	0.00841439580467193	0.0081738407818241	0.008981512582000641	0.00874626390793122	0.00962028754758759	0.00980486634402016	0.008999826075040709	0.00870910036846194	0.00883950636883689	0.008674689578168741	0.008825817781680359	0.00898707697291346	0.00883209110006277	0.008672444822242959	0.00850736448791037	0.00963296144804251	0.0087877333843685	0.00806776532179493	0.007787792773600421	0.008971620350467509	0.00948940150380446	0.00818787065183925	0.0070269155229416395	0.0081958133251851	0.00878599909464437	0.00819357733127395	0.008591998551581279	0.0095156950800929	0.007746019360003229	0.00734406405172385	0.00848665072214498
EC:5.2.1.8	0.0104233301052391	0.008475336141283759	0.0091622984979515	0.0115046308636329	0.00937493138955365	0.0116172764442565	0.00887628813255939	0.0103967015595308	0.0101308058705481	0.00894787914672456	0.007495625733589571	0.00812259563668077	0.0069993930706459	0.00979437860020245	0.00870241735064485	0.0114877158986665	0.0107517215107514	0.00868412592167052	0.00807717982890633	0.007878359713600791	0.009255734402407241	0.0107342529093354	0.009246445852915959	0.00883753330326012	0.00724276823373272	0.00818836763917703	0.00836157577898871	0.007754408839915929	0.00600117370032224	0.00929904364124445	0.0107051671291874	0.00635200919318188	0.00571174755314806	0.00576055560133925	0.0071170646736209205	0.00912201233848345	0.00593584865597934	0.00935814282899606	0.00976982202055234	0.0045793336338013	0.00612236300485244	0.00770698238627533
EC:3.6.3.-	0.00711325581409612	0.00777653018546703	0.0075832724750387	0.007228692556107659	0.00779231709369808	0.007214122695710409	0.0073791137136574	0.00810890505209357	0.0074803779680590095	0.007411720201970359	0.008059745591294229	0.00752827947532022	0.00890069216971051	0.00768995245047972	0.009170676097049291	0.00786927031449797	0.00713957253111072	0.00886384837959913	0.00790197629585284	0.007269126355395391	0.007892373741145441	0.00823617023641477	0.00792060029121544	0.0083072208361401	0.00792952256097985	0.008760099123579609	0.00845452445338298	0.007742017206471459	0.00902821357438957	0.00900149424804518	0.00856569495487147	0.009401803481906109	0.00820521652293341	0.00911533447206765	0.00779434931977872	0.00901836406384155	0.00842902495573585	0.00811740179241817	0.00869705351017008	0.00807844007794229	0.0073313149028681095	0.00815600876566247
EC:3.2.1.23	0.00960761789341401	0.008124776199872391	0.007165394516832141	0.0103267838154052	0.00821678705512987	0.009743113566670191	0.00901245301352699	0.00768707817312103	0.00877795930867814	0.00888735382641733	0.00833401380940478	0.007915697777455391	0.00414096975825294	0.00918030202285393	0.0062110334802193	0.008176668422938571	0.008416274784613091	0.00625391989965057	0.0072807461413649	0.00679549868495557	0.00806905508268505	0.007676533028042991	0.00785493728361987	0.007197011383879709	0.0071611220616063795	0.00809689060167262	0.006848849692209429	0.006791303551648671	0.00700069103437835	0.006891644012906139	0.00889690331336604	0.00411422551534435	0.00675683628657114	0.00392909408173806	0.00787464212086	0.009211198063175309	0.007303157224218059	0.00881298890788164	0.0077701815171998204	0.0036470981296990203	0.00358916255829964	0.0063531235234542
Others	0.8904013978731371	0.886109091245657	0.8858679990638649	0.8834991989630029	0.8864006167011841	0.8827048306369141	0.8877438821694316	0.8833577010025584	0.8840023303501576	0.8913136297100337	0.8857772605467077	0.8896731590830221	0.8958209704789162	0.8832757529435677	0.8922605767171312	0.8802687399163387	0.8844054118205558	0.8891217843646699	0.8862626176239294	0.8867778501008095	0.8909375221990069	0.8895380631106251	0.8862672933106385	0.8846355719332318	0.89428152526631	0.8829973506842604	0.8938846838522067	0.8849202770493861	0.8907392439969969	0.9059038800440826	0.8871560855632766	0.8936577303237282	0.8931351856658669	0.9107523375703974	0.8956372014390249	0.8943423950850464	0.8954218707726458	0.8904327150928423	0.890280097474128	0.8976844906955808	0.8981664506702172	0.8935562367730192
