# Supplementary material for: Qifuyin improves physiological frailty by regulating the intestinal flora in 3xTg-AD mice
Source: Front Microbiol. 2026 Apr 1;17:1753643. doi: 10.3389/fmicb.2026.1753643 (PMC13079586; doi:10.3389/fmicb.2026.1753643)
Supplement: Supplementary file 1 [file Data_Sheet_1.zip › Original data/Table4/eggNOGCategroy.xls]

ID	Con1	Con10	Con11	Con12	Con13	Con14	Con2	Con3	Con4	Con5	Con6	Con7	Con8	Con9	QFY1	QFY10	QFY11	QFY12	QFY13	QFY14	QFY2	QFY3	QFY4	QFY5	QFY6	QFY7	QFY8	QFY9	Mod1	Mod10	Mod11	Mod12	Mod13	Mod14	Mod2	Mod3	Mod4	Mod5	Mod6	Mod7	Mod8	Mod9
POORLY CHARACTERIZED	0.350517532645787	0.36597994797353	0.350701905254008	0.35506083567885993	0.34869616429219297	0.35140743145667797	0.3585080134800229	0.33570881316304496	0.356292807597241	0.366434850062973	0.36188574656373607	0.377320151306041	0.31165538879663	0.35408956471678704	0.322315974334432	0.341257907966916	0.34949171153829	0.312578640795954	0.35576196365385293	0.3534092812454221	0.367283800290135	0.33002034582559897	0.333895070042158	0.34118587259764394	0.349705983290418	0.34490219812001505	0.32407276482892106	0.35992262393864705	0.3823898232982221	0.329891821032306	0.33644441305855893	0.309017690658657	0.359351882422873	0.307885752596907	0.355637620477276	0.33144333558237	0.37696627058075505	0.350866919532763	0.334944252404086	0.33549851372959194	0.335154987158687	0.331236915826787
METABOLISM	0.274175558874433	0.224670767718401	0.237589543206867	0.268007553568927	0.246922112097182	0.26771116695423103	0.249741915325677	0.267588471221995	0.24801639314232	0.24654868105097602	0.22613820372811103	0.22215096863102998	0.269857708292506	0.248945539047365	0.271448135133276	0.251572605338587	0.261747698808357	0.278554316069185	0.22897527841253001	0.22882771357828	0.23393991399094102	0.27828744390036	0.270940294689776	0.24326759144451301	0.242969157280288	0.255457160209026	0.27591518046224894	0.226150198575733	0.204979213007937	0.283110470094302	0.269170318737512	0.270628648219793	0.223663256358145	0.29016328660399	0.244318817117932	0.280553438829152	0.21392886896279603	0.263238859067872	0.26877206505929	0.24040888236580105	0.24399461405969697	0.261279195202222
INFORMATION STORAGE AND PROCESSING	0.18705074083448398	0.20805209177252396	0.209900671937374	0.185042686348955	0.206960270002992	0.18949997548938896	0.19845844482266697	0.208178523983256	0.195705454042414	0.195419915193299	0.20496237996610803	0.19472217535971803	0.21610044503453896	0.19752445155972398	0.22248498063254896	0.21998654213154603	0.20338857732868101	0.224589876303536	0.21879031369608398	0.22277275882269895	0.193798055389223	0.207833677217418	0.212777856038591	0.220213047633809	0.21159973486425798	0.21469639560772003	0.212315839887402	0.222598774308409	0.206086288768816	0.199036014384496	0.209126036945803	0.23853236915735	0.21207005008393898	0.21447661483557298	0.20487100547960002	0.205373080052311	0.20348463470627104	0.200298972303963	0.20343093738287804	0.210668820943454	0.21503179151267998	0.213937533424836
CELLULAR PROCESSES AND SIGNALING	0.188256167645296	0.201297192535546	0.20180787960175	0.191888924403258	0.197421453607633	0.19138142609970302	0.193291626371633	0.188524191631703	0.199985345218025	0.19159655369275197	0.20701366974204502	0.20580670470321105	0.20238645787632503	0.199440444676124	0.18375090989974202	0.18718294456295	0.185372012324673	0.18427716683132603	0.19647244423753302	0.1949902463536	0.204978230329701	0.183858533056623	0.182386779229475	0.195333488324034	0.195725124565036	0.18494424606323898	0.187696214821427	0.191328403177212	0.20654467492502498	0.18796169448889602	0.18525923125812602	0.18182129196420102	0.204914811135043	0.18747434596353	0.195172556925192	0.18263014553616602	0.20562022575017802	0.18559524909540198	0.192852745153746	0.21342378296115302	0.205818607268936	0.193546355546156
