# Supplementary material for: Qifuyin improves physiological frailty by regulating the intestinal flora in 3xTg-AD mice
Source: Front Microbiol. 2026 Apr 1;17:1753643. doi: 10.3389/fmicb.2026.1753643 (PMC13079586; doi:10.3389/fmicb.2026.1753643)
Supplement: Supplementary file 1 [file Data_Sheet_1.zip › Original data/Table4/eggNOGClass.xls]

ID	Con1	Con10	Con11	Con12	Con13	Con14	Con2	Con3	Con4	Con5	Con6	Con7	Con8	Con9	QFY1	QFY10	QFY11	QFY12	QFY13	QFY14	QFY2	QFY3	QFY4	QFY5	QFY6	QFY7	QFY8	QFY9	Mod1	Mod10	Mod11	Mod12	Mod13	Mod14	Mod2	Mod3	Mod4	Mod5	Mod6	Mod7	Mod8	Mod9
[S]: Function unknown	0.26522817017550604	0.281606016537552	0.26586628779827803	0.270606480104043	0.26543393574784196	0.266834586252092	0.275167165758833	0.254078040240977	0.26834142893192997	0.28139699353844894	0.27820886645944	0.27658347861582505	0.22730996238445897	0.27086243908041396	0.242199213388238	0.26302021497205996	0.268878141538222	0.230803018104053	0.27454657277428696	0.27393937696583903	0.265698107869593	0.247349421548621	0.251445237717386	0.25919564958988195	0.26458530965997196	0.264810151412034	0.240143343673427	0.280573529194294	0.28823566251516197	0.24563739109368202	0.255591304199722	0.219271092284635	0.271547815290532	0.222119450576145	0.26485872803389704	0.248694968190633	0.279189280211825	0.271547764016169	0.25207496907733196	0.25286793321566803	0.247895932749916	0.248370124211167
[L]: Replication, recombination and repair	0.0841026850801018	0.0976977145222708	0.0957676831961171	0.0817470659846507	0.097040606771313	0.0851237771125829	0.0959044240622319	0.10045097982997502	0.0919534608879923	0.0927479424040998	0.0991296969620974	0.0924885432941825	0.096016367354083	0.0914718491287046	0.11033285819871198	0.115945126168929	0.10036798195581802	0.10831381881724302	0.112688347994096	0.11533672525153199	0.0910509975229889	0.0993039461641348	0.102715485892929	0.112446842969816	0.0974966452975515	0.10702743283503599	0.0934393959656334	0.115755276124894	0.101802610087157	0.08907793795368198	0.10180288586749699	0.105868775072469	0.102147720218246	0.0981521158753493	0.097234350411616	0.0934378553175827	0.0985779596324025	0.0968096222915519	0.0914118406537513	0.0960435874105176	0.0957141229709597	0.100184840396555
[R]: General function prediction only	0.0828062636283649	0.0815616973106734	0.0824164314052411	0.0826329872583246	0.0808479446873753	0.08288618225593201	0.0809075655517645	0.0796626455311746	0.0852928130206693	0.0823507303139513	0.0804258171938179	0.0966972111794123	0.0809131476005926	0.0808251146303891	0.077907559919755	0.0766952089325523	0.0789130863872623	0.0794304830287206	0.07861747361371499	0.0768348117817568	0.0975834677635511	0.0806943740378924	0.0804768529922335	0.0793429850341714	0.0821920023161442	0.0779979342419163	0.0815534363655739	0.0768069434876163	0.0899911187465971	0.08089146175635901	0.0792288214362665	0.0871447674262073	0.0839469662505401	0.0814572691026965	0.0875122785917425	0.0810246991808696	0.0935550428528294	0.0771771065665334	0.0807405107713666	0.0784498843442704	0.0835838157775828	0.0800739595579918
[M]: Cell wall/membrane/envelope biogenesis	0.0760569022753259	0.0688025621836072	0.0725561243209372	0.0817327743124082	0.0736716717477843	0.0811930704139383	0.07203962331988001	0.0776489004261214	0.0753711984777453	0.0693258796186783	0.0691392402757992	0.0617863814504924	0.0671835422452233	0.0760295469491342	0.0732636139267237	0.0814275331347006	0.0774259611223496	0.0738329705580559	0.0687022395819706	0.0654280797354245	0.0632208134108577	0.0763737079083627	0.0742035817685043	0.0692618521794823	0.0669442561865411	0.0739732064433714	0.0695191913220189	0.0659959038971109	0.06096053258910599	0.07136960188061299	0.0789075301063866	0.0627874752079837	0.0618845767149821	0.0628519151891651	0.0619006146399982	0.0727079834651778	0.0588999945804913	0.0757283690378084	0.0768778700705889	0.0656759373960834	0.0657532238422589	0.0704696882370345
[G]: Carbohydrate transport and metabolism	0.0636387078857846	0.0579646018979159	0.0578792108936708	0.062385098203277	0.0604706528586121	0.0613843816550812	0.0620905268183778	0.0579700398560912	0.0582798459563543	0.060294658911398	0.0621561858153189	0.0554854446046406	0.0551974027907526	0.0615333686786309	0.0618961830852075	0.0543548807825275	0.0595452443591081	0.0624036444311243	0.0569175268551982	0.0566791843178683	0.055440509580854	0.0636533879632848	0.0634462035350354	0.0607466350033978	0.0608742925837471	0.0602531594113219	0.0637656514315367	0.0559482304811723	0.0533004297228738	0.0640415761823311	0.0602225293845973	0.0655763863336534	0.0582642276398335	0.0686066582455573	0.0595696982404077	0.0689376128792855	0.0564261824206623	0.0609358085698252	0.0590261454058807	0.053199589266855994	0.0529348319792906	0.0609575519345356
[J]: Translation, ribosomal structure and biogenesis	0.0566918725001381	0.0558130075773728	0.0640021842714083	0.0595738613110141	0.0578767264711261	0.0603419622054569	0.0536045177724489	0.0639938622430223	0.058078278874171	0.0536131717977288	0.0483390558881708	0.0515755861067711	0.0706812040996849	0.055474920576720994	0.0649345700031676	0.0633735347741431	0.0590763476841045	0.0671076058355599	0.0521340250708294	0.0525402668843782	0.057312968424662006	0.0645068979609045	0.0652949200133579	0.0575571330943423	0.0582992905587988	0.0590017029679908	0.0704996216861559	0.0529177126619009	0.0444183040696237	0.0569267384462791	0.0655295411916816	0.0806831378391234	0.0525056535558658	0.0556144557384351	0.0554176334017632	0.0634143481906994	0.047284245488259	0.0601310587240142	0.0666948261818724	0.0574206397059092	0.0623192765853103	0.0622105881855705
[E]: Amino acid transport and metabolism	0.0562427297676784	0.0438696702296586	0.0456730783954977	0.0543759151542396	0.0496488883266266	0.0539044582665926	0.0502719768104965	0.0539230351574526	0.0496958468717134	0.0501018090993299	0.0447116114496477	0.0453936904165837	0.0581325751656955	0.0494837237361177	0.05679706472389401	0.0499185096628681	0.0520134293490398	0.0571344076053276	0.0449772937274712	0.046270748930914	0.0479518549716982	0.0567288689880412	0.0552083566593224	0.0496477771045987	0.0506284356431777	0.0499004948560107	0.0574545453369403	0.0447360454504583	0.0401545697459257	0.0581694825304228	0.0537687572209937	0.0576441975463757	0.0460529676435715	0.061353969022039	0.0496523593712439	0.0580306843897685	0.043038447543027	0.0531018458350956	0.0576283070710655	0.0537348578695228	0.0532456843476707	0.0540348483889022
[K]: Transcription	0.0448599014719697	0.0529300881553395	0.04861259563844	0.0427267406282359	0.0505900039525873	0.0430994135770775	0.0475390590734074	0.0424519684639861	0.0440344137391634	0.0475335238061289	0.0555696125247446	0.0480853878992252	0.0468172316598251	0.049208577023192	0.0455774535423926	0.0396609823026939	0.0429344406461137	0.0473707470207557	0.0523568690480005	0.0532106285458786	0.0426367545558088	0.0427022239396441	0.0434851607765096	0.0483751802605235	0.0539678079748031	0.0473177326603193	0.0467623078130905	0.0523318023515622	0.0572417803049004	0.0508616212864162	0.0407495959881412	0.0497683685282741	0.0549195701674943	0.0575147091709017	0.0499929726902615	0.047430619863773	0.0549412370415676	0.0420701058250742	0.0440162790157405	0.0545607092089733	0.0545369285843177	0.0496856367794804
[C]: Energy production and conversion	0.0420086598119268	0.0324353386240616	0.0357440151514688	0.0406659789340751	0.0368103538122803	0.0418826443959678	0.0366470915304322	0.0423291772976847	0.0370579356458689	0.0362551832485919	0.0317159558741536	0.0331459239463752	0.043294756558577	0.0369398280855086	0.0392728460563826	0.0404058549155398	0.0398834615694695	0.042695517672278	0.0351398198962041	0.0354186080478244	0.0346554843396176	0.0431565329368213	0.0391349246607062	0.0362449806595397	0.0361645847452676	0.0379561674073833	0.0412657205613372	0.0352336578701931	0.031016176930058998	0.0459803621594436	0.0424815596469995	0.0365241817512811	0.0323051964636955	0.0465243924413884	0.0369530890594388	0.038721473726726	0.0317865797480703	0.0400701569083783	0.0384422437783311	0.0376737302535656	0.0394084856220477	0.0392884193155363
[P]: Inorganic ion transport and metabolism	0.0413025351769438	0.0318269617694596	0.0343018202465911	0.0398451822123249	0.0365945346795291	0.040404510571512	0.0373476699954748	0.040818755885307	0.0368971208509078	0.035917405799978	0.03294674926492	0.03170415859821	0.0386726187162967	0.0368351126512367	0.0421975636152465	0.0368931327184392	0.0392327515987431	0.0421881825847548	0.0339698890160556	0.0335008233382904	0.0330512955483466	0.0409849126920024	0.0395478960850309	0.0349714226396004	0.0344567639602833	0.0403164807199407	0.0412801124964202	0.0322942476593759	0.0304099629136582	0.0442259085182545	0.041028059497929	0.0376467104023262	0.0311971716295162	0.0439964009483474	0.0364669374676955	0.0429123669043847	0.0310710110480556	0.0403306441980259	0.0395780578241565	0.0329253043042933	0.0337248326592802	0.0392354782414379
Others	0.18706157222626024	0.19549234119208886	0.19718056868235018	0.18370791589740665	0.19101468094492402	0.1829450132937671	0.18848037930665298	0.18667259506820824	0.19499765674348457	0.19046270146166627	0.19765720829189015	0.20705419388828228	0.21578119142481014	0.19133551945995098	0.1856210735402807	0.17830502163554704	0.1817291537897692	0.18871960434212792	0.18994994242217292	0.19084074620029332	0.2113977460120216	0.18454572586029053	0.18504137989898495	0.1922095414646463	0.1943906110737136	0.18144553704467545	0.1943166733478665	0.1874066508214218	0.20246885237493722	0.19281791819251679	0.1806894154597847	0.19708490760767142	0.20522813442572302	0.20180866368997508	0.20044133809193548	0.1846873878910993	0.20523001943280977	0.18209751802752333	0.193508950149914	0.21744782702434068	0.21088286488136546	0.19548886475178892
