# Supplementary material for: Qifuyin improves physiological frailty by regulating the intestinal flora in 3xTg-AD mice
Source: Front Microbiol. 2026 Apr 1;17:1753643. doi: 10.3389/fmicb.2026.1753643 (PMC13079586; doi:10.3389/fmicb.2026.1753643)
Supplement: Supplementary file 1 [file Data_Sheet_1.zip › Original data/Table4/eggNOGNOG.xls]

ID	Con1	Con10	Con11	Con12	Con13	Con14	Con2	Con3	Con4	Con5	Con6	Con7	Con8	Con9	QFY1	QFY10	QFY11	QFY12	QFY13	QFY14	QFY2	QFY3	QFY4	QFY5	QFY6	QFY7	QFY8	QFY9	Mod1	Mod10	Mod11	Mod12	Mod13	Mod14	Mod2	Mod3	Mod4	Mod5	Mod6	Mod7	Mod8	Mod9
COG0463	0.005211609196431305	0.00624619670036131	0.005041829225798343	0.006024300622133169	0.005817600556565641	0.0054686488584113225	0.005316522941866434	0.0054604581428751115	0.005957188198293312	0.005444137558545983	0.006007008756861084	0.004864909677055446	0.005189945824070709	0.005681472590028683	0.004531896082165951	0.005266879558484452	0.004392830517942918	0.004583352593140263	0.005079433986387818	0.004541546286809883	0.0045857923927286725	0.004926297364409731	0.005487021716572978	0.005247628922694046	0.005178969531638999	0.005315540355160501	0.004609173419169097	0.004779540843060189	0.005663751969659253	0.0034521595230031527	0.004858245452200269	0.004036643630678956	0.00581773063647725	0.002794285259730298	0.004561976316648003	0.004666298123685813	0.004875831219410152	0.005023222021332323	0.005956849971978589	0.006498517863643469	0.005648066735919398	0.00510070615482357
COG1961	0.00155612633010866	0.006704349715561639	0.004838267499303879	0.0010211928220053331	0.004848911508565983	0.0009778111829677081	0.004510573457065367	0.0019917213825810637	0.002824837711717982	0.005800651035262951	0.007464922173507521	0.006474362691727052	0.004753877401991854	0.004449783453595214	0.0023366390843777445	0.0020956917577025416	0.0020416170758182227	0.001787952091871785	0.007059708548779841	0.009276304302708266	0.0036832209277582223	0.0011134219446987557	0.001958281332869908	0.006447573228939734	0.006823741430551163	0.0033818019724166787	0.0026016521218515188	0.008114152180567012	0.0065581126028942055	0.0018721617405440295	0.0011985951024683602	0.0024887153703753748	0.009833231158134942	0.004097138422158953	0.005375697433538156	0.0013304584858901422	0.007738827368101583	0.002497580723447221	0.0020866332685831202	0.009593991218620692	0.007090183537521252	0.004246788667709673
NOG02992	0.0023771467437512126	0.0026938635901743416	0.0036244823301456067	0.00301591734152466	0.0022227835730347727	0.0031436669837901637	0.0034223701739701444	0.0021783363908204683	0.006710753008433436	0.003213696838231254	0.004553331701325707	0.022832098235031725	0.002739251500378257	0.0027515171902714277	0.0015560365732784462	0.0016827595245279608	0.002490784042988261	0.0009220632646143084	0.0017620280865968626	0.0016372758628641513	0.021957294118579468	0.002246445208616561	0.0016594271535564289	0.005058957414863447	0.0027954480794826933	0.0013563376894719277	0.002176245295919404	0.0018231752050922418	0.011233510059561531	0.0008186816542378972	0.001435045833589686	0.004956350712787008	0.006733493009415523	0.0007160778284305538	0.012572682169601565	0.0012087843246642188	0.016191632604463543	0.001799479135067	0.001720554760464728	0.0013244875671418917	0.0014280750593861247	0.0013617082258102766
COG0534	0.0024974270397982606	0.0038497152686631135	0.0036042035573921665	0.002483128207605919	0.0035593690600917477	0.002482012062949364	0.0035408618960972825	0.0023979725612320955	0.002841956979596631	0.0038372891394303516	0.004314128597162353	0.003802286803628514	0.002899012814592869	0.003418255439106723	0.0023663159846288463	0.0025803930691870557	0.002528339184586088	0.0019341661273919995	0.004033099724367172	0.004385230915194383	0.002896289932249688	0.0026535495308582105	0.002228462550900568	0.0037051907195015704	0.004034162571855268	0.002959341476464635	0.0030605748583585938	0.003858243616695823	0.004482621329693983	0.002980487420199421	0.0031467290176238677	0.002367323485204825	0.004525562769697129	0.002705831296793129	0.004177400156166072	0.003160055920923499	0.00440843942307099	0.0028504234871559665	0.0026460661072622927	0.004622185241042185	0.004503814125574447	0.003222176509541273
COG0438	0.003933273073859873	0.0032952168766645132	0.0031141074158853375	0.004387771563997267	0.0033746754403038543	0.0040382876357749654	0.003644263500211121	0.003429656669282875	0.003887817437590864	0.003458373244932443	0.0033721434443976517	0.0029205793540786613	0.0019760041568567164	0.0037347893063685417	0.00371411408367342	0.004260378909529126	0.0033879969283254195	0.0031871770772342735	0.0029840894156405876	0.0028980112204458524	0.0031839515979858804	0.0038038286569944853	0.0038719966916316573	0.0030456508867157087	0.0030730004414270193	0.003510348571454919	0.002996649389896082	0.0029960633919858784	0.002686274144677748	0.0028272162214882128	0.003727350629587528	0.0026013844853540334	0.00248821272540443	0.0017475800316405124	0.0026751008733927775	0.0037245893063022903	0.0027490509486575877	0.003578102437781519	0.004126315154469359	0.0016654903679710023	0.0023721581530388846	0.003100484384990711
COG0582	0.0019021111697797024	0.00364311446826437	0.002931288861520344	0.0015792046815999137	0.00262414020150659	0.0013626479997432882	0.0030115074153353907	0.001779961819660057	0.0022532443786583843	0.0029992986993121053	0.004027871624944109	0.0030024609398288864	0.0027777031052903974	0.002698451218406951	0.0026919282665974265	0.0027180371469119127	0.0025599153981683454	0.002500885951126219	0.004537831866958831	0.004347510978313513	0.002764574957696582	0.0021189528673713365	0.002866313055323474	0.003981876513201604	0.0035062416074002263	0.0033187505987439235	0.002560779060174717	0.0046851942328617145	0.005236877878008142	0.0023364222766789323	0.0019499681591910072	0.0029657418652447014	0.004757173446491579	0.0033328408986550142	0.00344133384091169	0.003206786900799807	0.004281112057920907	0.0024604194221646294	0.002761594964080073	0.004060682154186765	0.00387671589342979	0.003412116893724207
COG0745	0.0017671538137983436	0.004582115838184368	0.0034424377747406735	0.001610159844929343	0.003500896550867427	0.0016325335595599399	0.0031176526772698295	0.0018785708865138348	0.0022770211396009625	0.003143689282665815	0.004648498527713278	0.003154176695969586	0.0032161534851956634	0.0030087785392518603	0.0021565769929665435	0.0016102970251715477	0.0016442052042829993	0.0020545399217280647	0.004151291787212643	0.004163358622711683	0.0023634320843763843	0.001792934344292223	0.001878816268743241	0.0031492257093134433	0.004059956252681477	0.0022977093615162325	0.002468078956291744	0.003900003591701704	0.005361907472779237	0.0022437776933186796	0.0016810012838040522	0.002333159301953232	0.004729404577468792	0.0030301624942294003	0.003239703829646864	0.0022906860816766634	0.004872092085039433	0.0021733673296041567	0.002269032276514631	0.004554579021269966	0.0038861268483190506	0.0030317919935169196
COG3385	0.0021841971021757506	0.001254100535375764	0.003077884264554757	0.0023991070499974603	0.0024194035969704064	0.0034337052885154546	0.002872266780939964	0.004464521714974095	0.003222860689896743	0.0018516998447057308	0.0032088922430110293	0.002877290336175794	0.00222508888956192	0.0034707007563295196	0.005479889648614169	0.006475339087224998	0.004497648599715957	0.0038049353897670014	0.0036770368432163547	0.004668706947386453	0.002358873642634104	0.004239581061171654	0.0030219662737159085	0.003963722553685264	0.0011554642291071394	0.003569001012080733	0.0019478466272694662	0.0036826111292225256	0.002530031487949614	0.0024311420987064543	0.004283793570174189	0.0015806386485231836	0.0021270648519047812	0.0009768327400057379	0.0024855375230337724	0.0033084955040600015	0.0013480563389150605	0.0041850071592386354	0.00210754797542082	0.001424039583070212	0.0005282085156892624	0.0023567115945503157
COG3436	0.0016733638210473674	0.0034608196443831267	0.002433452730412955	0.0018366730242129691	0.0028121467113355236	0.0018071369414484845	0.002307244748510283	0.0047654990050485175	0.002094098592082726	0.0017955187813644715	0.0022817343541350083	0.001515728207042292	0.0016277278946657619	0.0016849221885274581	0.0025965620478129803	0.004311692066968112	0.0020892616584423382	0.007152771357841819	0.004609044443189002	0.004075729773713324	0.0017873889989446787	0.002645507963999121	0.004303401874818281	0.003033332128472478	0.002082955566600561	0.005914609866774709	0.0015198239253900417	0.0034543920065566265	0.0029118594560945386	0.0025200808987322974	0.004796714902282241	0.0020841969027261932	0.0013695240019150248	0.0015720541989370732	0.002228439796314825	0.002319187639062522	0.0022190778507454293	0.0025064918518160114	0.0020355558552855994	0.0009984918612512363	0.0019020585492848896	0.0025272582216576693
COG3250	0.003874564834122619	0.002956397420872387	0.0026898011859831797	0.0043586180239303975	0.003082312894182209	0.004048928285086736	0.0032807288389816967	0.003020981919096263	0.003335404025024955	0.003292455338242364	0.002631536743019043	0.00263552525505791	0.0015460607691886508	0.003437806060319952	0.002154909751379403	0.0029453058948933817	0.0034098573838823674	0.002164320822162571	0.00232518724893477	0.002150530549854562	0.002815677488807354	0.0030048654830148935	0.0029985363682105194	0.0024075067919312673	0.002498589070213359	0.0026971976515564942	0.002593804494009568	0.002327903791891752	0.0019369833107658492	0.0025231937567332073	0.003403022934220113	0.0012873355008206806	0.0021731428653381972	0.001380711077722306	0.0024958525718726124	0.003647041921739744	0.0020468808731467893	0.0031003142784338375	0.003087551381530225	0.0011472255447501215	0.0011228912365486917	0.0021789108140330125
Others	0.9730230268751294	0.9613141099414959	0.9652022451542628	0.9712839268180612	0.965737759906577	0.971604621201752	0.9649760075697504	0.9686323195079127	0.9645948178390978	0.9651631902373023	0.9574899318339225	0.9459205818044077	0.9710491741582035	0.9656635232577959	0.9704151314845175	0.9660532259594012	0.9709575440058504	0.9699078354031225	0.9597812480487161	0.9578557945400005	0.9516035038582412	0.9714546155745737	0.9697257767136597	0.95995933513068	0.9647914712190432	0.9656793614443574	0.9734653718516693	0.9603787200103572	0.9513980702879151	0.9759946767163624	0.969519533114863	0.9732985100963326	0.9554454599577543	0.9776464857517045	0.9567462754888695	0.9711376157911968	0.9492689992305308	0.9698255921539551	0.9712022982844097	0.9641103095770521	0.9676417013452875	0.9694613465396422
