# Supplementary material for: Qifuyin improves physiological frailty by regulating the intestinal flora in 3xTg-AD mice
Source: Front Microbiol. 2026 Apr 1;17:1753643. doi: 10.3389/fmicb.2026.1753643 (PMC13079586; doi:10.3389/fmicb.2026.1753643)
Supplement: Supplementary file 1 [file Data_Sheet_1.zip › Original data/Table6/sample_abund_tab.xls]

ID	Con1	Con10	Con11	Con12	Con13	Con14	Con2	Con3	Con4	Con5	Con6	Con7	Con8	Con9	QFY1	QFY10	QFY11	QFY12	QFY13	QFY14	QFY2	QFY3	QFY4	QFY5	QFY6	QFY7	QFY8	QFY9	Mod1	Mod10	Mod11	Mod12	Mod13	Mod14	Mod2	Mod3	Mod4	Mod5	Mod6	Mod7	Mod8	Mod9
GT2	0.139003840384677	0.152080581706368	0.148330080190766	0.145949817888458	0.152621043813032	0.146918326925317	0.14568426772937199	0.148301705239014	0.14149821092094	0.143592548459536	0.149727830341101	0.128073671124904	0.14227087677151	0.151686956170993	0.138911096130994	0.147621729762369	0.142966083073993	0.13951864497175698	0.15784660016938298	0.155250298848646	0.119101910496623	0.13922928305239698	0.138215609022975	0.14783245675914	0.148122397230449	0.14385008858572199	0.137524715988275	0.155920015176052	0.143381332303347	0.134747572780721	0.14411357288108098	0.125137611612505	0.147754351730423	0.126481832020481	0.13318122645438601	0.135798684781513	0.13406358625061	0.140812463381626	0.146533436093945	0.161583025232272	0.16161514543500102	0.145278890466209
GT4	0.0914465005691429	0.0981395953469343	0.0974530537874272	0.0930803563460607	0.0965466300865261	0.0949907607458774	0.0937874416137255	0.0975799424183699	0.08974011333334099	0.0920689648297445	0.0939520496408683	0.0862266324584373	0.10048969256861699	0.096076927502911	0.0998385728922698	0.102105069869834	0.0926917117011025	0.0992694429225822	0.10230923492759698	0.101896552929416	0.08128922390049201	0.0950629965381553	0.0933105137253171	0.0925178198928442	0.10145899442577301	0.0912517303119405	0.0976854423998219	0.10256066575405301	0.0934397384264009	0.0961720274855765	0.09363532995849401	0.10172152910611801	0.0970021710284674	0.10085660275590401	0.0883668765586533	0.0906454262658312	0.0916169102092056	0.0942499097666319	0.0982139987978484	0.11012926166492801	0.11041372856231801	0.100014264908555
CBM50	0.0407395931958171	0.0437394026603578	0.04778453779735	0.0389287962314036	0.0447914868036503	0.0392377026765162	0.0425627854619794	0.0435272821247891	0.0409993919092779	0.044186616814281	0.0413565611074982	0.0425398728652919	0.0493466784511382	0.0407717900853399	0.0442811696941711	0.043791835418184	0.042457551783019	0.0466542937684954	0.0449621875203879	0.0478472411551287	0.0434005568049209	0.0436410800553945	0.0441282532903944	0.043475684443376995	0.0500489579298614	0.0448909317593093	0.0461009690600411	0.0469754465838869	0.0473626047923867	0.0463905758273701	0.0432229293233692	0.0518756610753934	0.0465910924136634	0.0513271463318307	0.0462077341914119	0.0416226493720257	0.0476385596167333	0.0448319238893109	0.0441756490012185	0.050587806143167	0.0549112684724093	0.0487031587569283
GH13	0.043234912394549	0.0394714850316183	0.0432972442837638	0.0422937844099193	0.0435022287026201	0.0451947728942439	0.0428086224073906	0.0457306907275761	0.0400612936985878	0.0401147331477382	0.0436741946730976	0.0381764133670713	0.0439146740558488	0.0448682472371455	0.0491303786118036	0.0438193445804543	0.0473647853929018	0.0490391414548329	0.0448719473045918	0.0452956679179861	0.0369356073525999	0.0474907116265148	0.0449570862802447	0.0462217162194279	0.0442942961004468	0.0430423492870959	0.0458995622050995	0.0451055402110438	0.0350336153725452	0.0434562789769284	0.0426974572215061	0.0512197210932055	0.041155484808455996	0.0511085860942007	0.0413167154508656	0.0441145983194488	0.0367891982133364	0.0413728001389629	0.0426147483251794	0.0452462754132538	0.04547269557916599	0.0448303511238217
GH23	0.029262321677429	0.0310127469148482	0.0324092325147593	0.0249738523284219	0.0293741086788302	0.0250591752946993	0.0316314516024687	0.0283811920323339	0.0282739108310535	0.0330236610533997	0.0334847288542768	0.0300813474045535	0.0398142239481847	0.0285500404247835	0.0368129274716447	0.0295929813123383	0.0286298377611411	0.0364513921406188	0.0359430437902842	0.0384476647861921	0.0293103035338365	0.0327165347166489	0.0328425827911057	0.0338267490980521	0.035617194698589996	0.0351774370447678	0.0362837878705683	0.0367279494971468	0.0301371571573988	0.0379354980595393	0.0330528283061059	0.0413639095137062	0.0380778272332811	0.0472198754334459	0.0336680023869974	0.0322078657230125	0.0343850783569019	0.0324206533678937	0.0337239887202142	0.0468693198918054	0.04214165373435	0.0387689153837836
GH43	0.0280781587429921	0.0221347579234195	0.0193710217111209	0.0290432510450144	0.023477799308047	0.027768471113220002	0.0243501494429852	0.0223880378353386	0.0242151648825877	0.0241488553600729	0.0221819867369866	0.0183061048758482	0.0184103930849267	0.0249939644582219	0.0206177720756686	0.0196821178753849	0.0263270139117272	0.0179008916954346	0.0183065691828444	0.0186069109186363	0.0173053846223728	0.0218152063898237	0.021847699066520003	0.0205693918321315	0.0178509994875656	0.0221092463495496	0.0198052152527968	0.0191216786822617	0.0166930198312593	0.0160836519625127	0.018281364353492	0.0138311421084919	0.0179301830104968	0.0150761829413095	0.0175390521933991	0.0230933483449062	0.0150027232187212	0.0240793170882422	0.0205472055242082	0.0168573879495517	0.0142662237697532	0.0187106133220441
GH35	0.0278660599355326	0.0142579062555044	0.0145069325589893	0.0298303584283554	0.0192819548631762	0.0296615976031666	0.0234043241424819	0.0250456064559872	0.0244211310948979	0.0203315059589595	0.0144499666713271	0.0134121827142643	0.011096740729113	0.0219557290786175	0.0186312720890996	0.0186023832562733	0.0251709345860159	0.0183558705863098	0.0127110660723007	0.0115771518850184	0.0156115150098651	0.0212372910390491	0.0225308363958642	0.0151624325706098	0.0118395190334478	0.0266482100059682	0.0174681474747135	0.0123935314276841	0.012426891761584999	0.0169430244413182	0.0233676810599595	0.00825425960600429	0.00802750723428118	0.00601551905500177	0.0145385877319672	0.024181095548904998	0.009382957074675659	0.0248282362455515	0.0200151401570804	0.00239577382743796	0.00508226071177732	0.0161613361157574
GH3	0.0158575440686801	0.0190739451619856	0.0183992855906617	0.0164721406822073	0.0172681285932634	0.0160064569135639	0.0177649540026136	0.0166527293259035	0.0164092185168817	0.0175602059933183	0.0195435393136208	0.0153209666469764	0.0161308485843278	0.0180728144368973	0.0157941459009411	0.0157345530895884	0.0148351545771406	0.0157188887646122	0.0179858505780557	0.0176946361037127	0.0149466856397682	0.0172489848832153	0.0163233548934699	0.0188836964764932	0.0176705648566266	0.0171184486405919	0.0162154342500151	0.0182376297233813	0.0165334256029376	0.0181717238964116	0.0180293909841649	0.013171720491578998	0.0192386339486466	0.0152647071228909	0.0170833130419171	0.0180582746334532	0.0156372948248691	0.0175540385750318	0.0156601061075309	0.0179579797914069	0.0162229935037232	0.017437125114751997
CBM37	0.008721316794502191	0.0123726842016704	0.0155123218784254	0.0109552497028268	0.00922753231139164	0.0114112787115632	0.0134136400688343	0.00921212320101357	0.0262107870909378	0.0133221772449025	0.0203272997509487	0.0747702552980142	0.0113212826874055	0.0120004958931623	0.006139218728614429	0.007569145998689191	0.0100614804421537	0.0039551567749832395	0.00894963437469323	0.00782808687932107	0.0657247837652797	0.008155446052135371	0.00627821342056534	0.0211897075501375	0.0112248383907156	0.00534764037009146	0.00948108739748048	0.00881851654094421	0.0382905446454795	0.00387614040162217	0.00569345856874061	0.0165106081928436	0.0242075329389725	0.0032055501519057603	0.0427319054475729	0.00463611122280436	0.0510812012331721	0.007112596293419691	0.007074362193226121	0.007901861495616091	0.00927649199810968	0.00593316660262796
GH1	0.0133442729332667	0.0108622555471955	0.0123585363743005	0.010896945452209	0.0155740587968203	0.0119769226914995	0.0120188388732905	0.0173506707210948	0.0108850546993182	0.0131839445367842	0.0109088314311721	0.0114894392377795	0.0208284847512805	0.0109642215456088	0.0185666756632646	0.0125696239703836	0.012335581823847998	0.0222731124537201	0.0141207645785203	0.0140245650091927	0.013184268402766	0.0165800839451853	0.0183256122693883	0.0147413239327764	0.0161687472784443	0.0147142915173312	0.0226486061460892	0.014780536860153999	0.0122813793769388	0.0177964207554589	0.0143757771289217	0.0334362272449058	0.0144489177301055	0.0266317566747146	0.0144411889340428	0.017436331801018	0.0149243989519053	0.0147548464395372	0.015776001534034	0.0152337177792196	0.0183269401424697	0.0185242491941477
Others	0.5624454793034115	0.5568546392500978	0.5505777533124354	0.5575754474851233	0.5483350280426427	0.5517745344303331	0.5525735246548574	0.5458300199185802	0.5572857230221756	0.5584667866012657	0.5503930114791027	0.5416031140068592	0.5463761043676485	0.5500588131663192	0.5512767707415283	0.5589112148665037	0.5571598649469567	0.5508631644666545	0.5419931015013407	0.5415312235667494	0.5631897604714747	0.5568223817014808	0.5612402388441562	0.54557902122501	0.5457034905680803	0.5558496261276318	0.5508870319550995	0.5393584895433919	0.5544202907297209	0.5684270854125407	0.563530210214165	0.5434776099552463	0.5455662979232063	0.5568122414183148	0.5509253976087869	0.5682056139870821	0.5494780920498694	0.5579832148137928	0.5556653635455151	0.525237590811341	0.5222705980909232	0.5456379290113734
